# Supplementary material for: Surface restructuring of a perovskite-type air electrode for reversible protonic ceramic electrochemical cells
Source: Nat Commun. 2022 Apr 22;13:2207. doi: 10.1038/s41467-022-29866-5 (PMC9033792; doi:10.1038/s41467-022-29866-5)
Supplement: Supplementary file 3 — Source Data [file 41467_2022_29866_MOESM3_ESM.xlsx]

## Sheet: Fig. 2a
2Theta	Yobs	Ycal	--	Backg
5.1204	3315.4	3281.7	-932.4	2938.1
5.1374	3315.6	3275.8	-926.2	2932.2
5.1544	3253	3269.8	-982.8	2926.2
5.1714	3380.2	3263.9	-849.8	2920.3
5.1884	3373.5	3257.9	-850.5	2914.3
5.2054	3289.6	3252	-928.5	2908.4
5.2224	3283.9	3246	-928.2	2902.4
5.2394	3237.1	3240.1	-969.1	2896.5
5.2564	3379.4	3234.1	-820.8	2890.5
5.2734	3313	3228.2	-881.3	2884.6
5.2904	3324.1	3222.2	-864.2	2878.6
5.3074	3223.4	3216.3	-959	2872.7
5.3244	3231.4	3210.4	-945	2866.8
5.3414	3162.4	3204.4	-1008.1	2860.8
5.3584	3192.2	3198.5	-972.3	2854.9
5.3754	3183.9	3192.5	-974.7	2848.9
5.3924	3148.6	3186.6	-1004.1	2843
5.4094	3122.2	3180.6	-1024.5	2837
5.4264	3202.7	3174.7	-938	2831.1
5.4434	3225.3	3168.7	-909.5	2825.1
5.4604	3137.4	3162.8	-991.5	2819.2
5.4774	3053.3	3156.8	-1069.6	2813.2
5.4944	3064.2	3150.9	-1052.8	2807.3
5.5114	3114	3144.9	-997	2801.3
5.5284	3098.7	3139	-1006.3	2795.4
5.5454	3081.2	3133	-1017.9	2789.4
5.5624	3112.2	3127.1	-981	2783.5
5.5794	3176.1	3121.1	-911.2	2777.5
5.5964	3129.5	3115.2	-951.8	2771.6
5.6134	3085.9	3109.3	-989.4	2765.7
5.6304	3081.8	3103.3	-987.6	2759.7
5.6474	3043.7	3097.4	-1019.7	2753.8
5.6644	3135	3091.4	-922.5	2747.8
5.6814	3115.9	3085.5	-935.7	2741.9
5.6984	2989.2	3079.5	-1056.4	2735.9
5.7154	2992.1	3073.6	-1047.5	2730
5.7324	3078.9	3067.6	-954.8	2724
5.7494	3069.3	3061.7	-958.4	2718.1
5.7664	3041	3055.7	-980.8	2712.1
5.7834	2962.9	3049.8	-1052.9	2706.2
5.8004	3009.6	3043.8	-1000.3	2700.2
5.8174	2975	3037.9	-1028.9	2694.3
5.8344	3020.2	3031.9	-977.8	2688.3
5.8514	2987.1	3026	-1004.9	2682.4
5.8684	3055	3020.1	-931.1	2676.5
5.8854	2968.3	3014.1	-1011.9	2670.5
5.9024	2988.2	3008.2	-986	2664.6
5.9194	2917.8	3002.2	-1050.4	2658.6
5.9364	2970.7	2996.3	-991.6	2652.7
5.9534	3033.8	2990.3	-922.5	2646.7
5.9704	2924.8	2984.4	-1025.7	2640.8
5.9874	2989.9	2978.4	-954.5	2634.8
6.0044	2987	2972.5	-951.6	2628.9
6.0214	2967.2	2966.5	-965.4	2622.9
6.0384	2971.2	2960.6	-955.5	2617
6.0554	2876.4	2954.6	-1044.3	2611
6.0724	2963	2948.7	-951.8	2605.1
6.0894	2860.4	2942.7	-1048.4	2599.1
6.1064	2894.3	2936.8	-1008.5	2593.2
6.1234	2963.4	2930.8	-933.5	2587.2
6.1404	2885.2	2924.9	-1005.8	2581.3
6.1574	2843.3	2919	-1041.7	2575.4
6.1744	2930.3	2913	-948.8	2569.4
6.1914	2891.3	2907.1	-981.8	2563.5
6.2084	2927.9	2901.1	-939.3	2557.5
6.2254	2883.7	2895.2	-977.5	2551.6
6.2424	2874.3	2889.2	-981	2545.6
6.2594	2860.6	2883.3	-988.7	2539.7
6.2764	2836.2	2877.3	-1007.2	2533.7
6.2934	2869.8	2871.4	-967.6	2527.8
6.3104	2904.6	2865.4	-926.9	2521.8
6.3274	2820.8	2859.5	-1004.8	2515.9
6.3444	2876.4	2853.5	-943.2	2509.9
6.3614	2912.6	2847.6	-901.1	2504
6.3784	2917.1	2841.6	-890.6	2498
6.3954	2813.2	2835.7	-988.5	2492.1
6.4124	2804.6	2829.7	-991.2	2486.1
6.4294	2844.9	2827.4	-948.6	2483.8
6.4464	2835.4	2825.1	-955.8	2481.5
6.4634	2802.2	2822.8	-986.7	2479.2
6.4804	2790.5	2820.5	-996	2476.9
6.4974	2781.1	2818.1	-1003.2	2474.5
6.5144	2825.9	2815.8	-956	2472.2
6.5314	2905.8	2813.5	-873.8	2469.9
6.5484	2894.9	2811.2	-882.3	2467.6
6.5654	2854.6	2808.9	-920.4	2465.3
6.5824	2782.5	2806.6	-990.1	2463
6.5994	2822.4	2804.2	-947.9	2460.6
6.6164	2901	2801.9	-867	2458.3
6.6334	2833.5	2799.6	-932.2	2456
6.6504	2719.8	2797.3	-1043.6	2453.7
6.6674	2801.6	2795	-959.4	2451.4
6.6844	2762.3	2792.6	-996.4	2449
6.7014	2796	2790.3	-960.4	2446.7
6.7184	2851.7	2788	-902.3	2444.4
6.7354	2797.7	2785.7	-954.1	2442.1
6.7524	2821.7	2783.4	-927.7	2439.8
6.7694	2861	2781.1	-886.2	2437.5
6.7864	2770.8	2778.7	-974	2435.1
6.8034	2799.7	2776.4	-942.7	2432.8
6.8204	2837.8	2774.1	-902.4	2430.5
6.8374	2711.5	2771.8	-1026.4	2428.2
6.8544	2740.8	2769.5	-994.7	2425.9
6.8714	2757	2767.1	-976.3	2423.5
6.8884	2759.7	2764.8	-971.2	2421.2
6.9054	2743.5	2762.5	-985.1	2418.9
6.9224	2769.1	2760.2	-957.1	2416.6
6.9394	2846.2	2757.9	-877.7	2414.3
6.9564	2737.5	2755.6	-984.1	2412
6.9734	2753.7	2753.2	-965.6	2409.6
6.9904	2802	2750.9	-915	2407.3
7.0074	2790	2748.6	-924.7	2405
7.0244	2741.5	2746.3	-970.9	2402.7
7.0414	2708	2744	-1002	2400.4
7.0584	2795.2	2741.6	-912.5	2398
7.0754	2818.9	2739.3	-886.5	2395.7
7.0924	2765.7	2737	-937.4	2393.4
7.1094	2673.8	2734.7	-1026.9	2391.1
7.1264	2748.6	2732.4	-949.9	2388.8
7.1434	2785	2730.1	-911.1	2386.4
7.1604	2804.9	2727.7	-888.9	2384.1
7.1774	2818	2725.4	-873.5	2381.8
7.1944	2769.7	2723.1	-919.4	2379.5
7.2114	2674	2720.8	-1012.9	2377.2
7.2284	2687.9	2718.5	-996.7	2374.9
7.2454	2670.1	2716.1	-1012.1	2372.5
7.2624	2699.9	2713.8	-979.9	2370.2
7.2794	2773.2	2711.5	-904.4	2367.9
7.2964	2751.2	2709.2	-924.1	2365.6
7.3134	2693	2706.9	-980	2363.3
7.3304	2713.3	2704.5	-957.4	2360.9
7.3474	2694.5	2702.2	-973.8	2358.6
7.3644	2656.1	2699.9	-1009.9	2356.3
7.3814	2605.7	2697.6	-1058	2354
7.3984	2623.5	2695.3	-1037.8	2351.7
7.4154	2732.2	2693	-926.8	2349.4
7.4324	2730.3	2690.6	-926.5	2347
7.4494	2684.8	2688.3	-969.6	2344.7
7.4664	2668.5	2686	-983.5	2342.4
7.4834	2642.2	2683.7	-1007.5	2340.1
7.5004	2658.8	2681.4	-988.7	2337.8
7.5174	2727.9	2679	-917.3	2335.4
7.5344	2720.5	2676.7	-922.3	2333.1
7.5514	2650.5	2674.4	-990	2330.8
7.5684	2670.5	2672.1	-967.7	2328.5
7.5854	2668.2	2669.8	-967.7	2326.2
7.6024	2693.5	2667.5	-940	2323.9
7.6194	2693.4	2665.1	-937.8	2321.5
7.6364	2678.3	2662.8	-950.6	2319.2
7.6534	2594.9	2660.5	-1031.6	2316.9
7.6704	2569.6	2658.2	-1054.6	2314.6
7.6874	2602.4	2654.4	-1018.1	2310.8
7.7044	2622.5	2650.6	-994.2	2307
7.7214	2660.4	2646.8	-952.5	2303.2
7.7384	2725.5	2643	-883.6	2299.4
7.7554	2618.5	2639.2	-986.8	2295.6
7.7724	2687.9	2635.4	-913.6	2291.8
7.7894	2656.9	2631.6	-940.8	2288
7.8064	2589	2627.8	-1004.9	2284.2
7.8234	2651.1	2624	-939	2280.4
7.8404	2713.5	2620.2	-872.8	2276.6
7.8574	2571.4	2616.4	-1011.1	2272.8
7.8744	2691.9	2612.7	-886.8	2269.1
7.8914	2604.9	2608.9	-970	2265.3
7.9084	2536	2605.1	-1035.1	2261.5
7.9254	2647.5	2601.3	-919.8	2257.7
7.9424	2571.4	2597.5	-992.2	2253.9
7.9594	2567	2593.7	-992.7	2250.1
7.9764	2542.2	2589.9	-1013.8	2246.3
7.9934	2572.9	2586.1	-979.2	2242.5
8.0104	2612	2582.3	-936.3	2238.7
8.0274	2542.4	2578.5	-1002.2	2234.9
8.0444	2552.8	2574.7	-988	2231.1
8.0614	2605.4	2570.9	-931.6	2227.3
8.0784	2547.5	2567.1	-985.7	2223.5
8.0954	2600.8	2563.3	-928.6	2219.7
8.1124	2585.8	2559.5	-939.8	2215.9
8.1294	2487	2555.7	-1034.8	2212.1
8.1464	2590.1	2551.9	-927.9	2208.3
8.1634	2563.6	2548.2	-950.6	2204.6
8.1804	2568.6	2544.4	-941.9	2200.8
8.1974	2545.7	2540.6	-961	2197
8.2144	2479.2	2536.8	-1023.6	2193.2
8.2314	2585.2	2533	-913.9	2189.4
8.2484	2520.3	2529.2	-975	2185.6
8.2654	2494.3	2525.4	-997.2	2181.8
8.2824	2518.2	2521.6	-969.5	2178
8.2994	2522.6	2517.8	-961.3	2174.2
8.3164	2537.7	2514	-942.3	2170.4
8.3334	2610.6	2510.2	-865.7	2166.6
8.3504	2522.6	2506.4	-949.9	2162.8
8.3674	2432.6	2502.6	-1036.1	2159
8.3844	2457.5	2498.8	-1007.4	2155.2
8.4014	2450.5	2495	-1010.6	2151.4
8.4184	2507.4	2491.2	-950	2147.6
8.4354	2494	2487.4	-959.5	2143.8
8.4524	2441.6	2483.7	-1008.1	2140.1
8.4694	2466.2	2479.9	-979.7	2136.3
8.4864	2454.4	2476.1	-987.7	2132.5
8.5034	2448.9	2472.3	-989.4	2128.7
8.5204	2468.9	2468.5	-965.7	2124.9
8.5374	2470.9	2464.7	-959.8	2121.1
8.5544	2445.7	2460.9	-981.3	2117.3
8.5714	2436.3	2457.1	-986.8	2113.5
8.5884	2478	2453.3	-941.4	2109.7
8.6054	2464.6	2449.5	-951	2105.9
8.6224	2414.5	2445.7	-997.3	2102.1
8.6394	2371.4	2441.9	-1036.5	2098.3
8.6564	2369.2	2438.1	-1035	2094.5
8.6734	2388.3	2434.3	-1012.1	2090.7
8.6904	2382.3	2430.5	-1014.3	2086.9
8.7074	2491.1	2426.7	-901.7	2083.1
8.7244	2424	2422.9	-965	2079.3
8.7414	2331.7	2419.2	-1053.6	2075.6
8.7584	2367.9	2415.4	-1013.6	2071.8
8.7754	2484.9	2411.6	-892.7	2068
8.7924	2447.8	2407.8	-926	2064.2
8.8094	2442.8	2404	-927.2	2060.4
8.8264	2401.4	2400.2	-964.9	2056.6
8.8434	2382.6	2396.4	-979.9	2052.8
8.8604	2371.1	2392.6	-987.6	2049
8.8774	2358.9	2388.8	-995.9	2045.2
8.8944	2343.8	2385	-1007.3	2041.4
8.9114	2382.2	2381.2	-965.1	2037.6
8.9284	2366.5	2377.4	-977	2033.8
8.9454	2400.7	2373.6	-939	2030
8.9624	2395	2369.8	-940.9	2026.2
8.9794	2393.5	2366	-938.6	2022.4
8.9964	2337.9	2362.2	-990.4	2018.6
9.0134	2401	2358.4	-923.5	2014.8
9.0304	2387.9	2354.7	-932.9	2011.1
9.0474	2409.8	2350.9	-907.1	2007.3
9.0644	2402.4	2347.1	-910.7	2003.5
9.0814	2355.7	2343.3	-953.7	1999.7
9.0984	2340	2339.5	-965.5	1995.9
9.1154	2330.7	2335.7	-971.1	1992.1
9.1324	2291	2331.9	-1007	1988.3
9.1494	2324.4	2328.9	-970.5	1985.3
9.1664	2304.3	2325.9	-987.6	1982.3
9.1834	2302.1	2322.9	-986.8	1979.3
9.2004	2389.7	2319.9	-896.2	1976.3
9.2174	2324.1	2316.9	-958.8	1973.3
9.2344	2302.5	2313.9	-977.4	1970.3
9.2514	2263.4	2310.8	-1013.5	1967.2
9.2684	2259.1	2307.8	-1014.8	1964.2
9.2854	2256.5	2304.8	-1014.4	1961.2
9.3024	2291.2	2301.8	-976.7	1958.2
9.3194	2316.2	2298.8	-948.7	1955.2
9.3364	2301.8	2295.8	-960	1952.2
9.3534	2265.6	2292.8	-993.3	1949.2
9.3704	2321.3	2289.8	-934.6	1946.2
9.3874	2312.3	2286.8	-940.6	1943.2
9.4044	2317.5	2283.8	-932.3	1940.2
9.4214	2256.5	2280.8	-990.4	1937.2
9.4384	2254.9	2277.8	-989	1934.2
9.4554	2290.5	2274.8	-950.4	1931.2
9.4724	2302.3	2271.8	-935.5	1928.2
9.4894	2281.3	2268.8	-953.5	1925.2
9.5064	2296.5	2265.8	-935.4	1922.2
9.5234	2313.4	2262.8	-915.4	1919.2
9.5404	2302.3	2259.7	-923.5	1916.1
9.5574	2307.3	2256.7	-915.5	1913.1
9.5744	2311.9	2253.7	-908	1910.1
9.5914	2298.3	2250.7	-918.5	1907.1
9.6084	2294	2247.7	-919.8	1904.1
9.6254	2284.1	2244.7	-926.7	1901.1
9.6424	2203.5	2241.7	-1004.3	1898.1
9.6594	2205.4	2238.7	-999.4	1895.1
9.6764	2192.6	2235.7	-1009.2	1892.1
9.6934	2205.5	2232.7	-993.2	1889.1
9.7104	2183.8	2229.7	-1012	1886.1
9.7274	2203.3	2226.7	-989.5	1883.1
9.7444	2229.5	2223.7	-960.3	1880.1
9.7614	2214.3	2220.7	-972.4	1877.1
9.7784	2231.8	2217.7	-952	1874.1
9.7954	2200.9	2214.7	-979.8	1871.1
9.8124	2237.7	2211.7	-940	1868.1
9.8294	2225.2	2208.7	-949.5	1865.1
9.8464	2194	2205.6	-977.7	1862
9.8634	2239.1	2202.6	-929.6	1859
9.8804	2239.2	2199.6	-926.5	1856
9.8974	2143.1	2196.6	-1019.6	1853
9.9144	2268.8	2193.6	-890.9	1850
9.9314	2205.5	2190.6	-951.2	1847
9.9484	2240.2	2187.6	-913.5	1844
9.9654	2160.2	2184.6	-990.5	1841
9.9824	2167.1	2181.6	-980.5	1838
9.9994	2187.1	2178.6	-957.6	1835
10.0164	2130.1	2175.6	-1011.6	1832
10.0334	2153.2	2172.6	-985.4	1829
10.0504	2149	2169.6	-986.7	1826
10.0674	2158.3	2166.6	-974.3	1823
10.0844	2084.7	2163.6	-1045	1820
10.1014	2165.4	2162	-962.7	1818.4
10.1184	2106.7	2160.5	-1019.9	1816.9
10.1354	2171.8	2159	-953.3	1815.4
10.1524	2162.3	2157.5	-961.3	1813.9
10.1694	2134.3	2156	-987.7	1812.4
10.1864	2156.6	2154.5	-963.9	1810.9
10.2034	2163.8	2152.9	-955.2	1809.3
10.2204	2099.8	2151.4	-1017.7	1807.8
10.2374	2107.9	2149.9	-1008.1	1806.3
10.2544	2093.5	2148.4	-1020.9	1804.8
10.2714	2151.5	2146.9	-961.4	1803.3
10.2884	2150.9	2145.4	-960.5	1801.8
10.3054	2131.3	2143.8	-978.6	1800.2
10.3224	2144.8	2142.3	-963.6	1798.7
10.3394	2114.7	2140.8	-992.1	1797.2
10.3564	2141.5	2139.3	-963.9	1795.7
10.3734	2192.4	2137.8	-911.4	1794.2
10.3904	2174.5	2136.2	-927.8	1792.6
10.4074	2171.5	2134.7	-929.3	1791.1
10.4244	2174.4	2133.2	-924.9	1789.6
10.4414	2150.2	2131.7	-947.6	1788.1
10.4584	2181.3	2130.2	-914.9	1786.6
10.4754	2219.9	2128.7	-874.8	1785.1
10.4924	2177.7	2127.1	-915.5	1783.5
10.5094	2112.5	2125.6	-979.2	1782
10.5264	2086.2	2124.1	-1003.9	1780.5
10.5434	2085.2	2122.6	-1003.5	1779
10.5604	2089.6	2121.1	-997.5	1777.5
10.5774	2113.4	2119.6	-972.2	1776
10.5944	2173.4	2118	-910.7	1774.4
10.6114	2116.9	2116.5	-965.7	1772.9
10.6284	2095.4	2115	-985.6	1771.4
10.6454	2149.5	2113.5	-930.1	1769.9
10.6624	2132.7	2112	-945.4	1768.4
10.6794	2137.3	2110.5	-939.2	1766.9
10.6964	2042.8	2108.9	-1032.2	1765.3
10.7134	2143	2107.4	-930.5	1763.8
10.7304	2082.2	2105.9	-989.8	1762.3
10.7474	2092.7	2104.4	-977.7	1760.8
10.7644	2024.3	2102.9	-1044.6	1759.3
10.7814	2163.4	2101.4	-904	1757.8
10.7984	2181.1	2099.8	-884.8	1756.2
10.8154	2091.7	2098.3	-972.7	1754.7
10.8324	2078.3	2096.8	-984.6	1753.2
10.8494	2098.4	2095.3	-963	1751.7
10.8664	2134.9	2093.8	-924.9	1750.2
10.8834	2065.9	2092.2	-992.4	1748.6
10.9004	2097.2	2090.7	-959.6	1747.1
10.9174	2114.9	2089.2	-940.4	1745.6
10.9344	2135.6	2087.7	-918.2	1744.1
10.9514	2098.6	2086.2	-953.7	1742.6
10.9684	2052.6	2084.7	-998.2	1741.1
10.9854	2066.6	2083.1	-982.6	1739.5
11.0024	2103.7	2081.6	-944	1738
11.0194	2094.1	2080.1	-952.1	1736.5
11.0364	2039.4	2078.6	-1005.2	1735
11.0534	2037.7	2077.1	-1005.5	1733.5
11.0704	2057	2075.6	-984.7	1732
11.0874	2058.3	2074	-981.9	1730.4
11.1044	2020.6	2072.5	-1018	1728.9
11.1214	2061.3	2071	-975.7	1727.4
11.1384	2038.8	2069.5	-996.8	1725.9
11.1554	2031.8	2068	-1002.2	1724.4
11.1724	2007.7	2066.5	-1024.8	1722.9
11.1894	2008.9	2064.9	-1022.1	1721.3
11.2064	2059.3	2063.4	-970.2	1719.8
11.2234	2085.1	2061.9	-942.8	1718.3
11.2404	2067.1	2060.4	-959.4	1716.8
11.2574	2053.8	2058.9	-971.1	1715.3
11.2744	2042.2	2057.3	-981.3	1713.7
11.2914	2068.2	2055.8	-953.7	1712.2
11.3084	2086.9	2054.3	-933.4	1710.7
11.3254	2008.6	2052.8	-1010.3	1709.2
11.3424	1991.5	2051.3	-1025.8	1707.7
11.3594	2050.9	2049.8	-964.9	1706.2
11.3764	2076.3	2048.2	-938	1704.6
11.3934	2117	2046.7	-895.8	1703.1
11.4104	2076.2	2045.2	-935.1	1701.6
11.4274	2026.5	2043.7	-983.3	1700.1
11.4444	2075	2042.2	-933.3	1698.6
11.4614	2116.4	2040.7	-890.4	1697.1
11.4784	2044.5	2039.1	-960.8	1695.5
11.4954	2023.1	2037.6	-980.5	1694
11.5124	2052.2	2036.1	-950	1692.5
11.5294	2080.8	2034.6	-919.9	1691
11.5464	2058.7	2033.1	-940.4	1689.5
11.5634	2011.6	2031.6	-986	1688
11.5804	2047.2	2030	-948.9	1686.4
11.5974	2069.3	2028.5	-925.3	1684.9
11.6144	1997.6	2027	-995.4	1683.4
11.6314	2030	2025.5	-961.5	1681.9
11.6484	2017.8	2024	-972.2	1680.4
11.6654	1995.2	2022.4	-993.3	1678.8
11.6824	2056.2	2020.9	-930.8	1677.3
11.6994	2100.2	2019.4	-885.3	1675.8
11.7164	1983.5	2017.9	-1000.5	1674.3
11.7334	1980.4	2016.4	-1002.1	1672.8
11.7504	1987.7	2014.9	-993.2	1671.3
11.7674	1965.7	2013.3	-1013.7	1669.7
11.7844	1992.7	2011.8	-985.2	1668.2
11.8014	2024.7	2010.3	-951.7	1666.7
11.8184	1944.2	2008.8	-1030.7	1665.2
11.8354	1948.1	2008	-1026	1664.4
11.8524	1984.9	2007.2	-988.3	1663.6
11.8694	2049.6	2006.4	-922.8	1662.8
11.8864	2011.8	2005.5	-959.8	1661.9
11.9034	2053.9	2004.7	-916.9	1661.1
11.9204	1975.3	2003.9	-994.7	1660.3
11.9374	1997.1	2003.1	-972.1	1659.5
11.9544	2029.3	2002.3	-939.1	1658.7
11.9714	2030.1	2001.5	-937.4	1657.9
11.9884	1967.2	2000.7	-999.6	1657.1
12.0054	2022.5	1999.9	-943.5	1656.3
12.0224	2008.2	1999.1	-957	1655.5
12.0394	1992.9	1998.3	-971.4	1654.7
12.0564	1946.9	1997.4	-1016.6	1653.8
12.0734	2011.6	1996.6	-951.1	1653
12.0904	2000.3	1995.8	-961.6	1652.2
12.1074	1993.9	1995	-967.1	1651.4
12.1244	2019.8	1994.2	-940.5	1650.6
12.1414	1945.2	1993.4	-1014.3	1649.8
12.1584	2035	1992.6	-923.7	1649
12.1754	2044	1991.8	-913.9	1648.2
12.1924	1988.8	1991	-968.2	1647.4
12.2094	1987.7	1990.1	-968.5	1646.5
12.2264	1919.7	1989.3	-1035.7	1645.7
12.2434	2027.2	1988.5	-927.4	1644.9
12.2604	1991.5	1987.7	-962.2	1644.1
12.2774	1935.3	1986.9	-1017.6	1643.3
12.2944	1968.2	1986.1	-983.9	1642.5
12.3114	1986.4	1985.3	-964.9	1641.7
12.3284	1959.1	1984.5	-991.5	1640.9
12.3454	2011	1983.7	-938.7	1640.1
12.3624	2013.3	1982.9	-935.6	1639.3
12.3794	2000.1	1982	-948	1638.4
12.3964	2011.4	1981.2	-935.9	1637.6
12.4134	2015.8	1980.4	-930.7	1636.8
12.4304	1953.6	1979.6	-992.1	1636
12.4474	1974.6	1978.8	-970.3	1635.2
12.4644	1997.3	1978	-946.8	1634.4
12.4814	2003.4	1977.2	-939.8	1633.6
12.4984	1999.5	1976.4	-942.9	1632.8
12.5154	1962.5	1975.6	-979.2	1632
12.5324	1961.4	1974.7	-979.4	1631.1
12.5494	1993.9	1973.9	-946.1	1630.3
12.5664	1960.7	1973.1	-978.5	1629.5
12.5834	2060.6	1972.3	-877.8	1628.7
12.6004	2012.2	1971.5	-925.3	1627.9
12.6174	1924.2	1970.7	-1012.6	1627.1
12.6344	1933.7	1969.9	-1002.3	1626.3
12.6514	1974.7	1969.1	-960.4	1625.5
12.6684	1948.6	1968.3	-985.7	1624.7
12.6854	2025.1	1967.5	-908.4	1623.8
12.7024	2009.1	1966.6	-923.6	1623
12.7194	1974.4	1965.8	-957.5	1622.2
12.7364	1952.1	1965	-979	1621.4
12.7534	1930.1	1964.2	-1000.2	1620.6
12.7704	2007.8	1963.4	-921.6	1619.8
12.7874	1964.4	1962.6	-964.3	1619
12.8044	1977.2	1961.8	-950.7	1618.2
12.8214	1977.1	1961	-949.9	1617.4
12.8384	1937.2	1960.2	-989	1616.6
12.8554	1991.9	1959.3	-933.5	1615.7
12.8724	1886	1958.5	-1038.6	1614.9
12.8894	1879	1957.7	-1044.8	1614.1
12.9064	1805.1	1956.9	-1117.9	1613.3
12.9234	1985.5	1956.4	-937	1612.8
12.9404	2019.2	1955.8	-902.7	1612.2
12.9574	1881	1955.3	-1040.3	1611.7
12.9744	1953.4	1954.7	-967.4	1611.1
12.9914	1864.4	1954.2	-1055.8	1610.6
13.0084	1974.1	1953.6	-945.5	1610
13.0254	1939.4	1953.1	-979.7	1609.5
13.0424	2020.3	1952.5	-898.2	1608.9
13.0594	1939.3	1952	-978.7	1608.4
13.0764	1975.2	1951.4	-942.3	1607.8
13.0934	2020.6	1950.9	-896.4	1607.3
13.1104	1943.7	1950.3	-972.7	1606.7
13.1274	1944.2	1949.8	-971.6	1606.2
13.1444	1974.1	1949.2	-941.1	1605.6
13.1614	1956.5	1948.7	-958.3	1605.1
13.1784	1918.3	1948.1	-995.9	1604.5
13.1954	1979.8	1947.6	-933.9	1604
13.2124	1917.5	1947	-995.6	1603.4
13.2294	1941.7	1946.5	-970.8	1602.9
13.2464	1972.4	1945.9	-939.6	1602.3
13.2634	1982.2	1945.4	-929.2	1601.8
13.2804	1922.7	1944.8	-988.2	1601.2
13.2974	1927.7	1944.3	-982.6	1600.7
13.3144	1928.1	1943.7	-981.7	1600.1
13.3314	1928.3	1943.2	-980.9	1599.6
13.3484	1921.1	1942.6	-987.6	1599
13.3654	1980	1942.1	-928.2	1598.5
13.3824	1994	1941.5	-913.6	1597.9
13.3994	2014.4	1941	-892.7	1597.4
13.4164	1995.4	1940.4	-911.1	1596.8
13.4334	1930.6	1939.9	-975.4	1596.3
13.4504	1887.1	1939.3	-1018.3	1595.7
13.4674	1893.4	1938.8	-1011.4	1595.2
13.4844	1955.9	1938.2	-948.4	1594.6
13.5014	1978.8	1937.7	-925	1594.1
13.5184	1979.3	1937.1	-923.9	1593.5
13.5354	1943.3	1936.6	-959.4	1593
13.5524	1952.3	1936	-949.8	1592.4
13.5694	1950.1	1935.5	-951.4	1591.9
13.5864	1954.2	1934.9	-946.8	1591.3
13.6034	1971.3	1934.4	-929.1	1590.8
13.6204	1901	1933.8	-998.9	1590.2
13.6374	1875	1933.3	-1024.3	1589.7
13.6544	1923.2	1932.7	-975.6	1589.1
13.6714	1961.6	1932.2	-936.6	1588.6
13.6884	1903.9	1931.6	-993.8	1588
13.7054	1928	1931.1	-969.2	1587.5
13.7224	1929.2	1930.5	-967.4	1586.9
13.7394	1904.7	1930	-991.4	1586.4
13.7564	1914.2	1929.4	-981.3	1585.8
13.7734	1925	1928.9	-970	1585.3
13.7904	1909.5	1928.3	-984.9	1584.7
13.8074	1886.6	1927.8	-1007.3	1584.2
13.8244	1967.6	1927.2	-925.7	1583.6
13.8414	1927.5	1926.7	-965.2	1583.1
13.8584	1892.5	1926.1	-999.7	1582.5
13.8754	2006.9	1925.6	-884.8	1582
13.8924	1932.7	1925	-958.4	1581.4
13.9094	1869.5	1924.5	-1021.1	1580.9
13.9264	1961.5	1923.9	-928.5	1580.3
13.9434	1949.1	1923.4	-940.3	1579.8
13.9604	1901.9	1922.8	-987	1579.2
13.9774	1932.9	1922.3	-955.4	1578.7
13.9944	1853.7	1921.7	-1034.1	1578.1
14.0114	1845	1921.2	-1042.3	1577.6
14.0284	1892.3	1920.6	-994.4	1577
14.0454	1908.4	1920.1	-977.8	1576.5
14.0624	2011.6	1919.5	-874	1575.9
14.0794	1944.5	1919	-940.6	1575.4
14.0964	1954.5	1918.4	-930	1574.8
14.1134	1908.2	1917.9	-975.8	1574.3
14.1304	1933.4	1917.3	-950	1573.7
14.1474	1977.3	1916.8	-905.6	1573.2
14.1644	1962.6	1916.2	-919.7	1572.6
14.1814	1934.1	1915.7	-947.6	1572.1
14.1984	1922.6	1915.1	-958.6	1571.5
14.2154	1884.9	1914.6	-995.8	1571
14.2324	1932.6	1914	-947.5	1570.4
14.2494	1949	1913.5	-930.6	1569.9
14.2664	1920.3	1912.9	-958.7	1569.3
14.2834	1882.9	1912.4	-995.6	1568.8
14.3004	1903.7	1911.8	-974.2	1568.2
14.3174	1872.3	1911.3	-1005.1	1567.7
14.3344	1834.4	1910.7	-1042.4	1567.1
14.3514	1879.4	1910.2	-996.8	1566.6
14.3684	1953.1	1909.6	-922.6	1566
14.3854	1913.3	1909.1	-961.9	1565.5
14.4024	1891.7	1908.5	-982.9	1564.9
14.4194	1896.8	1908	-977.2	1564.4
14.4364	1900.2	1907.4	-973.3	1563.8
14.4534	1890.1	1906.9	-982.9	1563.3
14.4704	1879.9	1906.3	-992.5	1562.7
14.4874	1882.5	1905.8	-989.4	1562.2
14.5044	1893.8	1905.2	-977.5	1561.6
14.5214	1870.6	1904.7	-1000.1	1561.1
14.5384	1907	1904.1	-963.2	1560.5
14.5554	1836.4	1903.6	-1033.3	1560
14.5724	1880.6	1903	-988.5	1559.4
14.5894	1964.7	1902.5	-903.8	1558.9
14.6064	1922.7	1901.9	-945.3	1558.3
14.6234	1914.2	1901.4	-953.3	1557.8
14.6404	1888.4	1900.8	-978.5	1557.2
14.6574	1806.7	1900.3	-1059.6	1556.7
14.6744	1886.5	1899.7	-979.3	1556.1
14.6914	1956.4	1899.2	-908.9	1555.6
14.7084	1902.4	1898.6	-962.3	1555
14.7254	1852.1	1898.1	-1012.1	1554.5
14.7424	1854.8	1897.5	-1008.8	1553.9
14.7594	1944.2	1897	-918.8	1553.4
14.7764	1854.9	1896.4	-1007.5	1552.8
14.7934	1894.6	1895.9	-967.3	1552.3
14.8104	1956.1	1895.3	-905.3	1551.7
14.8274	1927	1894.7	-933.8	1551.1
14.8444	1890.5	1894.2	-969.8	1550.6
14.8614	1897.1	1893.6	-962.6	1550
14.8784	1928	1893.1	-931.2	1549.5
14.8954	1880.8	1892.5	-977.8	1548.9
14.9124	1900.8	1892	-957.3	1548.4
14.9294	1894.1	1891.4	-963.4	1547.8
14.9464	1863.7	1890.9	-993.3	1547.3
14.9634	1938.7	1890.3	-917.6	1546.7
14.9804	1986.9	1889.8	-868.9	1546.2
14.9974	1880.1	1889.2	-975.2	1545.6
15.0144	1923.1	1888.6	-931.6	1545
15.0314	1978	1888.1	-876.2	1544.5
15.0484	1932.9	1887.5	-920.7	1543.9
15.0654	1921.5	1887	-931.6	1543.4
15.0824	1931.3	1886.4	-921.1	1542.8
15.0994	1916.8	1885.9	-935.2	1542.3
15.1164	1855.7	1885.3	-995.7	1541.7
15.1334	1932.4	1884.8	-918.5	1541.2
15.1504	1904	1884.2	-946.3	1540.6
15.1674	1853.7	1883.6	-996.1	1540
15.1844	1843.3	1883.1	-1005.8	1539.5
15.2014	1833.4	1882.5	-1015.2	1538.9
15.2184	1862.4	1882	-985.6	1538.4
15.2354	1910.8	1881.4	-936.7	1537.8
15.2524	1835	1880.9	-1012	1537.3
15.2694	1823.4	1880.3	-1023	1536.7
15.2864	1835.8	1879.8	-1010.1	1536.2
15.3034	1891.3	1879.2	-954	1535.6
15.3204	1917.4	1878.7	-927.3	1535.1
15.3374	1863.7	1878.1	-980.4	1534.5
15.3544	1843.6	1877.5	-1000	1533.9
15.3714	1918.8	1877	-924.3	1533.4
15.3884	1901.9	1876.4	-940.6	1532.8
15.4054	1863.8	1875.9	-978.1	1532.3
15.4224	1846.4	1875.3	-995	1531.7
15.4394	1846.6	1874.8	-994.3	1531.2
15.4564	1882.7	1874.2	-957.6	1530.6
15.4734	1896.1	1873.7	-943.6	1530.1
15.4904	1845.9	1873.1	-993.2	1529.5
15.5074	1850	1872.5	-988.6	1528.9
15.5244	1859.6	1872	-978.5	1528.4
15.5414	1857.4	1871.4	-980.1	1527.8
15.5584	1899.3	1870.9	-937.6	1527.3
15.5754	1861.3	1870.3	-975.1	1526.7
15.5924	1872.4	1869.8	-963.5	1526.2
15.6094	1889.1	1869.2	-946.2	1525.6
15.6264	1859	1868.7	-975.8	1525.1
15.6434	1850.8	1868.1	-983.4	1524.5
15.6604	1834.7	1867.6	-998.9	1524
15.6774	1862.7	1867	-970.4	1523.4
15.6944	1844.3	1866.4	-988.2	1522.8
15.7114	1871.2	1865.9	-960.7	1522.3
15.7284	1871.6	1865.3	-959.8	1521.7
15.7454	1948.6	1864.8	-882.3	1521.2
15.7624	1881.6	1864.2	-948.7	1520.6
15.7794	1867.5	1863.7	-962.2	1520.1
15.7964	1899.4	1863.1	-929.7	1519.5
15.8134	1780.6	1862.6	-1048.1	1519
15.8304	1872.9	1862	-955.2	1518.4
15.8474	1825.5	1861.4	-1002	1517.8
15.8644	1909.6	1860.9	-917.3	1517.3
15.8814	1932.4	1860.3	-894	1516.7
15.8984	1848.1	1859.8	-977.7	1516.2
15.9154	1850.9	1859.2	-974.4	1515.6
15.9324	1872.3	1858.7	-952.4	1515.1
15.9494	1932.1	1858.1	-892.1	1514.5
15.9664	1760.5	1857.6	-1063.2	1514
15.9834	1802.1	1857.6	-1021.6	1514
16.0004	1803.2	1857.7	-1020.6	1514.1
16.0174	1899.2	1857.7	-924.6	1514.1
16.0344	1891.1	1857.8	-932.8	1514.2
16.0514	1825.9	1857.9	-998	1514.3
16.0684	1880.1	1857.9	-943.9	1514.3
16.0854	1882.3	1858	-941.7	1514.4
16.1024	1833.9	1858	-990.2	1514.4
16.1194	1856.5	1858.1	-967.7	1514.5
16.1364	1896.7	1858.2	-927.5	1514.6
16.1534	1891.4	1858.2	-932.9	1514.6
16.1704	1814.6	1858.3	-1009.7	1514.7
16.1874	1852.8	1858.3	-971.6	1514.7
16.2044	1848.6	1858.4	-975.8	1514.8
16.2214	1838.8	1858.5	-985.7	1514.9
16.2384	1838.8	1858.5	-985.7	1514.9
16.2554	1823.3	1858.6	-1001.3	1515
16.2724	1876.6	1858.6	-948.1	1515
16.2894	1849.3	1858.7	-975.4	1515.1
16.3064	1862.6	1858.8	-962.2	1515.2
16.3234	1829.8	1858.8	-995.1	1515.2
16.3404	1870.6	1858.9	-954.3	1515.3
16.3574	1883.9	1858.9	-941.1	1515.3
16.3744	1906.7	1859	-918.3	1515.4
16.3914	1880.2	1859	-944.9	1515.4
16.4084	1850.9	1859.1	-974.3	1515.5
16.4254	1899.8	1859.2	-925.4	1515.6
16.4424	1861.1	1859.2	-964.2	1515.6
16.4594	1882.9	1859.3	-942.5	1515.7
16.4764	1844	1859.3	-981.4	1515.7
16.4934	1783.6	1859.4	-1041.9	1515.8
16.5104	1805.5	1859.5	-1020	1515.9
16.5274	1858.7	1859.5	-966.8	1515.9
16.5444	1879.2	1859.6	-946.5	1516
16.5614	1890.6	1859.6	-935.1	1516
16.5784	1831	1859.7	-994.8	1516.1
16.5954	1870.6	1859.8	-955.2	1516.2
16.6124	1873.2	1859.8	-952.7	1516.2
16.6294	1974.6	1859.9	-851.4	1516.3
16.6464	1857.2	1859.9	-968.8	1516.3
16.6634	1910.1	1860	-916	1516.4
16.6804	1845.3	1860.1	-980.8	1516.5
16.6974	1875.3	1860.1	-950.9	1516.5
16.7144	1806.7	1860.2	-1019.5	1516.6
16.7314	1871	1860.2	-955.3	1516.6
16.7484	1834	1860.3	-992.4	1516.7
16.7654	1878.7	1860.4	-947.7	1516.8
16.7824	1798	1860.4	-1028.5	1516.8
16.7994	1896.1	1860.5	-930.4	1516.9
16.8164	1855.5	1860.5	-971.1	1516.9
16.8334	1848.3	1860.6	-978.4	1517
16.8504	1871.8	1860.7	-955	1517.1
16.8674	1905	1860.7	-921.8	1517.1
16.8844	1893.9	1860.8	-932.9	1517.2
16.9014	1761	1860.8	-1065.9	1517.2
16.9184	1852.4	1860.6	-974.2	1517
16.9354	1831.2	1860.3	-995.2	1516.7
16.9524	1916.7	1860.1	-909.4	1516.5
16.9694	1848.8	1859.8	-977.1	1516.2
16.9864	1856.5	1859.6	-969.2	1516
17.0034	1872	1859.3	-953.4	1515.7
17.0204	1865.6	1859.1	-959.5	1515.5
17.0374	1881.2	1858.8	-943.7	1515.2
17.0544	1821	1858.6	-1003.6	1515
17.0714	1823.4	1858.3	-1001.1	1514.7
17.0884	1835.9	1858.1	-988.3	1514.5
17.1054	1831	1857.8	-992.9	1514.2
17.1224	1882.8	1857.6	-940.9	1514
17.1394	1875.2	1857.3	-948.2	1513.7
17.1564	1933.9	1857.1	-889.2	1513.5
17.1734	1864.7	1856.8	-958.2	1513.2
17.1904	1819.9	1856.6	-1002.7	1513
17.2074	1845.7	1856.3	-976.7	1512.7
17.2244	1873.7	1856.1	-948.5	1512.5
17.2414	1870.8	1855.8	-951.1	1512.2
17.2584	1878.7	1855.6	-943	1512
17.2754	1870.4	1855.3	-951	1511.7
17.2924	1835.1	1855.1	-986	1511.5
17.3094	1818	1854.8	-1002.9	1511.2
17.3264	1835.5	1854.6	-985.1	1511
17.3434	1862.1	1854.3	-958.3	1510.7
17.3604	1834	1854.1	-986.1	1510.5
17.3774	1854	1853.8	-965.9	1510.2
17.3944	1855.8	1853.6	-963.8	1510
17.4114	1785.2	1853.3	-1034.2	1509.7
17.4284	1779.6	1853.1	-1039.6	1509.5
17.4454	1832.7	1852.8	-986.2	1509.2
17.4624	1895.9	1852.6	-922.8	1509
17.4794	1840.8	1852.4	-977.6	1508.8
17.4964	1909.8	1852.1	-908.3	1508.5
17.5134	1887.9	1851.9	-930	1508.3
17.5304	1809.8	1851.6	-1007.8	1508
17.5474	1892.1	1851.4	-925.3	1507.8
17.5644	1895.3	1851.1	-921.9	1507.5
17.5814	1885.4	1850.9	-931.5	1507.3
17.5984	1918.9	1850.6	-897.8	1507
17.6154	1792.5	1850.4	-1024	1506.8
17.6324	1831.1	1850.1	-985.1	1506.5
17.6494	1799.4	1849.9	-1016.5	1506.3
17.6664	1857.4	1849.6	-958.3	1506
17.6834	1906.6	1849.4	-908.8	1505.8
17.7004	1885.2	1849.1	-930	1505.5
17.7174	1825.9	1848.9	-989	1505.3
17.7344	1880.9	1848.6	-933.8	1505
17.7514	1835.3	1848.4	-979.1	1504.8
17.7684	1858.7	1848.1	-955.5	1504.5
17.7854	1811.3	1847.9	-1002.6	1504.3
17.8024	1845.6	1847.6	-968	1504
17.8194	1934.6	1847.4	-878.9	1503.8
17.8364	1898.3	1847.1	-914.9	1503.5
17.8534	1798.9	1846.9	-1014.1	1503.3
17.8704	1841.7	1846.6	-971	1503
17.8874	1844.6	1846.4	-967.9	1502.8
17.9044	1779.2	1846.1	-1033	1502.5
17.9214	1865.1	1845.9	-946.8	1502.3
17.9384	1944.1	1845.6	-867.6	1502
17.9554	1928	1845.4	-883.4	1501.8
17.9724	1875.3	1845.1	-935.9	1501.5
17.9894	1867.9	1844.9	-943	1501.3
18.0064	1846.3	1844.6	-964.4	1501
18.0234	1736.4	1844.4	-1074.1	1500.8
18.0404	1798.5	1844.1	-1011.7	1500.5
18.0574	1823.2	1843.9	-986.7	1500.3
18.0744	1785.7	1843.6	-1024	1500
18.0914	1844.5	1843.4	-964.9	1499.8
18.1084	1831.7	1843.1	-977.5	1499.5
18.1254	1818	1842.9	-991	1499.3
18.1424	1837.8	1842.6	-970.9	1499
18.1594	1822.4	1842.4	-986	1498.8
18.1764	1850.3	1842.1	-957.9	1498.5
18.1934	1891.7	1841.9	-916.2	1498.3
18.2104	1817.8	1841.6	-989.9	1498
18.2274	1810.8	1841.4	-996.6	1497.8
18.2444	1853.1	1841.1	-954.1	1497.5
18.2614	1824.4	1840.9	-982.6	1497.3
18.2784	1824.2	1840.6	-982.5	1497
18.2954	1849.3	1840.4	-957.1	1496.8
18.3124	1807.5	1840.1	-998.7	1496.5
18.3294	1854.9	1839.9	-951.1	1496.3
18.3464	1882.1	1839.6	-923.6	1496
18.3634	1830.2	1839.4	-975.3	1495.8
18.3804	1832.2	1839.1	-973	1495.5
18.3974	1881.3	1838.9	-923.7	1495.3
18.4144	1820.8	1838.6	-983.9	1495
18.4314	1826.6	1838.4	-977.9	1494.8
18.4484	1882.7	1838.1	-921.5	1494.5
18.4654	1853.8	1837.9	-950.2	1494.3
18.4824	1851	1837.6	-952.7	1494
18.4994	1807.2	1837.4	-996.2	1493.8
18.5164	1846.7	1837.1	-956.5	1493.5
18.5334	1850.3	1836.9	-952.7	1493.3
18.5504	1790.4	1836.6	-1012.3	1493
18.5674	1856.1	1836.4	-946.4	1492.8
18.5844	1819.7	1836.1	-982.5	1492.5
18.6014	1810.1	1835.9	-991.8	1492.3
18.6184	1729.9	1835.6	-1071.8	1492
18.6354	1839.5	1835.2	-961.7	1491.6
18.6524	1823.8	1834.7	-976.9	1491.1
18.6694	1818.6	1834.2	-981.6	1490.6
18.6864	1847.6	1833.7	-952.1	1490.1
18.7034	1802.8	1833.2	-996.5	1489.6
18.7204	1868.5	1832.7	-930.3	1489.1
18.7374	1808.8	1832.2	-989.5	1488.6
18.7544	1773.4	1831.7	-1024.4	1488.1
18.7714	1854	1831.2	-943.3	1487.6
18.7884	1781.5	1830.7	-1015.3	1487.1
18.8054	1849.1	1830.3	-947.2	1486.7
18.8224	1852.1	1829.8	-943.8	1486.2
18.8394	1889.6	1829.3	-905.8	1485.7
18.8564	1854.6	1828.8	-940.2	1485.2
18.8734	1809.9	1828.3	-984.5	1484.7
18.8904	1838.1	1827.8	-955.7	1484.2
18.9074	1815.5	1827.3	-977.8	1483.7
18.9244	1826.4	1826.8	-966.4	1483.2
18.9414	1792.1	1826.3	-1000.3	1482.7
18.9584	1851.1	1825.8	-940.8	1482.2
18.9754	1773.8	1825.4	-1017.6	1481.8
18.9924	1860.7	1824.9	-930.3	1481.3
19.0094	1848.3	1824.4	-942.1	1480.8
19.0264	1868.6	1823.9	-921.3	1480.3
19.0434	1834.6	1823.4	-954.9	1479.8
19.0604	1855	1822.9	-934	1479.3
19.0774	1839.5	1822.4	-948.9	1478.8
19.0944	1835.6	1821.9	-952.4	1478.3
19.1114	1809.6	1821.4	-977.9	1477.8
19.1284	1827.6	1820.9	-959.4	1477.3
19.1454	1800.1	1820.5	-986.4	1476.9
19.1624	1835.2	1820	-950.8	1476.4
19.1794	1810	1819.5	-975.5	1475.9
19.1964	1796.4	1819	-988.7	1475.4
19.2134	1804.1	1818.5	-980.5	1474.9
19.2304	1827.1	1818	-957	1474.4
19.2474	1851.1	1817.5	-932.4	1473.9
19.2644	1856.8	1817	-926.3	1473.4
19.2814	1817	1816.5	-965.6	1472.9
19.2984	1803.6	1816	-978.5	1472.4
19.3154	1845	1815.6	-936.6	1472
19.3324	1861.7	1815.1	-919.4	1471.5
19.3494	1855.9	1814.6	-924.7	1471
19.3664	1845.3	1814.1	-934.8	1470.5
19.3834	1839.5	1813.6	-940.2	1470
19.4004	1831.3	1813.1	-947.8	1469.5
19.4174	1824.3	1812.6	-954.4	1469
19.4344	1848.1	1812.1	-930.1	1468.5
19.4514	1822.1	1811.6	-955.6	1468
19.4684	1767.6	1811.1	-1009.6	1467.5
19.4854	1774.6	1810.7	-1002.1	1467.1
19.5024	1782.5	1810.2	-993.8	1466.6
19.5194	1796.9	1809.7	-978.9	1466.1
19.5364	1809.5	1809.2	-965.8	1465.6
19.5534	1822.1	1808.7	-952.6	1465.1
19.5704	1836.7	1808.2	-937.5	1464.6
19.5874	1870	1807.7	-903.8	1464.1
19.6044	1811.8	1807.2	-961.5	1463.6
19.6214	1798.9	1806.7	-973.9	1463.1
19.6384	1798.9	1806.2	-973.4	1462.6
19.6554	1766.7	1805.8	-1005.1	1462.2
19.6724	1823.5	1805.3	-947.8	1461.7
19.6894	1796.5	1804.8	-974.3	1461.2
19.7064	1795.7	1804.3	-974.7	1460.7
19.7234	1853.8	1803.8	-916.1	1460.2
19.7404	1748.1	1803.3	-1021.2	1459.7
19.7574	1829.3	1802.8	-939.5	1459.2
19.7744	1847.8	1802.3	-920.5	1458.7
19.7914	1859	1801.8	-908.9	1458.2
19.8084	1796.6	1801.3	-970.8	1457.7
19.8254	1867.4	1800.9	-899.5	1457.3
19.8424	1778.1	1800.4	-988.4	1456.8
19.8594	1751.2	1799.9	-1014.7	1456.3
19.8764	1778.1	1799.4	-987.3	1455.8
19.8934	1788.8	1798.9	-976.2	1455.3
19.9104	1793	1798.4	-971.4	1454.8
19.9274	1733.9	1797.9	-1030.1	1454.3
19.9444	1766.8	1798.2	-997.5	1454.6
19.9614	1823.4	1798.6	-941.2	1455
19.9784	1809.8	1798.9	-955.2	1455.3
19.9954	1797.2	1799.2	-968.1	1455.6
20.0124	1818	1799.5	-947.6	1455.9
20.0294	1776.7	1799.9	-989.2	1456.3
20.0464	1811.5	1800.2	-954.7	1456.6
20.0634	1789.3	1800.5	-977.2	1456.9
20.0804	1792.4	1800.8	-974.6	1457.2
20.0974	1762.3	1801.2	-1004.9	1457.6
20.1144	1761	1801.5	-1006.5	1457.9
20.1314	1799.9	1801.8	-968	1458.2
20.1484	1818.2	1802.1	-950	1458.5
20.1654	1845.9	1802.5	-922.6	1458.9
20.1824	1862	1802.8	-906.9	1459.2
20.1994	1852.5	1803.1	-916.6	1459.5
20.2164	1859.2	1803.4	-910.3	1459.8
20.2334	1851.3	1803.8	-918.6	1460.2
20.2504	1820.2	1804.1	-950	1460.5
20.2674	1799.2	1804.4	-971.3	1460.8
20.2844	1817.4	1804.7	-953.4	1461.1
20.3014	1814.6	1805.1	-956.6	1461.5
20.3184	1822.8	1805.4	-948.6	1461.8
20.3354	1841.6	1805.7	-930.1	1462.1
20.3524	1809.1	1806	-963	1462.4
20.3694	1778.1	1806.4	-994.4	1462.8
20.3864	1772.2	1806.7	-1000.5	1463.1
20.4034	1837.2	1807	-935.8	1463.4
20.4204	1794	1807.3	-979.4	1463.7
20.4374	1768.7	1807.7	-1005.1	1464.1
20.4544	1796.4	1808	-977.7	1464.4
20.4714	1809.1	1808.3	-965.2	1464.7
20.4884	1792.3	1808.6	-982.4	1465
20.5054	1818.9	1809	-956.1	1465.4
20.5224	1791.7	1809.3	-983.6	1465.7
20.5394	1777.4	1809.6	-998.3	1466
20.5564	1766.8	1809.9	-1009.2	1466.3
20.5734	1851.3	1810.3	-925	1466.7
20.5904	1776.3	1810.6	-1000.4	1467
20.6074	1766.9	1810.9	-1010.1	1467.3
20.6244	1817.3	1811.2	-960	1467.6
20.6414	1771.3	1811.6	-1006.3	1468
20.6584	1771.3	1811.9	-1006.7	1468.3
20.6754	1811.1	1812.2	-967.1	1468.6
20.6924	1810.5	1812.5	-968.1	1468.9
20.7094	1762.5	1812.9	-1016.4	1469.3
20.7264	1722.5	1813.2	-1056.8	1469.6
20.7434	1770	1813.5	-1009.6	1469.9
20.7604	1759.1	1813.8	-1020.8	1470.2
20.7774	1758.6	1814.2	-1021.6	1470.6
20.7944	1787.1	1814.5	-993.4	1470.9
20.8114	1793.7	1814.8	-987.2	1471.2
20.8284	1790.2	1815.1	-991	1471.5
20.8454	1847.1	1815.4	-934.4	1471.8
20.8624	1825.7	1815.8	-956.1	1472.2
20.8794	1792.3	1816.1	-989.9	1472.5
20.8964	1715.9	1816.4	-1066.6	1472.8
20.9134	1805.8	1816.7	-977	1473.1
20.9304	1761.4	1817.1	-1021.7	1473.5
20.9474	1777.1	1817.4	-1006.4	1473.8
20.9644	1756.6	1817.7	-1027.2	1474.1
20.9814	1834.9	1818	-949.2	1474.4
20.9984	1813.6	1818.4	-970.8	1474.8
21.0154	1821.4	1818.7	-963.4	1475.1
21.0324	1881.8	1819	-903.3	1475.4
21.0494	1790.5	1823.7	-999.3	1475.7
21.0664	1778.9	1824.2	-1011.4	1476.1
21.0834	1836.2	1824.8	-954.7	1476.4
21.1004	1847.3	1827.5	-946.2	1476.7
21.1174	1789.2	1828.1	-1005	1477
21.1344	1757.8	1828.8	-1037.1	1477.4
21.1514	1709.3	1829.6	-1086.4	1477.7
21.1684	1751.1	1829.3	-1044.3	1477
21.1854	1755.6	1829	-1039.5	1476.3
21.2024	1798	1828.8	-996.9	1475.5
21.2194	1839.6	1828.7	-955.2	1474.8
21.2364	1836.6	1828.6	-958	1474.1
21.2534	1847.4	1828.5	-947.2	1473.4
21.2704	1853.4	1828.5	-941.2	1472.6
21.2874	1816.4	1828.6	-978.3	1471.9
21.3044	1778.6	1828.8	-1016.2	1471.2
21.3214	1784.7	1829	-1010.4	1470.5
21.3384	1794.7	1829.4	-1000.7	1469.8
21.3554	1768.1	1829.9	-1027.8	1469
21.3724	1729.8	1830.5	-1066.8	1468.3
21.3894	1821.2	1831.3	-976.2	1467.6
21.4064	1836.6	1832.3	-961.7	1466.9
21.4234	1820.8	1833.5	-978.7	1466.1
21.4404	1812.2	1835	-988.9	1465.4
21.4574	1773.9	1836.8	-1029	1464.7
21.4744	1822.2	1839	-982.8	1464
21.4914	1806.8	1841.6	-1000.9	1463.3
21.5084	1777	1844.9	-1034	1462.5
21.5254	1849.8	1848.8	-965.1	1461.8
21.5424	1837.8	1853.7	-982	1461.1
21.5594	1850.2	1859.7	-975.6	1460.4
21.5764	1850.8	1867.2	-982.5	1459.7
21.5934	1894.9	1876.6	-947.8	1458.9
21.6104	1996.1	1888.7	-858.7	1458.2
21.6274	1930.1	1904.4	-940.3	1457.5
21.6444	2023.9	1925.2	-867.3	1456.8
21.6614	2142.2	1953.3	-777.1	1456
21.6784	2139.8	1992.5	-818.8	1455.3
21.6954	2262.5	2048.3	-751.8	1454.6
21.7124	2400.3	2129.8	-695.5	1453.9
21.7294	2659	2251.3	-558.4	1453.2
21.7464	2832.4	2442.3	-575.9	1452.4
21.7634	3032.9	2759.1	-692.3	1451.7
21.7804	3364.4	3230.5	-832.1	1451
21.7974	3621.1	3579	-923.9	1450.3
21.8144	3761.4	3446.5	-651.1	1449.5
21.8314	3614.1	3217.5	-569.5	1448.8
21.8484	3208.3	3102.8	-860.6	1448.1
21.8654	3015.2	2859.1	-809.9	1447.4
21.8824	2719.4	2535.8	-782.4	1446.7
21.8994	2403.6	2301	-863.4	1445.9
21.9164	2166.3	2154.5	-954.3	1445.2
21.9334	2078.2	2059.9	-947.8	1444.5
21.9504	1971.5	1995.6	-990.2	1443.8
21.9674	1955.6	1950.3	-960.8	1443.1
21.9844	1957.3	1917.7	-926.5	1442.3
22.0014	1906.3	1893.5	-953.3	1441.6
22.0184	1881.5	1875.1	-959.7	1440.9
22.0354	1855.1	1860.7	-971.7	1440.2
22.0524	1785.1	1849.2	-1030.2	1439.4
22.0694	1756	1839.8	-1049.8	1438.7
22.0864	1738.7	1832	-1059.3	1438
22.1034	1812.6	1825.4	-978.9	1437.3
22.1204	1795.6	1819.8	-990.3	1436.6
22.1374	1747.4	1815	-1033.7	1435.8
22.1544	1767.4	1810.8	-1009.4	1435.1
22.1714	1750.4	1807	-1022.7	1434.4
22.1884	1770.3	1803.7	-999.5	1433.7
22.2054	1783.3	1800.7	-983.5	1432.9
22.2224	1781.8	1798	-982.2	1432.2
22.2394	1771.1	1795.5	-990.5	1431.5
22.2564	1788.4	1793.3	-970.9	1430.8
22.2734	1789.1	1791.2	-968.1	1430.1
22.2904	1770.8	1789.2	-984.5	1429.3
22.3074	1805.6	1787.4	-947.8	1428.6
22.3244	1820	1785.7	-931.7	1427.9
22.3414	1748.5	1784	-1001.6	1427.2
22.3584	1693.9	1782.5	-1054.7	1426.5
22.3754	1723	1781	-1024.1	1425.7
22.3924	1801	1779.6	-944.7	1425
22.4094	1813.7	1778.3	-930.6	1424.3
22.4264	1779.8	1777	-963.2	1423.6
22.4434	1806.2	1775.7	-935.6	1422.8
22.4604	1733.4	1774.5	-1007.2	1422.1
22.4774	1732.6	1773.4	-1006.8	1421.4
22.4944	1759.3	1772.2	-979	1420.7
22.5114	1792.7	1771.1	-944.5	1420
22.5284	1696	1770	-1040.1	1419.2
22.5454	1758.4	1769	-976.7	1418.5
22.5624	1745.1	1763.8	-984.8	1417.8
22.5794	1723.5	1763	-1005.5	1417.1
22.5964	1747.9	1762.1	-980.3	1416.4
22.6134	1803.1	1759.2	-922.2	1415.6
22.6304	1745.3	1758.5	-979.2	1414.9
22.6474	1711.3	1757.8	-1012.5	1414.2
22.6644	1792.2	1757.1	-930.9	1413.5
22.6814	1793.1	1756.3	-929.3	1412.7
22.6984	1815.4	1755.6	-906.3	1412
22.7154	1807	1754.9	-913.9	1411.3
22.7324	1781.7	1754.2	-938.5	1410.6
22.7494	1731.8	1753.5	-987.7	1409.9
22.7664	1729	1752.7	-989.8	1409.1
22.7834	1775.4	1752	-942.7	1408.4
22.8004	1736.2	1751.3	-981.1	1407.7
22.8174	1779.6	1750.6	-937.1	1407
22.8344	1692.4	1749.8	-1023.5	1406.2
22.8514	1747.3	1749.1	-967.9	1405.5
22.8684	1713.9	1748.4	-1000.6	1404.8
22.8854	1745.1	1747.7	-968.7	1404.1
22.9024	1720.3	1747	-992.7	1403.4
22.9194	1701.6	1746.2	-1010.7	1402.6
22.9364	1725.3	1745.5	-986.3	1401.9
22.9534	1763	1744.8	-947.9	1401.2
22.9704	1765.8	1744.1	-944.4	1400.5
22.9874	1713	1743.4	-996.4	1399.8
23.0044	1737.2	1742.6	-971.5	1399
23.0214	1703.6	1741.9	-1004.4	1398.3
23.0384	1704	1741.2	-1003.2	1397.6
23.0554	1726.5	1740.5	-980.1	1396.9
23.0724	1759.7	1739.7	-946.1	1396.1
23.0894	1756	1739	-949.1	1395.4
23.1064	1745.7	1738.3	-958.7	1394.7
23.1234	1694.9	1737.6	-1008.7	1394
23.1404	1718.1	1736.9	-984.8	1393.3
23.1574	1711.2	1736.1	-991	1392.5
23.1744	1674.2	1735.4	-1027.3	1391.8
23.1914	1714.3	1734	-985.7	1390.4
23.2084	1730.7	1732.6	-968	1389
23.2254	1745.3	1731.2	-952	1387.6
23.2424	1733.4	1729.8	-962.5	1386.2
23.2594	1710.4	1728.4	-984.1	1384.8
23.2764	1712.1	1727	-981	1383.4
23.2934	1706.1	1725.6	-985.6	1382
23.3104	1719.5	1724.2	-970.8	1380.6
23.3274	1735.2	1722.8	-953.7	1379.2
23.3444	1773.9	1721.4	-913.5	1377.8
23.3614	1696.8	1720	-989.3	1376.4
23.3784	1735.6	1718.6	-949.1	1375
23.3954	1755	1717.2	-928.3	1373.6
23.4124	1754.1	1715.8	-927.8	1372.2
23.4294	1656.9	1714.4	-1023.6	1370.8
23.4464	1678.3	1713	-1000.7	1369.4
23.4634	1699.9	1711.6	-977.8	1368
23.4804	1747.8	1710.2	-928.5	1366.6
23.4974	1703.8	1708.8	-971.1	1365.2
23.5144	1730	1707.4	-943.5	1363.8
23.5314	1728.9	1706	-943.2	1362.4
23.5484	1666.8	1704.6	-1003.9	1361
23.5654	1669.5	1703.2	-999.7	1359.6
23.5824	1710.1	1701.8	-957.8	1358.2
23.5994	1726.7	1700.4	-939.7	1356.8
23.6164	1710.8	1699	-954.3	1355.4
23.6334	1653	1697.6	-1010.6	1354
23.6504	1751.8	1696.2	-910.4	1352.6
23.6674	1687.6	1694.8	-973.3	1351.2
23.6844	1669.3	1693.4	-990.1	1349.8
23.7014	1690.6	1692	-967.4	1348.4
23.7184	1614.4	1690.6	-1042.2	1347
23.7354	1703.3	1689.2	-952	1345.6
23.7524	1712.2	1687.8	-941.6	1344.2
23.7694	1762.6	1686.4	-889.8	1342.8
23.7864	1673.5	1685	-977.5	1341.4
23.8034	1694.1	1683.6	-955.5	1340
23.8204	1698.2	1682.2	-950.1	1338.6
23.8374	1731.1	1680.8	-915.7	1337.2
23.8544	1705.7	1679.4	-939.7	1335.8
23.8714	1642.6	1678	-1001.4	1334.4
23.8884	1661.8	1676.6	-980.8	1333
23.9054	1671	1675.2	-970.2	1331.6
23.9224	1691.1	1673.7	-948.7	1330.1
23.9394	1690.9	1672.3	-947.5	1328.7
23.9564	1678.7	1670.9	-958.3	1327.3
23.9734	1650.1	1669.5	-985.5	1325.9
23.9904	1614.4	1668.1	-1019.8	1324.5
24.0074	1578.4	1666.7	-1054.4	1323.1
24.0244	1650.3	1666.5	-982.2	1322.9
24.0414	1655.4	1666.3	-977	1322.7
24.0584	1611.5	1666.1	-1020.7	1322.5
24.0754	1621.1	1665.9	-1010.8	1322.3
24.0924	1677.4	1665.7	-954.3	1322.1
24.1094	1669.3	1665.5	-962.2	1321.9
24.1264	1664.8	1665.3	-966.5	1321.7
24.1434	1704.2	1665	-926.9	1321.4
24.1604	1673.2	1664.8	-957.7	1321.2
24.1774	1657.5	1664.6	-973.1	1321
24.1944	1659	1664.4	-971.5	1320.8
24.2114	1683.2	1664.2	-947.1	1320.6
24.2284	1688.4	1664	-941.6	1320.4
24.2454	1690.1	1663.8	-939.8	1320.2
24.2624	1650.6	1663.6	-979	1320
24.2794	1625.6	1663.3	-1003.8	1319.7
24.2964	1686.7	1663.1	-942.5	1319.5
24.3134	1710.1	1662.9	-918.8	1319.3
24.3304	1638.9	1662.7	-989.9	1319.1
24.3474	1662.4	1662.5	-966.1	1318.9
24.3644	1662.7	1662.3	-965.7	1318.7
24.3814	1635.4	1662.1	-992.7	1318.5
24.3984	1721.6	1661.9	-906.3	1318.3
24.4154	1685.2	1661.7	-942.5	1318.1
24.4324	1680	1661.4	-947.6	1317.8
24.4494	1636.5	1661.2	-990.8	1317.6
24.4664	1663.5	1661	-963.6	1317.4
24.4834	1629.9	1660.8	-996.9	1317.2
24.5004	1670.7	1660.6	-956	1317
24.5174	1704.3	1660.4	-922.1	1316.8
24.5344	1668.2	1660.2	-958	1316.6
24.5514	1670.1	1660	-955.9	1316.4
24.5684	1709.5	1659.7	-916.3	1316.1
24.5854	1705.2	1659.5	-920.4	1315.9
24.6024	1614.6	1659.3	-1010.8	1315.7
24.6194	1691.5	1659.1	-933.7	1315.5
24.6364	1643.5	1658.9	-981.4	1315.3
24.6534	1664.9	1658.7	-959.8	1315.1
24.6704	1606.6	1658.5	-1018	1314.9
24.6874	1621.9	1658.3	-1002.4	1314.7
24.7044	1680.5	1658.1	-943.6	1314.5
24.7214	1606.1	1657.8	-1017.8	1314.2
24.7384	1615.3	1657.6	-1008.3	1314
24.7554	1622.6	1657.4	-1000.9	1313.8
24.7724	1649.9	1657.2	-973.4	1313.6
24.7894	1658.1	1657	-965	1313.4
24.8064	1645.3	1656.8	-977.5	1313.2
24.8234	1613.2	1656.6	-1009.4	1313
24.8404	1657.8	1656.4	-964.6	1312.8
24.8574	1664.8	1656.1	-957.4	1312.5
24.8744	1646.6	1655.9	-975.4	1312.3
24.8914	1640.6	1655.7	-981.1	1312.1
24.9084	1667.5	1655.5	-954	1311.9
24.9254	1700.3	1655.3	-921	1311.7
24.9424	1734.7	1655.1	-886.5	1311.5
24.9594	1643	1654.9	-978	1311.3
24.9764	1679.7	1654.7	-941	1311.1
24.9934	1704.1	1654.4	-916.4	1310.8
25.0104	1710.9	1654.2	-909.4	1310.6
25.0274	1743.9	1654	-876.2	1310.4
25.0444	1711.9	1653.8	-908	1310.2
25.0614	1647.9	1653.6	-971.7	1310
25.0784	1616.3	1653.4	-1003.2	1309.8
25.0954	1639.8	1653.2	-979.4	1309.6
25.1124	1630.7	1653	-988.3	1309.4
25.1294	1617.1	1652.8	-1001.8	1309.2
25.1464	1667.7	1652.5	-950.9	1308.9
25.1634	1690.8	1652.3	-927.6	1308.7
25.1804	1651	1652.1	-967.2	1308.5
25.1974	1611.5	1651.9	-1006.4	1308.3
25.2144	1633.7	1651.7	-984.1	1308.1
25.2314	1638.6	1651.5	-978.9	1307.9
25.2484	1627.4	1651.3	-989.9	1307.7
25.2654	1664.6	1651.1	-952.5	1307.5
25.2824	1690.7	1650.8	-926.2	1307.2
25.2994	1650.5	1650.6	-966.2	1307
25.3164	1649.1	1650.4	-967.4	1306.8
25.3334	1627.9	1650.2	-988.4	1306.6
25.3504	1605.3	1650	-1010.8	1306.4
25.3674	1630	1649.8	-985.9	1306.2
25.3844	1683.8	1649.6	-931.8	1306
25.4014	1626.2	1649.4	-989.2	1305.8
25.4184	1620.1	1649.2	-995.1	1305.6
25.4354	1628.3	1648.9	-986.7	1305.3
25.4524	1667.8	1648.7	-947	1305.1
25.4694	1609.4	1648.5	-1005.1	1304.9
25.4864	1645.3	1648.3	-969.1	1304.7
25.5034	1639.4	1648.1	-974.7	1304.5
25.5204	1585.5	1647.9	-1028.4	1304.3
25.5374	1648.7	1647.7	-965	1304.1
25.5544	1672.2	1647.5	-941.3	1303.9
25.5714	1665.9	1647.2	-947.4	1303.6
25.5884	1705	1647	-908.1	1303.4
25.6054	1624	1646.8	-988.9	1303.2
25.6224	1695.2	1646.6	-917.5	1303
25.6394	1626.2	1646.4	-986.3	1302.8
25.6564	1741.1	1646.2	-871.2	1302.6
25.6734	1665.5	1646	-946.5	1302.4
25.6904	1664.2	1645.8	-947.7	1302.2
25.7074	1688.1	1645.5	-923.6	1301.9
25.7244	1618.3	1645.3	-993.1	1301.7
25.7414	1715.5	1645.1	-895.7	1301.5
25.7584	1746.4	1644.9	-864.6	1301.3
25.7754	1681.6	1644.7	-929.1	1301.1
25.7924	1677.8	1644.5	-932.7	1300.9
25.8094	1688.1	1644.3	-922.2	1300.7
25.8264	1708.2	1644.1	-901.9	1300.5
25.8434	1699.7	1643.9	-910.2	1300.3
25.8604	1635.8	1643.6	-973.9	1300
25.8774	1589.7	1643.4	-1019.8	1299.8
25.8944	1618.4	1643.2	-990.8	1299.6
25.9114	1669.2	1643	-939.8	1299.4
25.9284	1678.2	1642.8	-930.6	1299.2
25.9454	1677.3	1642.6	-931.3	1299
25.9624	1571.1	1642.4	-1037.4	1298.8
25.9794	1631.1	1641.5	-976.5	1297.9
25.9964	1656.2	1640.6	-950.5	1297
26.0134	1646.4	1639.7	-959.4	1296.1
26.0304	1623.1	1638.9	-981.9	1295.3
26.0474	1662.7	1638	-941.3	1294.4
26.0644	1608.8	1637.1	-994.3	1293.5
26.0814	1590.8	1636.2	-1011.5	1292.6
26.0984	1602.3	1635.3	-999.1	1291.7
26.1154	1619	1634.5	-981.6	1290.9
26.1324	1605.2	1633.6	-994.5	1290
26.1494	1578.4	1632.7	-1020.4	1289.1
26.1664	1593.4	1631.8	-1004.5	1288.2
26.1834	1646.7	1630.9	-950.3	1287.3
26.2004	1626	1630.1	-970.1	1286.5
26.2174	1572.3	1629.2	-1023	1285.6
26.2344	1595.8	1628.3	-998.5	1284.7
26.2514	1580.7	1627.4	-1012.8	1283.8
26.2684	1590.1	1626.6	-1002.5	1283
26.2854	1662.7	1625.7	-929.1	1282.1
26.3024	1689	1624.8	-901.8	1281.2
26.3194	1617.8	1623.9	-972.2	1280.3
26.3364	1655	1623	-934.1	1279.4
26.3534	1707.6	1622.2	-880.6	1278.6
26.3704	1603	1621.3	-984.4	1277.7
26.3874	1577.9	1620.4	-1008.6	1276.8
26.4044	1579	1619.5	-1006.6	1275.9
26.4214	1609	1618.6	-975.7	1275
26.4384	1627.8	1617.8	-956	1274.2
26.4554	1635.4	1616.9	-947.5	1273.3
26.4724	1571.9	1616	-1010.1	1272.4
26.4894	1583	1615.1	-998.2	1271.5
26.5064	1551.2	1614.3	-1029.2	1270.7
26.5234	1604	1613.4	-975.4	1269.8
26.5404	1558.9	1612.5	-1019.7	1268.9
26.5574	1585.8	1611.6	-991.9	1268
26.5744	1619	1610.7	-957.8	1267.1
26.5914	1612.8	1609.9	-963.1	1266.3
26.6084	1600.6	1609	-974.4	1265.4
26.6254	1542.5	1608.1	-1031.7	1264.5
26.6424	1600.5	1607.2	-972.8	1263.6
26.6594	1548.4	1606.3	-1024	1262.7
26.6764	1646.9	1605.5	-924.7	1261.9
26.6934	1547.7	1604.6	-1022.9	1261
26.7104	1671.7	1603.7	-898.1	1260.1
26.7274	1585.4	1602.8	-983.5	1259.2
26.7444	1658.3	1601.9	-909.8	1258.3
26.7614	1573.2	1601.1	-993.9	1257.5
26.7784	1619	1600.2	-947.3	1256.6
26.7954	1654.2	1599.3	-911.2	1255.7
26.8124	1590.3	1598.4	-974.2	1254.8
26.8294	1584.6	1597.6	-979	1254
26.8464	1576.2	1596.7	-986.5	1253.1
26.8634	1562.1	1595.8	-999.8	1252.2
26.8804	1567.1	1594.9	-993.9	1251.3
26.8974	1654.6	1594	-905.5	1250.4
26.9144	1609	1593.2	-950.2	1249.6
26.9314	1577.6	1592.3	-980.7	1248.7
26.9484	1553.6	1591.4	-1003.9	1247.8
26.9654	1581	1590.5	-975.6	1246.9
26.9824	1593.1	1589.6	-962.6	1246
26.9994	1595.6	1588.8	-959.3	1245.2
27.0164	1568	1587.9	-986	1244.3
27.0334	1588.5	1587	-964.6	1243.4
27.0504	1568.6	1586.1	-983.6	1242.5
27.0674	1627.1	1585.3	-924.2	1241.7
27.0844	1580	1584.4	-970.4	1240.8
27.1014	1534	1583.5	-1015.6	1239.9
27.1184	1558.3	1582.6	-990.4	1239
27.1354	1525.2	1581.7	-1022.6	1238.1
27.1524	1574.2	1581.8	-973.7	1238.2
27.1694	1613.4	1581.8	-934.5	1238.2
27.1864	1625	1581.9	-923	1238.3
27.2034	1587.2	1581.9	-960.8	1238.3
27.2204	1592.2	1582	-955.9	1238.4
27.2374	1621.7	1582	-926.4	1238.4
27.2544	1584.2	1582.1	-964	1238.5
27.2714	1604.1	1582.1	-944.1	1238.5
27.2884	1622.4	1582.2	-925.8	1238.6
27.3054	1627.5	1582.2	-920.8	1238.6
27.3224	1552.7	1582.3	-995.6	1238.7
27.3394	1536.4	1582.3	-1012	1238.7
27.3564	1565.2	1582.3	-983.2	1238.7
27.3734	1569.5	1582.4	-979	1238.8
27.3904	1612.2	1582.4	-936.4	1238.8
27.4074	1577.5	1582.5	-971	1238.9
27.4244	1568.6	1582.5	-980	1238.9
27.4414	1587.5	1582.6	-961.2	1239
27.4584	1646.1	1582.6	-902.6	1239
27.4754	1524.6	1582.7	-1024.1	1239.1
27.4924	1576	1582.7	-972.8	1239.1
27.5094	1566	1582.8	-982.8	1239.2
27.5264	1592.7	1582.8	-956.1	1239.2
27.5434	1557.6	1582.9	-991.3	1239.3
27.5604	1594	1582.9	-954.9	1239.3
27.5774	1592.3	1582.9	-956.7	1239.3
27.5944	1552.4	1583	-996.6	1239.4
27.6114	1556.6	1583	-992.5	1239.4
27.6284	1557.1	1583.1	-992.1	1239.5
27.6454	1529	1583.1	-1020.2	1239.5
27.6624	1665.6	1583.2	-883.6	1239.6
27.6794	1645	1583.2	-904.3	1239.6
27.6964	1613.2	1583.3	-936.1	1239.7
27.7134	1639	1583.3	-910.4	1239.7
27.7304	1629.6	1583.4	-919.8	1239.8
27.7474	1550	1583.4	-999.5	1239.8
27.7644	1641.9	1583.5	-907.7	1239.9
27.7814	1531.5	1583.5	-1018.1	1239.9
27.7984	1541.1	1583.6	-1008.5	1240
27.8154	1507.9	1583.6	-1041.8	1240
27.8324	1517.4	1583.6	-1032.3	1240
27.8494	1586.5	1583.7	-963.2	1240.1
27.8664	1610	1583.7	-939.8	1240.1
27.8834	1663.6	1583.8	-886.2	1240.2
27.9004	1625.6	1583.8	-924.3	1240.2
27.9174	1594.6	1583.9	-955.3	1240.3
27.9344	1571.1	1583.9	-978.9	1240.3
27.9514	1651	1584	-899.1	1240.4
27.9684	1687	1584	-863.1	1240.4
27.9854	1648.7	1584.1	-901.5	1240.5
28.0024	1612.7	1584.1	-937.5	1240.5
28.0194	1593.6	1584.2	-956.6	1240.6
28.0364	1560.7	1584.2	-989.5	1240.6
28.0534	1587	1584.3	-963.3	1240.7
28.0704	1574.8	1584.3	-975.6	1240.7
28.0874	1553.7	1584.3	-996.7	1240.7
28.1044	1586.2	1584.4	-964.2	1240.8
28.1214	1634.8	1584.4	-915.7	1240.8
28.1384	1617.1	1584.5	-933.5	1240.9
28.1554	1637.3	1584.5	-913.3	1240.9
28.1724	1629.8	1584.6	-920.8	1241
28.1894	1599.4	1584.6	-951.3	1241
28.2064	1571.4	1584.7	-979.3	1241.1
28.2234	1563.9	1584.7	-986.9	1241.1
28.2404	1582.9	1584.8	-967.9	1241.2
28.2574	1575.2	1584.8	-975.7	1241.2
28.2744	1602.6	1584.9	-948.3	1241.3
28.2914	1590	1584.9	-961	1241.3
28.3084	1600.2	1584.9	-950.8	1241.3
28.3254	1554.1	1585	-997	1241.4
28.3424	1546.1	1585	-1005	1241.4
28.3594	1626.9	1585.1	-924.3	1241.5
28.3764	1662.3	1585.1	-888.9	1241.5
28.3934	1603	1585.2	-948.2	1241.6
28.4104	1577.5	1585.2	-973.8	1241.6
28.4274	1551.6	1585.3	-999.8	1241.7
28.4444	1581.3	1585.3	-970.1	1241.7
28.4614	1579.4	1585.4	-972.1	1241.8
28.4784	1598.8	1585.4	-952.6	1241.8
28.4954	1600.5	1585.5	-951	1241.9
28.5124	1598.2	1585.5	-953.4	1241.9
28.5294	1619.6	1585.6	-932	1242
28.5464	1633.8	1585.6	-917.9	1242
28.5634	1585.8	1585.6	-965.9	1242
28.5804	1588.5	1585.7	-963.2	1242.1
28.5974	1598.7	1585.7	-953.1	1242.1
28.6144	1577.3	1585.8	-974.5	1242.2
28.6314	1550.1	1585.8	-1001.8	1242.2
28.6484	1663.7	1585.9	-888.2	1242.3
28.6654	1640.6	1585.9	-911.4	1242.3
28.6824	1603.7	1586	-948.3	1242.4
28.6994	1630	1586	-922.1	1242.4
28.7164	1575.1	1586.1	-977.1	1242.5
28.7334	1556.6	1586.1	-995.6	1242.5
28.7504	1497	1586.2	-1055.2	1242.6
28.7674	1536.1	1592.5	-1022.5	1248.9
28.7844	1569.5	1598.8	-995.3	1255.2
28.8014	1636.2	1605.1	-934.9	1261.5
28.8184	1597.5	1611.4	-980	1267.8
28.8354	1585.6	1617.7	-998.2	1274.1
28.8524	1630.3	1624	-959.8	1280.4
28.8694	1562.1	1630.3	-1034.3	1286.7
28.8864	1566	1636.6	-1036.7	1293
28.9034	1583	1643	-1026	1299.4
28.9204	1589.2	1649.3	-1026.1	1305.7
28.9374	1584.2	1655.6	-1037.4	1312
28.9544	1606	1661.9	-1022	1318.3
28.9714	1592.5	1668.2	-1041.7	1324.6
28.9884	1608.6	1674.5	-1031.9	1330.9
29.0054	1621.1	1680.8	-1025.8	1337.2
29.0224	1576.1	1687.1	-1077.1	1343.5
29.0394	1632.5	1693.4	-1027	1349.8
29.0564	1614.7	1699.8	-1051.1	1356.2
29.0734	1553.7	1706.1	-1118.4	1362.5
29.0904	1573.3	1705.5	-1098.3	1361.9
29.1074	1611.6	1705	-1059.4	1361.4
29.1244	1662.9	1704.4	-1007.6	1360.8
29.1414	1674.3	1703.8	-995.6	1360.2
29.1584	1649.4	1703.2	-1019.9	1359.6
29.1754	1658.5	1702.7	-1010.3	1359.1
29.1924	1648.3	1702.1	-1019.9	1358.5
29.2094	1608.1	1701.5	-1059.5	1357.9
29.2264	1618.5	1701	-1048.6	1357.4
29.2434	1610.8	1700.4	-1055.7	1356.8
29.2604	1627.7	1699.8	-1038.2	1356.2
29.2774	1618.9	1699.3	-1046.4	1355.7
29.2944	1597.2	1698.7	-1067.6	1355.1
29.3114	1647.7	1698.1	-1016.5	1354.5
29.3284	1708.2	1697.6	-955.5	1354
29.3454	1669.3	1697	-993.8	1353.4
29.3624	1692.8	1696.4	-969.7	1352.8
29.3794	1721.6	1695.9	-940.4	1352.3
29.3964	1772.7	1695.3	-888.7	1351.7
29.4134	1739.9	1694.7	-920.9	1351.1
29.4304	1655.1	1694.2	-1005.1	1350.6
29.4474	1748	1693.6	-911.6	1350
29.4644	1816.7	1693	-842.3	1349.4
29.4814	1742.1	1692.5	-916.4	1348.9
29.4984	1769.6	1691.9	-888.4	1348.3
29.5154	1737.2	1691.3	-920.2	1347.7
29.5324	1734.9	1690.8	-921.9	1347.2
29.5494	1816	1690.2	-840.3	1346.6
29.5664	1888.5	1689.6	-767.2	1346
29.5834	1804.9	1689	-850.2	1345.4
29.6004	1814.9	1688.5	-839.7	1344.9
29.6174	1737.1	1687.9	-916.9	1344.3
29.6344	1771.5	1687.3	-882	1343.7
29.6514	1800.6	1686.8	-852.3	1343.2
29.6684	1761.4	1686.2	-890.9	1342.6
29.6854	1801.4	1685.6	-850.3	1342
29.7024	1723.3	1685.1	-927.8	1341.5
29.7194	1723.9	1684.5	-926.7	1340.9
29.7364	1854.9	1683.9	-795.1	1340.3
29.7534	1745.7	1683.4	-903.8	1339.8
29.7704	1653.3	1682.8	-995.5	1339.2
29.7874	1682.5	1682.2	-965.8	1338.6
29.8044	1719.9	1681.7	-927.8	1338.1
29.8214	1673.7	1681.1	-973.5	1337.5
29.8384	1708.8	1680.5	-937.7	1336.9
29.8554	1702.6	1680	-943.4	1336.4
29.8724	1704.2	1707.7	-969.5	1335.8
29.8894	1711.8	1707.9	-962.3	1335.2
29.9064	1781.1	1708.3	-893.2	1334.7
29.9234	1808.3	1708.6	-866.3	1334.1
29.9404	1785.8	1709	-889.3	1333.5
29.9574	1822.9	1723.7	-866.9	1333
29.9744	1798.1	1724.6	-892.6	1332.4
29.9914	1787.7	1725.6	-904	1331.8
30.0084	1831.5	1726.7	-861.2	1331.2
30.0254	1831	1727.9	-862.9	1330.7
30.0424	1755	1729.1	-940.2	1330.1
30.0594	1775.2	1730.4	-921.3	1329.5
30.0764	1780.6	1731.9	-917.4	1329
30.0934	1772.7	1733.4	-926.8	1328.4
30.1104	1756.5	1735.1	-944.6	1327.8
30.1274	1753.2	1736.8	-949.7	1327.3
30.1444	1753.3	1738.8	-951.6	1326.7
30.1614	1756.4	1740.8	-950.5	1326.1
30.1784	1783.4	1743	-925.7	1325.6
30.1954	1743.8	1745.4	-967.6	1325
30.2124	1718.4	1747.9	-995.6	1324.4
30.2294	1741	1750.7	-975.8	1323.9
30.2464	1777.1	1753.6	-942.6	1323.3
30.2634	1686.4	1756.8	-1036.5	1322.7
30.2804	1741.9	1760.3	-984.5	1322.2
30.2974	1728	1764	-1002	1321.6
30.3144	1741.9	1768	-992.2	1321
30.3314	1792.1	1772.3	-946.3	1320.5
30.3484	1739.9	1777	-1003.1	1319.9
30.3654	1777.5	1782	-970.7	1319.3
30.3824	1801.3	1787.6	-952.3	1318.8
30.3994	1798.3	1793.5	-961.3	1318.2
30.4164	1701.8	1800	-1064.3	1317.6
30.4334	1744.8	1807.1	-1028.4	1317
30.4504	1723.2	1814.9	-1057.8	1316.5
30.4674	1763.8	1823.4	-1025.6	1315.9
30.4844	1715.3	1832.7	-1083.4	1315.3
30.5014	1792.6	1842.9	-1016.3	1314.8
30.5184	1723.1	1854.1	-1097.1	1314.2
30.5354	1752.5	1866.5	-1080.1	1313.6
30.5524	1807.2	1880.3	-1039.2	1313.1
30.5694	1774.3	1895.6	-1087.4	1312.5
30.5864	1790.6	1912.6	-1088	1311.9
30.6034	1729.2	1931.6	-1168.5	1311.4
30.6204	1823.2	1952.9	-1095.8	1310.8
30.6374	1830.5	1977	-1112.6	1310.2
30.6544	1895.5	2004.2	-1074.8	1309.7
30.6714	1868	2035.2	-1133.3	1309.1
30.6884	1871.3	2070.6	-1165.4	1308.5
30.7054	1896.5	2111.3	-1180.9	1308
30.7224	1949	2158.4	-1175.5	1307.4
30.7394	2101.8	2213.3	-1077.7	1306.8
30.7564	2080.6	2277.8	-1163.3	1306.3
30.7734	2138.3	2354.2	-1181.9	1305.7
30.7904	2256	2445.5	-1155.5	1305.1
30.8074	2264.7	2555.8	-1257.1	1304.6
30.8244	2491.3	2690.5	-1165.3	1304
30.8414	2684.7	2857.1	-1138.5	1303.4
30.8584	2936.5	3065.5	-1095	1302.8
30.8754	3285.4	3328.7	-1009.3	1302.3
30.8924	3787	3664.3	-843.4	1301.7
30.9094	4435.2	4096	-626.9	1301.1
30.9264	5116.7	4659.3	-508.7	1300.6
30.9434	6123.3	5411.7	-254.5	1300
30.9604	7535.7	6447	122.6	1299.4
30.9774	8928.7	7891.8	70.8	1298.9
30.9944	10300.7	9816.3	-481.7	1298.3
31.0114	11572.5	11953.6	-1347.1	1297.7
31.0284	13017.7	13426.6	-1374.9	1297.2
31.0454	13864.3	13435.2	-537	1296.6
31.0624	13376.4	12449.4	-39	1296
31.0794	12131.1	11506.5	-341.5	1295.5
31.0964	10922.1	10895.4	-939.4	1294.9
31.1134	9868.9	10140.6	-1237.8	1294.3
31.1304	8945	8886.7	-907.7	1293.8
31.1474	7755.6	7421.1	-631.6	1293.2
31.1644	6454	6141.5	-653.5	1292.6
31.1814	5402.1	5168.9	-732.9	1292.1
31.1984	4622.6	4456.5	-800	1291.5
31.2154	4096.6	3928.6	-798	1290.9
31.2324	3807.3	3527.5	-686.3	1290.4
31.2494	3571.3	3216.4	-611.2	1289.8
31.2664	3461.1	2971.5	-476.5	1289.2
31.2834	3320.1	2776.8	-422.7	1288.6
31.3004	3198	2620.3	-388.3	1288.1
31.3174	3106.7	2493.2	-352.5	1287.5
31.3344	2945.2	2388.8	-409.6	1286.9
31.3514	2931.4	2302	-336.6	1286.4
31.3684	2805.6	2229.1	-389.6	1285.8
31.3854	2670.3	2167.3	-463	1285.2
31.4024	2643.7	2114.5	-436.8	1284.7
31.4194	2458.1	2068.9	-576.8	1284.1
31.4364	2353.2	2029.3	-642.1	1283.5
31.4534	2333.9	1994.6	-626.8	1283
31.4704	2153.7	1964.2	-776.5	1282.4
31.4874	2052.4	1937.2	-850.9	1281.8
31.5044	2111.2	1913.2	-768.1	1281.3
31.5214	1954.1	1891.7	-903.8	1280.7
31.5384	1837.3	1872.5	-1001.2	1280.1
31.5554	1817.3	1855.1	-1003.9	1279.6
31.5724	1708.5	1839.4	-1097	1279
31.5894	1695.4	1825.2	-1095.8	1278.4
31.6064	1748	1812.1	-1030.2	1277.9
31.6234	1664.4	1800.2	-1101.9	1277.3
31.6404	1670	1789.3	-1085.4	1276.7
31.6574	1646.3	1779.3	-1099	1276.2
31.6744	1744.1	1770	-992	1275.6
31.6914	1656.3	1761.4	-1071.2	1275
31.7084	1601.3	1753.5	-1118.3	1274.4
31.7254	1649	1746.1	-1063.1	1273.9
31.7424	1637.6	1739.2	-1067.6	1273.3
31.7594	1636.2	1732.7	-1062.7	1272.7
31.7764	1636.6	1726.7	-1056.1	1272.2
31.7934	1603.7	1721.1	-1083.4	1271.6
31.8104	1573.9	1715.8	-1107.9	1271
31.8274	1609.8	1710.8	-1067	1270.5
31.8444	1628.7	1706.1	-1043.4	1269.9
31.8614	1611.8	1701.6	-1055.8	1269.3
31.8784	1654.6	1697.4	-1008.9	1268.8
31.8954	1648.8	1693.4	-1010.7	1268.2
31.9124	1600.1	1689.6	-1055.6	1267.6
31.9294	1597.8	1686	-1054.2	1267.1
31.9464	1645.7	1682.6	-1002.9	1266.5
31.9634	1647.6	1679.3	-997.8	1265.9
31.9804	1640.8	1676.2	-1001.4	1265.4
31.9974	1611.9	1673.2	-1027.4	1264.8
32.0144	1653	1670.4	-983.4	1264.2
32.0314	1673	1667.6	-960.7	1263.7
32.0484	1622.5	1665	-1008.6	1263.1
32.0654	1590.4	1662.5	-1038.1	1262.5
32.0824	1554.6	1660.1	-1071.5	1262
32.0994	1569.9	1657.7	-1053.9	1261.4
32.1164	1558.6	1655.5	-1062.9	1260.8
32.1334	1606.8	1653.3	-1012.6	1260.2
32.1504	1617.2	1651.2	-1000.1	1259.7
32.1674	1563.7	1649.2	-1051.6	1259.1
32.1844	1540.6	1647.2	-1072.6	1258.5
32.2014	1617.5	1617.5	-966.1	1258
32.2184	1562.2	1616.5	-1020.3	1257.4
32.2354	1501.6	1615.4	-1079.9	1256.8
32.2524	1525	1614.4	-1055.5	1256.3
32.2694	1538.3	1613.4	-1041.2	1255.7
32.2864	1570.7	1598.7	-994.1	1255.1
32.3034	1600.4	1598.2	-963.8	1254.6
32.3204	1660	1597.6	-903.7	1254
32.3374	1599.9	1597	-963.2	1253.4
32.3544	1564.5	1596.5	-998	1252.9
32.3714	1584.1	1595.9	-977.9	1252.3
32.3884	1520.5	1595.3	-1040.9	1251.7
32.4054	1568.3	1594.8	-992.5	1251.2
32.4224	1536.1	1594.2	-1024.1	1250.6
32.4394	1633.9	1593.6	-925.8	1250
32.4564	1625.1	1593.1	-934	1249.5
32.4734	1647.2	1592.5	-911.4	1248.9
32.4904	1561.9	1591.9	-996.1	1248.3
32.5074	1575.5	1591.4	-981.9	1247.8
32.5244	1636.1	1590.8	-920.7	1247.2
32.5414	1586.4	1590.2	-969.9	1246.6
32.5584	1649.6	1589.6	-906.1	1246
32.5754	1544.9	1589.1	-1010.2	1245.5
32.5924	1548.8	1588.5	-1005.7	1244.9
32.6094	1586.4	1587.9	-967.6	1244.3
32.6264	1596.7	1587.4	-956.8	1243.8
32.6434	1583	1586.8	-969.8	1243.2
32.6604	1537.7	1586.2	-1014.6	1242.6
32.6774	1556.5	1585.7	-995.3	1242.1
32.6944	1569.4	1585.1	-981.8	1241.5
32.7114	1572.8	1584.5	-977.8	1240.9
32.7284	1597.1	1584	-953	1240.4
32.7454	1624.6	1583.4	-924.9	1239.8
32.7624	1581.5	1582.8	-967.4	1239.2
32.7794	1587.1	1582.3	-961.2	1238.7
32.7964	1607.5	1581.7	-940.3	1238.1
32.8134	1582.8	1581.1	-964.4	1237.5
32.8304	1607.9	1580.6	-938.8	1237
32.8474	1512.5	1580	-1033.6	1236.4
32.8644	1562.8	1579.4	-982.7	1235.8
32.8814	1639.5	1578.9	-905.5	1235.3
32.8984	1557.1	1578.3	-987.3	1234.7
32.9154	1487.9	1577.7	-1055.9	1234.1
32.9324	1529.8	1577.2	-1013.5	1233.6
32.9494	1641.9	1576.6	-900.7	1233
32.9664	1599.4	1576	-942.7	1232.4
32.9834	1531.7	1575.4	-1009.8	1231.8
33.0004	1535.1	1574.9	-1005.8	1231.3
33.0174	1546	1574.3	-994.4	1230.7
33.0344	1564.7	1573.7	-975.1	1230.1
33.0514	1575.1	1573.2	-964.1	1229.6
33.0684	1572.6	1572.6	-966.1	1229
33.0854	1558.9	1572	-979.3	1228.4
33.1024	1569.8	1571.5	-967.7	1227.9
33.1194	1564.9	1570.9	-972.1	1227.3
33.1364	1552.6	1570.3	-983.8	1226.7
33.1534	1554.8	1569.8	-981.1	1226.2
33.1704	1587.2	1569.2	-948	1225.6
33.1874	1566.6	1568.6	-968.1	1225
33.2044	1547	1568.1	-987.1	1224.5
33.2214	1511.8	1567.5	-1021.8	1223.9
33.2384	1497.4	1566.9	-1035.6	1223.3
33.2554	1569.4	1566.4	-963	1222.8
33.2724	1583.9	1565.8	-948	1222.2
33.2894	1536.2	1565.2	-995.1	1221.6
33.3064	1573.4	1564.7	-957.3	1221.1
33.3234	1525.3	1564.1	-1004.9	1220.5
33.3404	1551.2	1563.5	-978.4	1219.9
33.3574	1565.5	1563	-963.5	1219.4
33.3744	1505.3	1562.4	-1023.1	1218.8
33.3914	1542.4	1561.8	-985.4	1218.2
33.4084	1596.3	1561.2	-931	1217.6
33.4254	1611.7	1560.7	-915	1217.1
33.4424	1609.4	1560.1	-916.8	1216.5
33.4594	1597.5	1559.5	-928.1	1215.9
33.4764	1655	1559	-870.1	1215.4
33.4934	1527.4	1558.4	-997.1	1214.8
33.5104	1566.8	1557.8	-957.1	1214.2
33.5274	1538.1	1557.3	-985.3	1213.7
33.5444	1629.2	1556.7	-893.6	1213.1
33.5614	1602.7	1556.1	-919.5	1212.5
33.5784	1578.9	1555.6	-942.8	1212
33.5954	1576.7	1555	-944.4	1211.4
33.6124	1564.3	1554.4	-956.2	1210.8
33.6294	1576.8	1553.9	-943.2	1210.3
33.6464	1641.8	1553.3	-877.6	1209.7
33.6634	1599	1552.7	-919.8	1209.1
33.6804	1560	1552.2	-958.3	1208.6
33.6974	1551.1	1551.6	-966.6	1208
33.7144	1682	1551	-835.1	1207.4
33.7314	1634.9	1550.5	-881.6	1206.9
33.7484	1619.9	1549.9	-896	1206.3
33.7654	1600.9	1549.3	-914.5	1205.7
33.7824	1597.9	1548.8	-917	1205.2
33.7994	1615.7	1548.2	-898.5	1204.6
33.8164	1588.8	1547.6	-924.8	1204
33.8334	1595.6	1547	-917.5	1203.4
33.8504	1623.8	1546.5	-888.7	1202.9
33.8674	1609.9	1545.9	-902.1	1202.3
33.8844	1582.9	1545.3	-928.6	1201.7
33.9014	1608.4	1544.8	-902.4	1201.2
33.9184	1579.2	1544.2	-931	1200.6
33.9354	1581.7	1543.6	-928	1200
33.9524	1555.3	1543.1	-953.8	1199.5
33.9694	1546.7	1542.5	-961.9	1198.9
33.9864	1547.1	1541.9	-960.9	1198.3
34.0034	1524	1541.4	-983.4	1197.8
34.0204	1522	1540.8	-984.9	1197.2
34.0374	1556	1540.2	-950.3	1196.6
34.0544	1555.3	1539.7	-950.4	1196.1
34.0714	1539	1539.1	-966.1	1195.5
34.0884	1525.8	1538.5	-978.8	1194.9
34.1054	1513.3	1538	-990.7	1194.4
34.1224	1567.4	1537.4	-936	1193.8
34.1394	1587.6	1536.8	-915.3	1193.2
34.1564	1561.1	1536.3	-941.2	1192.7
34.1734	1491.2	1535.7	-1010.5	1192.1
34.1904	1515.9	1535.1	-985.3	1191.5
34.2074	1541.9	1534.6	-958.7	1191
34.2244	1542	1534	-958.1	1190.4
34.2414	1515.6	1533.4	-983.9	1189.8
34.2584	1506.1	1532.8	-992.8	1189.2
34.2754	1494.4	1532.3	-1003.9	1188.7
34.2924	1503	1531.7	-994.7	1188.1
34.3094	1553.8	1531.1	-943.4	1187.5
34.3264	1467.2	1530.6	-1029.4	1187
34.3434	1466.4	1530	-1029.6	1186.4
34.3604	1549.6	1529.4	-945.9	1185.8
34.3774	1577.7	1528.9	-917.3	1185.3
34.3944	1484.1	1528.3	-1010.3	1184.7
34.4114	1483.6	1527.7	-1010.2	1184.1
34.4284	1423	1527.2	-1070.2	1183.6
34.4454	1452.1	1526.4	-1040.3	1182.8
34.4624	1551.2	1525.6	-940.5	1182
34.4794	1490.1	1524.8	-1000.7	1181.2
34.4964	1485	1524	-1005.1	1180.4
34.5134	1435.4	1523.2	-1053.8	1179.6
34.5304	1578	1522.4	-910.4	1178.8
34.5474	1585.7	1521.6	-902	1178
34.5644	1479.7	1520.8	-1007.2	1177.2
34.5814	1495	1520	-991.1	1176.4
34.5984	1516.7	1519.2	-968.5	1175.6
34.6154	1511.3	1518.4	-973.2	1174.8
34.6324	1479.8	1517.6	-1003.9	1174
34.6494	1469.1	1516.8	-1013.8	1173.2
34.6664	1496.8	1516	-985.3	1172.4
34.6834	1515.5	1515.2	-965.8	1171.6
34.7004	1519.8	1514.4	-960.7	1170.8
34.7174	1529.8	1513.6	-949.9	1170
34.7344	1451	1512.8	-1027.9	1169.2
34.7514	1523.4	1512	-954.7	1168.4
34.7684	1516.9	1511.2	-960.4	1167.6
34.7854	1526.8	1510.5	-949.7	1166.9
34.8024	1497	1509.7	-978.8	1166.1
34.8194	1497.6	1508.9	-977.3	1165.3
34.8364	1512.1	1508.1	-962	1164.5
34.8534	1475.1	1507.3	-998.3	1163.7
34.8704	1500.1	1506.5	-972.5	1162.9
34.8874	1495.5	1505.7	-976.2	1162.1
34.9044	1547.1	1504.9	-923.8	1161.3
34.9214	1495.1	1504.1	-975.1	1160.5
34.9384	1517.2	1503.3	-952.2	1159.7
34.9554	1498.9	1502.5	-969.6	1158.9
34.9724	1457.3	1501.7	-1010.5	1158.1
34.9894	1455.3	1500.9	-1011.7	1157.3
35.0064	1504.2	1500.1	-961.9	1156.5
35.0234	1530.6	1499.3	-934.8	1155.7
35.0404	1501.6	1498.5	-963	1154.9
35.0574	1473	1497.7	-990.8	1154.1
35.0744	1527.2	1496.9	-935.8	1153.3
35.0914	1541.2	1496.1	-921	1152.5
35.1084	1490.3	1495.3	-971.1	1151.7
35.1254	1453.9	1494.5	-1006.7	1150.9
35.1424	1478.6	1493.7	-981.2	1150.1
35.1594	1493.8	1492.9	-965.2	1149.3
35.1764	1468.4	1492.1	-989.8	1148.5
35.1934	1421.5	1491.3	-1035.9	1147.7
35.2104	1492.7	1490.6	-964	1147
35.2274	1554.3	1489.8	-901.5	1146.2
35.2444	1490.2	1489	-964.8	1145.4
35.2614	1492.5	1488.2	-961.8	1144.6
35.2784	1493.9	1487.4	-959.6	1143.8
35.2954	1516.4	1486.6	-936.3	1143
35.3124	1456.1	1485.8	-995.8	1142.2
35.3294	1447.9	1485	-1003.1	1141.4
35.3464	1482.9	1484.2	-967.4	1140.6
35.3634	1531.9	1483.4	-917.5	1139.8
35.3804	1459.3	1482.6	-989.4	1139
35.3974	1501.4	1481.8	-946.5	1138.2
35.4144	1429.5	1481	-1017.6	1137.4
35.4314	1578.2	1480.2	-868.1	1136.6
35.4484	1492	1479.4	-953.5	1135.8
35.4654	1519.8	1478.6	-924.9	1135
35.4824	1463.6	1477.8	-980.3	1134.2
35.4994	1464.8	1477	-978.3	1133.4
35.5164	1530.7	1476.2	-911.6	1132.6
35.5334	1441.5	1475.4	-1000	1131.8
35.5504	1457.2	1474.6	-983.5	1131
35.5674	1433.8	1473.8	-1006.1	1130.2
35.5844	1422.7	1473	-1016.4	1129.4
35.6014	1576.9	1472.2	-861.5	1128.6
35.6184	1558.3	1471.4	-879.2	1127.8
35.6354	1438.1	1470.7	-998.6	1127.1
35.6524	1453.3	1469.9	-982.6	1126.3
35.6694	1454.8	1469.1	-980.4	1125.5
35.6864	1508.1	1468.3	-926.2	1124.7
35.7034	1455.7	1467.5	-977.9	1123.9
35.7204	1466.2	1466.7	-966.5	1123.1
35.7374	1482	1465.9	-949.9	1122.3
35.7544	1441.8	1465.1	-989.3	1121.5
35.7714	1467.5	1464.3	-962.9	1120.7
35.7884	1463.2	1463.5	-966.3	1119.9
35.8054	1416.1	1462.7	-1012.6	1119.1
35.8224	1414.7	1461.9	-1013.3	1118.3
35.8394	1479	1465.6	-952.7	1122
35.8564	1508.9	1469.4	-926.6	1125.8
35.8734	1495.8	1473.2	-943.4	1129.6
35.8904	1510	1476.9	-933	1133.3
35.9074	1468.9	1480.7	-977.8	1137.1
35.9244	1474.8	1484.5	-975.7	1140.9
35.9414	1515.3	1488.2	-939	1144.6
35.9584	1501.6	1492	-956.5	1148.4
35.9754	1499.7	1495.8	-962.2	1152.2
35.9924	1466.9	1499.5	-998.7	1155.9
36.0094	1380.6	1503.3	-1088.8	1159.7
36.0264	1461.2	1503	-1007.9	1159.4
36.0434	1536.1	1502.8	-932.8	1159.2
36.0604	1495.1	1502.5	-973.5	1158.9
36.0774	1521.5	1502.3	-946.8	1158.7
36.0944	1540.1	1502	-928	1158.4
36.1114	1524.1	1501.8	-943.7	1158.2
36.1284	1533.9	1501.5	-933.7	1157.9
36.1454	1525.4	1501.2	-941.9	1157.6
36.1624	1452.3	1501	-1014.8	1157.4
36.1794	1442.7	1500.7	-1024.1	1157.1
36.1964	1514.7	1500.5	-951.8	1156.9
36.2134	1465.8	1500.2	-1000.4	1156.6
36.2304	1458.8	1500	-1007.2	1156.4
36.2474	1472.4	1499.7	-993.4	1156.1
36.2644	1436.9	1499.4	-1028.7	1155.8
36.2814	1448.9	1499.2	-1016.4	1155.6
36.2984	1461	1498.9	-1004	1155.3
36.3154	1447.4	1498.7	-1017.4	1155.1
36.3324	1490.1	1498.4	-974.3	1154.8
36.3494	1488.1	1498.2	-976.1	1154.6
36.3664	1412	1497.9	-1052	1154.3
36.3834	1500.3	1497.7	-963.5	1154.1
36.4004	1496.9	1497.4	-966.5	1153.8
36.4174	1557.8	1497.1	-905.4	1153.5
36.4344	1527.7	1496.9	-935.3	1153.3
36.4514	1465.6	1496.6	-997.1	1153
36.4684	1471.6	1496.4	-990.9	1152.8
36.4854	1474.9	1496.1	-987.3	1152.5
36.5024	1469.9	1495.9	-992	1152.3
36.5194	1470.6	1495.6	-991.1	1152
36.5364	1511.3	1495.3	-950.1	1151.7
36.5534	1494.5	1495.1	-966.7	1151.5
36.5704	1501.9	1494.8	-959	1151.2
36.5874	1459.5	1494.6	-1001.2	1151
36.6044	1504.6	1494.3	-955.7	1150.7
36.6214	1464.8	1494.1	-995.4	1150.5
36.6384	1452.8	1493.8	-1007.1	1150.2
36.6554	1479.5	1493.6	-980.1	1150
36.6724	1501.2	1493.3	-958.2	1149.7
36.6894	1485.7	1493	-973.4	1149.4
36.7064	1493.9	1496.1	-968.3	1149.2
36.7234	1483.6	1495.9	-978.4	1148.9
36.7404	1519.9	1495.8	-942	1148.7
36.7574	1540.6	1495.6	-921.1	1148.4
36.7744	1499.6	1495.4	-961.9	1148.2
36.7914	1513.7	1495.2	-947.6	1147.9
36.8084	1454.9	1496.8	-1007.9	1147.6
36.8254	1483.5	1496.6	-979.2	1147.4
36.8424	1475.6	1496.5	-987	1147.1
36.8594	1496.1	1496.4	-966.4	1146.9
36.8764	1511.2	1496.3	-951.1	1146.6
36.8934	1546.1	1496.2	-916.2	1146.4
36.9104	1538.5	1496.1	-923.6	1146.1
36.9274	1527.3	1496	-934.8	1145.9
36.9444	1523.7	1495.9	-938.2	1145.6
36.9614	1512.7	1495.8	-949.2	1145.3
36.9784	1517.4	1495.7	-944.4	1145.1
36.9954	1492.8	1495.6	-968.9	1144.8
37.0124	1466.4	1495.6	-995.2	1144.6
37.0294	1474.9	1495.5	-986.7	1144.3
37.0464	1519.4	1495.5	-942.2	1144.1
37.0634	1520.7	1495.4	-940.8	1143.8
37.0804	1462.8	1495.4	-998.7	1143.5
37.0974	1435.5	1495.4	-1026	1143.3
37.1144	1457.5	1495.4	-1004	1143
37.1314	1457	1495.4	-1004.5	1142.8
37.1484	1454.5	1495.4	-1007	1142.5
37.1654	1481.4	1495.4	-980.1	1142.3
37.1824	1473.6	1495.5	-987.9	1142
37.1994	1521.1	1495.5	-940.5	1141.8
37.2164	1452	1495.6	-1009.7	1141.5
37.2334	1446.6	1495.7	-1015.2	1141.2
37.2504	1516.1	1495.8	-945.8	1141
37.2674	1450.7	1495.9	-1011.3	1140.7
37.2844	1475.1	1496	-987	1140.5
37.3014	1534.9	1496.2	-927.4	1140.2
37.3184	1532.7	1496.4	-929.8	1140
37.3354	1554.4	1496.6	-908.2	1139.7
37.3524	1572.2	1496.8	-890.7	1139.4
37.3694	1465.8	1497.1	-997.4	1139.2
37.3864	1520.9	1497.3	-942.6	1138.9
37.4034	1498.8	1497.7	-965	1138.7
37.4204	1500.9	1498	-963.2	1138.4
37.4374	1500.9	1498.4	-963.6	1138.2
37.4544	1484.5	1498.8	-980.4	1137.9
37.4714	1446.6	1499.3	-1018.8	1137.7
37.4884	1476.9	1499.8	-989	1137.4
37.5054	1482.5	1500.4	-983.9	1137.1
37.5224	1514	1501	-953	1136.9
37.5394	1440.9	1501.7	-1026.8	1136.6
37.5564	1559.5	1502.4	-909	1136.4
37.5734	1521.8	1503.3	-947.5	1136.1
37.5904	1470	1504.2	-1000.2	1135.9
37.6074	1498.3	1505.2	-972.9	1135.6
37.6244	1570.2	1506.2	-902.1	1135.3
37.6414	1559.7	1507.4	-913.8	1135.1
37.6584	1530.6	1508.7	-944.2	1134.8
37.6754	1553.1	1510.2	-923.2	1134.6
37.6924	1556.1	1511.8	-921.8	1134.3
37.7094	1564.5	1513.5	-915.1	1134.1
37.7264	1537	1515.5	-944.5	1133.8
37.7434	1540.9	1517.6	-942.8	1133.6
37.7604	1552.7	1520	-933.4	1133.3
37.7774	1524.4	1522.6	-964.3	1133
37.7944	1560.6	1525.6	-931	1132.8
37.8114	1579.9	1528.8	-915	1132.5
37.8284	1585.5	1532.5	-913.1	1132.3
37.8454	1581.1	1536.7	-921.6	1132
37.8624	1540.6	1541.3	-966.8	1131.8
37.8794	1522.7	1546.6	-990	1131.5
37.8964	1550.8	1552.6	-967.9	1131.2
37.9134	1559.7	1559.5	-965.9	1131
37.9304	1586.7	1567.4	-946.7	1130.7
37.9474	1574.9	1576.5	-967.6	1130.5
37.9644	1512	1587	-1041.1	1130.2
37.9814	1543	1599.3	-1022.4	1130
37.9984	1573.7	1613.8	-1006.2	1129.7
38.0154	1617.8	1631	-979.2	1129.5
38.0324	1617.2	1651.3	-1000.2	1129.2
38.0494	1648.5	1675.7	-993.3	1128.9
38.0664	1748.3	1705	-922.8	1128.7
38.0834	1740.7	1740.3	-965.7	1128.4
38.1004	1755.1	1783.3	-994.2	1128.2
38.1174	1808.8	1835.9	-993.2	1127.9
38.1344	1940.2	1901.3	-927.2	1127.7
38.1514	2085.1	1984	-864.9	1127.4
38.1684	2244.6	2090	-811.5	1127.1
38.1854	2301.8	2225.9	-890.1	1126.9
38.2024	2483.2	2394.3	-877.2	1126.6
38.2194	2646.7	2585.6	-904.9	1126.4
38.2364	2946.7	2766	-785.3	1126.1
38.2534	3124.1	2882.2	-724.2	1125.9
38.2704	3182.4	2898.6	-682.2	1125.6
38.2874	3150.2	2834.3	-650.2	1125.4
38.3044	2977.4	2744	-732.6	1125.1
38.3214	2839.5	2666.6	-793.2	1124.8
38.3384	2660.8	2603	-908.2	1124.6
38.3554	2661.4	2527.7	-832.4	1124.3
38.3724	2571.4	2421	-815.6	1124.1
38.3894	2468.9	2289.7	-786.8	1123.8
38.4064	2258.3	2156.4	-864.1	1123.6
38.4234	2058.5	2038.4	-945.9	1123.3
38.4404	1940.5	1941.6	-967.1	1123.1
38.4574	1791.5	1864.6	-1039.1	1122.8
38.4744	1831.8	1803.4	-937.7	1122.5
38.4914	1778.2	1754.5	-942.3	1122.3
38.5084	1691.6	1714.7	-989.1	1122
38.5254	1596.5	1682	-1051.5	1121.8
38.5424	1609.5	1654.7	-1011.3	1121.5
38.5594	1631.8	1632	-966.2	1121.3
38.5764	1531.3	1612.8	-1047.5	1121
38.5934	1631.9	1596.5	-930.6	1120.7
38.6104	1558.4	1582.6	-990.3	1120.5
38.6274	1506.5	1570.7	-1030.2	1120.2
38.6444	1547	1560.4	-979.5	1120
38.6614	1553.1	1551.5	-964.4	1119.7
38.6784	1487.5	1543.6	-1022.2	1119.5
38.6954	1488.3	1536.8	-1014.5	1119.2
38.7124	1496.6	1530.6	-1000.1	1119
38.7294	1531.2	1525.2	-960.1	1118.7
38.7464	1518	1520.3	-968.4	1118.4
38.7634	1536.2	1516	-945.8	1118.2
38.7804	1494.4	1512	-983.6	1117.9
38.7974	1460.1	1508.4	-1014.4	1117.7
38.8144	1519.7	1505.1	-951.5	1117.4
38.8314	1522.6	1502.1	-945.6	1117.2
38.8484	1486.7	1499.4	-978.7	1116.9
38.8654	1537.9	1496.9	-925.1	1116.6
38.8824	1489.1	1494.5	-971.5	1116.4
38.8994	1467.7	1492.4	-990.7	1116.1
38.9164	1483.3	1490.4	-973.1	1115.9
38.9334	1499.2	1488.5	-955.4	1115.6
38.9504	1488.5	1486.8	-964.3	1115.4
38.9674	1477.5	1485.1	-973.7	1115.1
38.9844	1485.3	1483.6	-964.3	1114.9
39.0014	1506.9	1482.1	-941.3	1114.6
39.0184	1540.8	1480.8	-906	1114.3
39.0354	1561.1	1479.5	-884.5	1114.1
39.0524	1508.9	1478.3	-935.4	1113.8
39.0694	1445.2	1477.1	-998	1113.6
39.0864	1426.2	1476	-1015.9	1113.3
[truncated: 4,805 more rows]

## Sheet: Fig. 2b
2θ, degree	Intensity	2θ, degree	Intensity
	Dry air		Wet air
10	24	10	21
10.02	25	10.02	38
10.04	27	10.04	22
10.06	24	10.06	28
10.08	23	10.08	34
10.1	20	10.1	35
10.12	29	10.12	26
10.14	23	10.14	39
10.16	31	10.16	38
10.18	24	10.18	26
10.2	19	10.2	34
10.22	26	10.22	32
10.24	21	10.24	22
10.26	27	10.26	22
10.28	23	10.28	34
10.3	22	10.3	20
10.32	22	10.32	33
10.34	30	10.34	38
10.36	29	10.36	30
10.38	26	10.38	26
10.4	15	10.4	31
10.42	21	10.42	30
10.44	19	10.44	37
10.46	23	10.46	32
10.48	31	10.48	34
10.5	24	10.5	38
10.52	23	10.52	18
10.54	22	10.54	28
10.56	25	10.56	24
10.58	42	10.58	26
10.6	26	10.6	24
10.62	27	10.62	39
10.64	19	10.64	34
10.66	26	10.66	31
10.68	26	10.68	39
10.7	24	10.7	28
10.72	17	10.72	28
10.74	26	10.74	23
10.76	16	10.76	30
10.78	16	10.78	36
10.8	22	10.8	27
10.82	27	10.82	24
10.84	18	10.84	31
10.86	26	10.86	25
10.88	24	10.88	25
10.9	23	10.9	33
10.92	15	10.92	30
10.94	19	10.94	28
10.96	22	10.96	33
10.98	30	10.98	30
11	30	11	37
11.02	25	11.02	31
11.04	26	11.04	24
11.06	29	11.06	32
11.08	21	11.08	41
11.1	26	11.1	22
11.12	23	11.12	33
11.14	26	11.14	25
11.16	26	11.16	29
11.18	22	11.18	23
11.2	41	11.2	37
11.22	30	11.22	28
11.24	21	11.24	28
11.26	29	11.26	35
11.28	25	11.28	20
11.3	22	11.3	32
11.32	19	11.32	20
11.34	19	11.34	37
11.36	21	11.36	29
11.38	19	11.38	26
11.4	28	11.4	31
11.42	30	11.42	34
11.44	23	11.44	43
11.46	29	11.46	40
11.48	29	11.48	29
11.5	21	11.5	33
11.52	14	11.52	29
11.54	20	11.54	25
11.56	29	11.56	37
11.58	22	11.58	23
11.6	33	11.6	28
11.62	20	11.62	22
11.64	22	11.64	37
11.66	22	11.66	36
11.68	24	11.68	26
11.7	18	11.7	40
11.72	19	11.72	34
11.74	29	11.74	21
11.76	30	11.76	35
11.78	20	11.78	30
11.8	27	11.8	28
11.82	30	11.82	32
11.84	30	11.84	28
11.86	20	11.86	27
11.88	25	11.88	25
11.9	26	11.9	39
11.92	29	11.92	31
11.94	15	11.94	16
11.96	25	11.96	27
11.98	26	11.98	29
12	33	12	28
12.02	25	12.02	23
12.04	23	12.04	28
12.06	22	12.06	40
12.08	22	12.08	23
12.1	23	12.1	33
12.12	19	12.12	35
12.14	23	12.14	31
12.16	22	12.16	37
12.18	24	12.18	20
12.2	25	12.2	27
12.22	23	12.22	28
12.24	28	12.24	27
12.26	19	12.26	29
12.28	28	12.28	30
12.3	25	12.3	30
12.32	28	12.32	20
12.34	25	12.34	25
12.36	27	12.36	35
12.38	30	12.38	33
12.4	21	12.4	30
12.42	17	12.42	38
12.44	20	12.44	33
12.46	27	12.46	32
12.48	24	12.48	28
12.5	15	12.5	40
12.52	22	12.52	34
12.54	24	12.54	33
12.56	26	12.56	35
12.58	23	12.58	33
12.6	22	12.6	29
12.62	24	12.62	32
12.64	27	12.64	37
12.66	17	12.66	40
12.68	22	12.68	30
12.7	26	12.7	23
12.72	19	12.72	36
12.74	21	12.74	26
12.76	22	12.76	28
12.78	30	12.78	29
12.8	23	12.8	31
12.82	23	12.82	37
12.84	25	12.84	34
12.86	26	12.86	25
12.88	27	12.88	36
12.9	28	12.9	37
12.92	33	12.92	39
12.94	32	12.94	26
12.96	21	12.96	25
12.98	31	12.98	25
13	34	13	33
13.02	37	13.02	29
13.04	33	13.04	34
13.06	22	13.06	33
13.08	19	13.08	30
13.1	32	13.1	40
13.12	31	13.12	37
13.14	20	13.14	37
13.16	31	13.16	29
13.18	24	13.18	29
13.2	26	13.2	25
13.22	22	13.22	34
13.24	22	13.24	29
13.26	20	13.26	30
13.28	25	13.28	25
13.3	23	13.3	19
13.32	27	13.32	26
13.34	20	13.34	28
13.36	24	13.36	31
13.38	19	13.38	31
13.4	29	13.4	25
13.42	18	13.42	29
13.44	23	13.44	37
13.46	26	13.46	39
13.48	22	13.48	26
13.5	27	13.5	27
13.52	29	13.52	36
13.54	17	13.54	25
13.56	22	13.56	30
13.58	23	13.58	29
13.6	24	13.6	29
13.62	26	13.62	23
13.64	17	13.64	30
13.66	20	13.66	30
13.68	18	13.68	18
13.7	23	13.7	35
13.72	30	13.72	23
13.74	28	13.74	36
13.76	27	13.76	25
13.78	28	13.78	31
13.8	28	13.8	33
13.82	29	13.82	30
13.84	26	13.84	39
13.86	19	13.86	26
13.88	26	13.88	22
13.9	13	13.9	36
13.92	26	13.92	33
13.94	29	13.94	37
13.96	27	13.96	24
13.98	26	13.98	31
14	22	14	24
14.02	21	14.02	35
14.04	22	14.04	40
14.06	17	14.06	31
14.08	32	14.08	36
14.1	23	14.1	26
14.12	20	14.12	25
14.14	32	14.14	28
14.16	20	14.16	38
14.18	19	14.18	27
14.2	15	14.2	27
14.22	17	14.22	32
14.24	21	14.24	24
14.26	25	14.26	29
14.28	24	14.28	30
14.3	14	14.3	29
14.32	24	14.32	28
14.34	27	14.34	28
14.36	28	14.36	35
14.38	17	14.38	32
14.4	21	14.4	31
14.42	27	14.42	34
14.44	27	14.44	23
14.46	26	14.46	28
14.48	19	14.48	19
14.5	14	14.5	25
14.52	28	14.52	37
14.54	24	14.54	37
14.56	26	14.56	35
14.58	16	14.58	34
14.6	25	14.6	26
14.62	25	14.62	33
14.64	24	14.64	38
14.66	24	14.66	45
14.68	19	14.68	31
14.7	25	14.7	27
14.72	21	14.72	27
14.74	19	14.74	22
14.76	22	14.76	31
14.78	20	14.78	33
14.8	23	14.8	22
14.82	23	14.82	33
14.84	25	14.84	31
14.86	23	14.86	30
14.88	31	14.88	30
14.9	19	14.9	27
14.92	22	14.92	33
14.94	22	14.94	33
14.96	23	14.96	28
14.98	22	14.98	33
15	28	15	27
15.02	18	15.02	29
15.04	18	15.04	21
15.06	30	15.06	29
15.08	29	15.08	29
15.1	15	15.1	32
15.12	22	15.12	33
15.14	31	15.14	30
15.16	26	15.16	30
15.18	19	15.18	25
15.2	19	15.2	24
15.22	25	15.22	34
15.24	36	15.24	28
15.26	21	15.26	44
15.28	23	15.28	31
15.3	20	15.3	40
15.32	22	15.32	40
15.34	18	15.34	33
15.36	14	15.36	26
15.38	28	15.38	34
15.4	30	15.4	28
15.42	25	15.42	25
15.44	25	15.44	24
15.46	28	15.46	21
15.48	20	15.48	32
15.5	18	15.5	24
15.52	35	15.52	30
15.54	17	15.54	45
15.56	29	15.56	27
15.58	17	15.58	26
15.6	26	15.6	29
15.62	18	15.62	37
15.64	24	15.64	39
15.66	20	15.66	26
15.68	23	15.68	29
15.7	20	15.7	23
15.72	20	15.72	32
15.74	20	15.74	29
15.76	13	15.76	17
15.78	20	15.78	21
15.8	26	15.8	20
15.82	22	15.82	29
15.84	23	15.84	32
15.86	18	15.86	30
15.88	24	15.88	23
15.9	23	15.9	24
15.92	25	15.92	28
15.94	20	15.94	21
15.96	25	15.96	37
15.98	28	15.98	29
16	29	16	29
16.02	17	16.02	30
16.04	31	16.04	27
16.06	33	16.06	27
16.08	30	16.08	25
16.1	18	16.1	32
16.12	23	16.12	22
16.14	27	16.14	39
16.16	23	16.16	27
16.18	24	16.18	28
16.2	29	16.2	24
16.22	19	16.22	41
16.24	20	16.24	24
16.26	23	16.26	28
16.28	24	16.28	26
16.3	32	16.3	27
16.32	23	16.32	24
16.34	22	16.34	28
16.36	25	16.36	34
16.38	18	16.38	25
16.4	22	16.4	35
16.42	23	16.42	34
16.44	26	16.44	25
16.46	36	16.46	22
16.48	27	16.48	29
16.5	28	16.5	27
16.52	22	16.52	31
16.54	28	16.54	24
16.56	27	16.56	30
16.58	22	16.58	28
16.6	20	16.6	42
16.62	24	16.62	26
16.64	27	16.64	24
16.66	22	16.66	31
16.68	21	16.68	21
16.7	25	16.7	26
16.72	21	16.72	26
16.74	21	16.74	37
16.76	20	16.76	29
16.78	22	16.78	31
16.8	17	16.8	25
16.82	23	16.82	28
16.84	23	16.84	36
16.86	27	16.86	31
16.88	25	16.88	19
16.9	27	16.9	27
16.92	19	16.92	29
16.94	29	16.94	40
16.96	18	16.96	34
16.98	17	16.98	22
17	19	17	38
17.02	18	17.02	25
17.04	19	17.04	28
17.06	22	17.06	25
17.08	27	17.08	27
17.1	22	17.1	30
17.12	22	17.12	29
17.14	27	17.14	34
17.16	25	17.16	32
17.18	22	17.18	32
17.2	20	17.2	30
17.22	26	17.22	26
17.24	30	17.24	22
17.26	21	17.26	30
17.28	22	17.28	27
17.3	28	17.3	39
17.32	27	17.32	34
17.34	18	17.34	25
17.36	24	17.36	23
17.38	24	17.38	25
17.4	35	17.4	32
17.42	17	17.42	29
17.44	25	17.44	37
17.46	25	17.46	34
17.48	26	17.48	34
17.5	19	17.5	25
17.52	27	17.52	38
17.54	30	17.54	31
17.56	18	17.56	34
17.58	22	17.58	39
17.6	27	17.6	22
17.62	28	17.62	34
17.64	26	17.64	28
17.66	16	17.66	28
17.68	18	17.68	27
17.7	21	17.7	31
17.72	29	17.72	23
17.74	18	17.74	33
17.76	22	17.76	27
17.78	24	17.78	19
17.8	18	17.8	19
17.82	23	17.82	28
17.84	22	17.84	36
17.86	27	17.86	31
17.88	22	17.88	32
17.9	17	17.9	25
17.92	18	17.92	31
17.94	26	17.94	27
17.96	20	17.96	33
17.98	18	17.98	38
18	28	18	34
18.02	23	18.02	34
18.04	25	18.04	33
18.06	25	18.06	28
18.08	29	18.08	32
18.1	24	18.1	25
18.12	18	18.12	31
18.14	23	18.14	25
18.16	25	18.16	29
18.18	29	18.18	27
18.2	27	18.2	40
18.22	26	18.22	37
18.24	20	18.24	21
18.26	24	18.26	34
18.28	23	18.28	35
18.3	25	18.3	21
18.32	25	18.32	34
18.34	23	18.34	27
18.36	21	18.36	31
18.38	18	18.38	34
18.4	22	18.4	26
18.42	18	18.42	23
18.44	26	18.44	41
18.46	23	18.46	38
18.48	24	18.48	33
18.5	25	18.5	19
18.52	21	18.52	37
18.54	17	18.54	43
18.56	21	18.56	40
18.58	26	18.58	30
18.6	28	18.6	32
18.62	30	18.62	24
18.64	23	18.64	28
18.66	24	18.66	23
18.68	27	18.68	39
18.7	19	18.7	31
18.72	18	18.72	28
18.74	22	18.74	34
18.76	30	18.76	35
18.78	26	18.78	29
18.8	21	18.8	38
18.82	21	18.82	36
18.84	20	18.84	29
18.86	24	18.86	41
18.88	18	18.88	35
18.9	33	18.9	26
18.92	20	18.92	31
18.94	27	18.94	34
18.96	22	18.96	36
18.98	20	18.98	38
19	21	19	35
19.02	26	19.02	29
19.04	29	19.04	34
19.06	15	19.06	33
19.08	24	19.08	31
19.1	18	19.1	39
19.12	18	19.12	33
19.14	23	19.14	35
19.16	31	19.16	28
19.18	32	19.18	31
19.2	25	19.2	32
19.22	18	19.22	37
19.24	18	19.24	28
19.26	26	19.26	29
19.28	25	19.28	23
19.3	19	19.3	31
19.32	23	19.32	38
19.34	27	19.34	36
19.36	16	19.36	35
19.38	25	19.38	37
19.4	15	19.4	22
19.42	16	19.42	25
19.44	29	19.44	36
19.46	17	19.46	26
19.48	18	19.48	28
19.5	18	19.5	29
19.52	21	19.52	41
19.54	23	19.54	24
19.56	27	19.56	29
19.58	17	19.58	34
19.6	18	19.6	24
19.62	24	19.62	36
19.64	19	19.64	33
19.66	20	19.66	32
19.68	24	19.68	27
19.7	24	19.7	35
19.72	17	19.72	27
19.74	22	19.74	33
19.76	13	19.76	31
19.78	15	19.78	32
19.8	23	19.8	30
19.82	20	19.82	34
19.84	25	19.84	33
19.86	18	19.86	32
19.88	24	19.88	30
19.9	15	19.9	36
19.92	18	19.92	31
19.94	22	19.94	22
19.96	17	19.96	28
19.98	23	19.98	31
20	15	20	27
20.02	21	20.02	40
20.04	28	20.04	24
20.06	21	20.06	40
20.08	30	20.08	26
20.1	27	20.1	29
20.12	21	20.12	37
20.14	20	20.14	24
20.16	16	20.16	41
20.18	19	20.18	26
20.2	18	20.2	24
20.22	26	20.22	29
20.24	22	20.24	29
20.26	16	20.26	35
20.28	21	20.28	32
20.3	20	20.3	35
20.32	28	20.32	29
20.34	22	20.34	26
20.36	12	20.36	28
20.38	19	20.38	36
20.4	15	20.4	34
20.42	11	20.42	29
20.44	20	20.44	20
20.46	21	20.46	28
20.48	17	20.48	36
20.5	21	20.5	26
20.52	20	20.52	27
20.54	19	20.54	43
20.56	30	20.56	22
20.58	21	20.58	32
20.6	16	20.6	33
20.62	18	20.62	33
20.64	20	20.64	33
20.66	20	20.66	26
20.68	21	20.68	37
20.7	15	20.7	34
20.72	13	20.72	31
20.74	20	20.74	30
20.76	19	20.76	36
20.78	14	20.78	37
20.8	19	20.8	16
20.82	20	20.82	19
20.84	14	20.84	21
20.86	17	20.86	26
20.88	20	20.88	25
20.9	17	20.9	23
20.92	16	20.92	25
20.94	17	20.94	28
20.96	15	20.96	26
20.98	23	20.98	26
21	17	21	33
21.02	16	21.02	34
21.04	25	21.04	30
21.06	14	21.06	30
21.08	20	21.08	30
21.1	15	21.1	36
21.12	19	21.12	22
21.14	19	21.14	29
21.16	15	21.16	25
21.18	18	21.18	35
21.2	5	21.2	25
21.22	13	21.22	36
21.24	27	21.24	26
21.26	17	21.26	17
21.28	15	21.28	33
21.3	16	21.3	33
21.32	14	21.32	30
21.34	16	21.34	25
21.36	8	21.36	34
21.38	21	21.38	29
21.4	19	21.4	28
21.42	19	21.42	31
21.44	10	21.44	38
21.46	21	21.46	25
21.48	20	21.48	31
21.5	9	21.5	24
21.52	17	21.52	24
21.54	13	21.54	28
21.56	16	21.56	22
21.58	18	21.58	37
21.6	15	21.6	23
21.62	18	21.62	33
21.64	17	21.64	26
21.66	19	21.66	22
21.68	20	21.68	36
21.7	16	21.7	30
21.72	15	21.72	37
21.74	14	21.74	32
21.76	16	21.76	40
21.78	24	21.78	41
21.8	18	21.8	48
21.82	23	21.82	49
21.84	23	21.84	55
21.86	31	21.86	45
21.88	27	21.88	59
21.9	33	21.9	55
21.92	47	21.92	60
21.94	40	21.94	73
21.96	43	21.96	71
21.98	49	21.98	69
22	62	22	57
22.02	53	22.02	59
22.04	50	22.04	55
22.06	64	22.06	33
22.08	65	22.08	38
22.1	45	22.1	25
22.12	40	22.12	37
22.14	27	22.14	27
22.16	33	22.16	33
22.18	21	22.18	34
22.2	26	22.2	33
22.22	22	22.22	32
22.24	23	22.24	25
22.26	17	22.26	26
22.28	14	22.28	25
22.3	19	22.3	16
22.32	13	22.32	23
22.34	11	22.34	21
22.36	15	22.36	25
22.38	20	22.38	34
22.4	12	22.4	31
22.42	14	22.42	19
22.44	13	22.44	14
22.46	20	22.46	27
22.48	15	22.48	18
22.5	11	22.5	22
22.52	17	22.52	21
22.54	18	22.54	22
22.56	16	22.56	21
22.58	18	22.58	27
22.6	3	22.6	20
22.62	12	22.62	30
22.64	16	22.64	21
22.66	16	22.66	23
22.68	13	22.68	20
22.7	21	22.7	26
22.72	5	22.72	19
22.74	18	22.74	20
22.76	18	22.76	15
22.78	13	22.78	28
22.8	12	22.8	18
22.82	14	22.82	19
22.84	3	22.84	23
22.86	15	22.86	19
22.88	11	22.88	19
22.9	16	22.9	15
22.92	11	22.92	15
22.94	9	22.94	21
22.96	13	22.96	21
22.98	15	22.98	27
23	14	23	26
23.02	11	23.02	17
23.04	15	23.04	20
23.06	12	23.06	21
23.08	10	23.08	12
23.1	11	23.1	13
23.12	18	23.12	16
23.14	16	23.14	14
23.16	10	23.16	21
23.18	9	23.18	26
23.2	12	23.2	18
23.22	7	23.22	25
23.24	15	23.24	19
23.26	12	23.26	19
23.28	8	23.28	22
23.3	11	23.3	20
23.32	13	23.32	16
23.34	13	23.34	16
23.36	10	23.36	8
23.38	7	23.38	18
23.4	11	23.4	20
23.42	4	23.42	24
23.44	10	23.44	17
23.46	12	23.46	22
23.48	12	23.48	9
23.5	10	23.5	12
23.52	8	23.52	22
23.54	13	23.54	12
23.56	10	23.56	14
23.58	9	23.58	14
23.6	18	23.6	27
23.62	12	23.62	25
23.64	5	23.64	18
23.66	8	23.66	21
23.68	15	23.68	22
23.7	13	23.7	14
23.72	11	23.72	20
23.74	10	23.74	10
23.76	5	23.76	10
23.78	12	23.78	15
23.8	10	23.8	15
23.82	16	23.82	20
23.84	7	23.84	19
23.86	14	23.86	23
23.88	14	23.88	16
23.9	12	23.9	16
23.92	10	23.92	16
23.94	9	23.94	16
23.96	8	23.96	11
23.98	13	23.98	13
24	5	24	14
24.02	7	24.02	25
24.04	17	24.04	15
24.06	8	24.06	18
24.08	12	24.08	14
24.1	9	24.1	21
24.12	9	24.12	15
24.14	13	24.14	10
24.16	10	24.16	5
24.18	11	24.18	14
24.2	15	24.2	20
24.22	7	24.22	18
24.24	13	24.24	12
24.26	8	24.26	14
24.28	12	24.28	10
24.3	14	24.3	8
24.32	10	24.32	14
24.34	12	24.34	15
24.36	6	24.36	10
24.38	10	24.38	8
24.4	11	24.4	23
24.42	11	24.42	19
24.44	8	24.44	17
24.46	13	24.46	15
24.48	12	24.48	25
24.5	5	24.5	15
24.52	5	24.52	6
24.54	10	24.54	25
24.56	3	24.56	9
24.58	7	24.58	8
24.6	11	24.6	15
24.62	8	24.62	11
24.64	9	24.64	12
24.66	14	24.66	18
24.68	13	24.68	20
24.7	13	24.7	15
24.72	7	24.72	9
24.74	10	24.74	10
24.76	10	24.76	13
24.78	6	24.78	12
24.8	14	24.8	15
24.82	11	24.82	13
24.84	7	24.84	9
24.86	7	24.86	14
24.88	7	24.88	10
24.9	6	24.9	6
24.92	7	24.92	15
24.94	12	24.94	10
24.96	6	24.96	16
24.98	6	24.98	6
25	8	25	18
25.02	12	25.02	9
25.04	0	25.04	15
25.06	6	25.06	11
25.08	9	25.08	14
25.1	6	25.1	9
25.12	6	25.12	12
25.14	6	25.14	16
25.16	8	25.16	15
25.18	10	25.18	7
25.2	12	25.2	14
25.22	8	25.22	9
25.24	7	25.24	5
25.26	12	25.26	9
25.28	5	25.28	22
25.3	6	25.3	10
25.32	6	25.32	8
25.34	11	25.34	9
25.36	9	25.36	11
25.38	6	25.38	11
25.4	12	25.4	9
25.42	7	25.42	15
25.44	3	25.44	10
25.46	6	25.46	13
25.48	10	25.48	12
25.5	6	25.5	7
25.52	6	25.52	5
25.54	6	25.54	9
25.56	10	25.56	10
25.58	1	25.58	16
25.6	9	25.6	11
25.62	6	25.62	16
25.64	11	25.64	9
25.66	6	25.66	16
25.68	7	25.68	15
25.7	5	25.7	17
25.72	11	25.72	12
25.74	4	25.74	13
25.76	8	25.76	13
25.78	9	25.78	10
25.8	8	25.8	16
25.82	9	25.82	11
25.84	6	25.84	15
25.86	11	25.86	9
25.88	3	25.88	10
25.9	6	25.9	12
25.92	7	25.92	13
25.94	4	25.94	11
25.96	5	25.96	21
25.98	4	25.98	15
26	8	26	15
26.02	4	26.02	15
26.04	9	26.04	8
26.06	4	26.06	11
26.08	8	26.08	17
26.1	3	26.1	16
26.12	9	26.12	15
26.14	2	26.14	22
26.16	8	26.16	14
26.18	6	26.18	25
26.2	5	26.2	21
26.22	4	26.22	14
26.24	8	26.24	19
26.26	10	26.26	14
26.28	10	26.28	23
26.3	13	26.3	21
26.32	11	26.32	20
26.34	9	26.34	23
26.36	12	26.36	20
26.38	8	26.38	19
26.4	11	26.4	15
26.42	9	26.42	13
26.44	6	26.44	17
26.46	3	26.46	15
26.48	9	26.48	16
26.5	8	26.5	11
26.52	8	26.52	15
26.54	7	26.54	17
26.56	4	26.56	15
26.58	4	26.58	11
26.6	7	26.6	15
26.62	10	26.62	15
26.64	7	26.64	12
26.66	7	26.66	11
26.68	6	26.68	12
26.7	5	26.7	11
26.72	10	26.72	11
26.74	3	26.74	10
26.76	9	26.76	5
26.78	5	26.78	12
26.8	6	26.8	10
26.82	6	26.82	12
26.84	3	26.84	14
26.86	4	26.86	14
26.88	6	26.88	17
26.9	6	26.9	10
26.92	5	26.92	12
26.94	9	26.94	12
26.96	6	26.96	14
26.98	6	26.98	17
27	5	27	7
27.02	5	27.02	13
27.04	4	27.04	9
27.06	5	27.06	13
27.08	4	27.08	12
27.1	3	27.1	10
27.12	3	27.12	10
27.14	7	27.14	10
27.16	2	27.16	9
27.18	9	27.18	13
27.2	5	27.2	9
27.22	5	27.22	8
27.24	1	27.24	12
27.26	6	27.26	13
27.28	5	27.28	10
27.3	4	27.3	11
27.32	3	27.32	15
27.34	9	27.34	10
27.36	4	27.36	11
27.38	4	27.38	9
27.4	2	27.4	12
27.42	2	27.42	8
27.44	7	27.44	9
27.46	4	27.46	8
27.48	6	27.48	10
27.5	2	27.5	3
27.52	4	27.52	6
27.54	4	27.54	14
27.56	7	27.56	6
27.58	3	27.58	13
27.6	6	27.6	8
27.62	7	27.62	12
27.64	5	27.64	15
27.66	4	27.66	18
27.68	12	27.68	11
27.7	5	27.7	9
27.72	2	27.72	14
27.74	4	27.74	15
27.76	8	27.76	11
27.78	4	27.78	21
27.8	10	27.8	7
27.82	4	27.82	17
27.84	7	27.84	11
27.86	9	27.86	10
27.88	5	27.88	10
27.9	7	27.9	17
27.92	5	27.92	11
27.94	9	27.94	16
27.96	9	27.96	17
27.98	2	27.98	13
28	5	28	12
28.02	2	28.02	18
28.04	2	28.04	12
28.06	6	28.06	7
28.08	6	28.08	11
28.1	10	28.1	18
28.12	13	28.12	11
28.14	4	28.14	13
28.16	10	28.16	16
28.18	5	28.18	17
28.2	6	28.2	13
28.22	11	28.22	26
28.24	10	28.24	23
28.26	10	28.26	18
28.28	16	28.28	12
28.3	7	28.3	15
28.32	19	28.32	20
28.34	11	28.34	15
28.36	15	28.36	19
28.38	11	28.38	19
28.4	12	28.4	24
28.42	10	28.42	22
28.44	9	28.44	21
28.46	11	28.46	21
28.48	7	28.48	27
28.5	11	28.5	26
28.52	13	28.52	31
28.54	18	28.54	27
28.56	21	28.56	26
28.58	10	28.58	25
28.6	9	28.6	26
28.62	21	28.62	26
28.64	8	28.64	24
28.66	15	28.66	35
28.68	16	28.68	26
28.7	13	28.7	20
28.72	18	28.72	17
28.74	10	28.74	16
28.76	22	28.76	32
28.78	20	28.78	23
28.8	10	28.8	22
28.82	15	28.82	25
28.84	10	28.84	20
28.86	16	28.86	17
28.88	15	28.88	23
28.9	20	28.9	24
28.92	10	28.92	24
28.94	21	28.94	19
28.96	14	28.96	21
28.98	14	28.98	20
29	12	29	24
29.02	19	29.02	12
29.04	10	29.04	16
29.06	10	29.06	17
29.08	19	29.08	18
29.1	6	29.1	11
29.12	8	29.12	19
29.14	14	29.14	13
29.16	11	29.16	11
29.18	7	29.18	6
29.2	6	29.2	13
29.22	3	29.22	14
29.24	9	29.24	14
29.26	4	29.26	13
29.28	5	29.28	13
29.3	3	29.3	18
29.32	1	29.32	15
29.34	6	29.34	9
29.36	5	29.36	8
29.38	7	29.38	18
29.4	7	29.4	12
29.42	14	29.42	10
29.44	9	29.44	11
29.46	8	29.46	9
29.48	4	29.48	14
29.5	3	29.5	7
29.52	9	29.52	9
29.54	6	29.54	9
29.56	5	29.56	15
29.58	4	29.58	5
29.6	7	29.6	10
29.62	7	29.62	10
29.64	4	29.64	14
29.66	5	29.66	8
29.68	4	29.68	16
29.7	4	29.7	9
29.72	4	29.72	6
29.74	11	29.74	10
29.76	6	29.76	17
29.78	6	29.78	19
29.8	6	29.8	7
29.82	6	29.82	9
29.84	7	29.84	16
29.86	11	29.86	11
29.88	12	29.88	10
29.9	8	29.9	14
29.92	10	29.92	15
29.94	7	29.94	9
29.96	8	29.96	8
29.98	7	29.98	11
30	16	30	13
30.02	7	30.02	9
30.04	11	30.04	5
30.06	8	30.06	20
30.08	7	30.08	5
30.1	11	30.1	14
30.12	10	30.12	6
30.14	8	30.14	17
30.16	5	30.16	13
30.18	8	30.18	10
30.2	4	30.2	8
30.22	8	30.22	13
30.24	4	30.24	12
30.26	3	30.26	12
30.28	6	30.28	8
30.3	5	30.3	15
30.32	9	30.32	13
30.34	10	30.34	19
30.36	4	30.36	15
30.38	10	30.38	14
30.4	9	30.4	21
30.42	5	30.42	19
30.44	12	30.44	13
30.46	3	30.46	18
30.48	8	30.48	17
30.5	6	30.5	24
30.52	6	30.52	26
30.54	12	30.54	16
30.56	13	30.56	15
30.58	6	30.58	20
30.6	12	30.6	22
30.62	13	30.62	15
30.64	17	30.64	12
30.66	16	30.66	25
30.68	10	30.68	25
30.7	16	30.7	30
30.72	6	30.72	23
30.74	17	30.74	28
30.76	20	30.76	31
30.78	10	30.78	38
30.8	20	30.8	24
30.82	24	30.82	38
30.84	15	30.84	41
30.86	22	30.86	32
30.88	32	30.88	40
30.9	21	30.9	44
30.92	27	30.92	38
30.94	45	30.94	60
30.96	50	30.96	66
30.98	61	30.98	62
31	68	31	83
31.02	64	31.02	88
31.04	74	31.04	113
31.06	95	31.06	138
31.08	115	31.08	163
31.1	145	31.1	204
31.12	119	31.12	258
31.14	228	31.14	346
31.16	217	31.16	359
31.18	295	31.18	395
31.2	317	31.2	434
31.22	366	31.22	512
31.24	372	31.24	482
31.26	360	31.26	455
31.28	366	31.28	447
31.3	329	31.3	418
31.32	286	31.32	383
31.34	235	31.34	286
31.36	206	31.36	303
31.38	147	31.38	269
31.4	120	31.4	219
31.42	118	31.42	192
31.44	111	31.44	175
31.46	93	31.46	191
31.48	77	31.48	189
31.5	65	31.5	211
31.52	79	31.52	183
31.54	86	31.54	187
31.56	82	31.56	135
31.58	77	31.58	142
31.6	82	31.6	127
31.62	101	31.62	99
31.64	90	31.64	104
31.66	61	31.66	88
31.68	60	31.68	75
31.7	50	31.7	63
31.72	44	31.72	59
31.74	38	31.74	38
31.76	37	31.76	45
31.78	26	31.78	32
31.8	21	31.8	26
31.82	17	31.82	29
31.84	16	31.84	33
31.86	16	31.86	22
31.88	16	31.88	17
31.9	13	31.9	19
31.92	15	31.92	23
31.94	8	31.94	15
31.96	12	31.96	21
31.98	10	31.98	21
32	14	32	23
32.02	16	32.02	13
32.04	8	32.04	12
32.06	7	32.06	19
32.08	8	32.08	11
32.1	6	32.1	8
32.12	12	32.12	24
32.14	13	32.14	18
32.16	9	32.16	13
32.18	5	32.18	22
32.2	13	32.2	12
32.22	8	32.22	15
32.24	8	32.24	11
32.26	8	32.26	11
32.28	7	32.28	13
32.3	11	32.3	12
32.32	9	32.32	11
32.34	11	32.34	12
32.36	9	32.36	21
32.38	9	32.38	10
32.4	7	32.4	9
32.42	11	32.42	9
32.44	5	32.44	11
32.46	3	32.46	10
32.48	6	32.48	11
32.5	6	32.5	13
32.52	4	32.52	5
32.54	13	32.54	9
32.56	7	32.56	9
32.58	8	32.58	9
32.6	7	32.6	9
32.62	10	32.62	7
32.64	11	32.64	11
32.66	4	32.66	6
32.68	4	32.68	9
32.7	6	32.7	9
32.72	4	32.72	9
32.74	9	32.74	15
32.76	4	32.76	7
32.78	10	32.78	10
32.8	4	32.8	7
32.82	5	32.82	12
32.84	4	32.84	4
32.86	7	32.86	17
32.88	7	32.88	9
32.9	8	32.9	9
32.92	7	32.92	6
32.94	3	32.94	7
32.96	4	32.96	12
32.98	11	32.98	7
33	3	33	10
33.02	7	33.02	9
33.04	5	33.04	8
33.06	3	33.06	9
33.08	10	33.08	6
33.1	3	33.1	8
33.12	6	33.12	8
33.14	5	33.14	10
33.16	5	33.16	7
33.18	3	33.18	9
33.2	4	33.2	8
33.22	5	33.22	9
33.24	5	33.24	11
33.26	3	33.26	4
33.28	5	33.28	6
33.3	2	33.3	4
33.32	3	33.32	7
33.34	7	33.34	8
33.36	6	33.36	14
33.38	2	33.38	6
33.4	4	33.4	6
33.42	6	33.42	5
33.44	7	33.44	4
33.46	8	33.46	9
33.48	5	33.48	6
33.5	5	33.5	7
33.52	4	33.52	15
33.54	3	33.54	9
33.56	3	33.56	5
33.58	5	33.58	6
33.6	7	33.6	8
33.62	3	33.62	3
33.64	6	33.64	3
33.66	3	33.66	11
33.68	4	33.68	8
33.7	9	33.7	7
33.72	3	33.72	9
33.74	5	33.74	6
33.76	4	33.76	10
33.78	4	33.78	5
33.8	6	33.8	6
33.82	4	33.82	8
33.84	4	33.84	8
33.86	5	33.86	6
33.88	4	33.88	8
33.9	5	33.9	6
33.92	8	33.92	13
33.94	1	33.94	4
33.96	6	33.96	11
33.98	4	33.98	8
34	7	34	6
34.02	12	34.02	10
34.04	6	34.04	8
34.06	6	34.06	7
34.08	10	34.08	11
34.1	6	34.1	6
34.12	4	34.12	10
34.14	5	34.14	12
34.16	4	34.16	7
34.18	4	34.18	6
34.2	3	34.2	8
34.22	4	34.22	10
34.24	7	34.24	10
34.26	3	34.26	5
34.28	3	34.28	3
34.3	8	34.3	5
34.32	8	34.32	6
34.34	5	34.34	9
34.36	4	34.36	9
34.38	5	34.38	8
34.4	9	34.4	3
34.42	3	34.42	12
34.44	5	34.44	10
34.46	1	34.46	4
34.48	3	34.48	10
34.5	6	34.5	5
34.52	8	34.52	6
34.54	5	34.54	7
34.56	3	34.56	9
34.58	4	34.58	7
34.6	6	34.6	4
34.62	4	34.62	6
34.64	4	34.64	12
34.66	5	34.66	8
34.68	8	34.68	7
34.7	5	34.7	8
34.72	7	34.72	7
34.74	8	34.74	2
34.76	4	34.76	6
34.78	7	34.78	6
34.8	3	34.8	9
34.82	6	34.82	8
34.84	1	34.84	8
34.86	6	34.86	3
34.88	3	34.88	7
34.9	4	34.9	6
34.92	7	34.92	4
34.94	3	34.94	5
34.96	6	34.96	10
34.98	4	34.98	6
35	6	35	9
35.02	5	35.02	3
35.04	3	35.04	6
35.06	7	35.06	6
35.08	6	35.08	1
35.1	5	35.1	10
35.12	7	35.12	8
35.14	4	35.14	6
35.16	5	35.16	10
35.18	4	35.18	6
35.2	2	35.2	3
35.22	3	35.22	6
35.24	6	35.24	4
35.26	3	35.26	8
35.28	1	35.28	5
35.3	4	35.3	7
35.32	6	35.32	6
35.34	3	35.34	7
35.36	4	35.36	7
35.38	6	35.38	10
35.4	2	35.4	4
35.42	7	35.42	3
35.44	9	35.44	3
35.46	3	35.46	9
35.48	6	35.48	9
35.5	6	35.5	5
35.52	7	35.52	8
35.54	4	35.54	11
35.56	8	35.56	7
35.58	3	35.58	2
35.6	2	35.6	3
35.62	7	35.62	7
35.64	4	35.64	2
35.66	5	35.66	5
35.68	2	35.68	8
35.7	6	35.7	6
35.72	6	35.72	6
35.74	4	35.74	3
35.76	5	35.76	7
35.78	5	35.78	8
35.8	4	35.8	8
35.82	2	35.82	9
35.84	5	35.84	6
35.86	7	35.86	6
35.88	4	35.88	6
35.9	2	35.9	4
35.92	2	35.92	2
35.94	4	35.94	5
35.96	4	35.96	7
35.98	2	35.98	7
36	5	36	9
36.02	7	36.02	6
36.04	2	36.04	7
36.06	6	36.06	5
36.08	7	36.08	3
36.1	5	36.1	4
36.12	5	36.12	6
36.14	11	36.14	6
36.16	4	36.16	6
36.18	4	36.18	4
36.2	5	36.2	12
36.22	5	36.22	8
36.24	8	36.24	8
36.26	5	36.26	7
36.28	7	36.28	7
36.3	4	36.3	9
36.32	5	36.32	7
36.34	6	36.34	8
36.36	5	36.36	4
36.38	7	36.38	8
36.4	7	36.4	8
36.42	6	36.42	10
36.44	3	36.44	10
36.46	8	36.46	5
36.48	5	36.48	9
36.5	7	36.5	7
36.52	6	36.52	12
36.54	5	36.54	8
36.56	8	36.56	9
36.58	11	36.58	12
36.6	5	36.6	9
36.62	8	36.62	11
36.64	9	36.64	8
36.66	6	36.66	9
36.68	7	36.68	9
36.7	8	36.7	9
36.72	6	36.72	9
36.74	13	36.74	9
36.76	1	36.76	8
36.78	7	36.78	8
36.8	4	36.8	9
36.82	4	36.82	3
36.84	5	36.84	7
36.86	7	36.86	11
36.88	8	36.88	10
36.9	6	36.9	9
36.92	7	36.92	10
36.94	11	36.94	8
36.96	4	36.96	9
36.98	5	36.98	5
37	8	37	6
37.02	5	37.02	6
37.04	7	37.04	9
37.06	4	37.06	7
37.08	4	37.08	11
37.1	4	37.1	10
37.12	5	37.12	4
37.14	7	37.14	8
37.16	5	37.16	9
37.18	5	37.18	13
37.2	5	37.2	4
37.22	6	37.22	8
37.24	5	37.24	8
37.26	4	37.26	10
37.28	8	37.28	8
37.3	5	37.3	9
37.32	9	37.32	3
37.34	8	37.34	7
37.36	9	37.36	10
37.38	11	37.38	10
37.4	8	37.4	9
37.42	6	37.42	7
37.44	8	37.44	4
37.46	8	37.46	3
37.48	7	37.48	7
37.5	3	37.5	8
37.52	10	37.52	7
37.54	8	37.54	10
37.56	7	37.56	10
37.58	5	37.58	10
37.6	7	37.6	7
37.62	2	37.62	11
37.64	6	37.64	6
37.66	3	37.66	8
37.68	5	37.68	13
37.7	7	37.7	8
37.72	5	37.72	11
37.74	11	37.74	13
37.76	6	37.76	15
37.78	8	37.78	12
37.8	7	37.8	11
37.82	9	37.82	13
37.84	11	37.84	20
37.86	6	37.86	8
37.88	9	37.88	13
37.9	13	37.9	13
37.92	10	37.92	13
37.94	8	37.94	13
37.96	13	37.96	11
37.98	17	37.98	21
38	13	38	19
38.02	11	38.02	7
38.04	10	38.04	17
38.06	8	38.06	20
38.08	5	38.08	16
38.1	11	38.1	14
38.12	14	38.12	20
38.14	7	38.14	16
38.16	17	38.16	14
38.18	12	38.18	22
38.2	11	38.2	21
38.22	19	38.22	21
38.24	4	38.24	24
38.26	17	38.26	26
38.28	23	38.28	19
38.3	24	38.3	28
38.32	24	38.32	40
38.34	29	38.34	37
38.36	40	38.36	40
38.38	30	38.38	54
38.4	44	38.4	68
38.42	60	38.42	84
38.44	54	38.44	82
38.46	60	38.46	77
38.48	49	38.48	87
38.5	48	38.5	77
38.52	59	38.52	65
38.54	64	38.54	73
38.56	48	38.56	67
38.58	44	38.58	54
38.6	32	38.6	50
38.62	25	38.62	38
38.64	33	38.64	37
38.66	26	38.66	40
38.68	19	38.68	28
38.7	14	38.7	25
38.72	11	38.72	22
38.74	9	38.74	24
38.76	7	38.76	16
38.78	5	38.78	14
38.8	10	38.8	17
38.82	10	38.82	12
38.84	9	38.84	12
38.86	3	38.86	11
38.88	11	38.88	14
38.9	4	38.9	15
38.92	2	38.92	8
38.94	4	38.94	11
38.96	7	38.96	17
38.98	7	38.98	9
39	6	39	15
39.02	7	39.02	10
39.04	7	39.04	14
39.06	5	39.06	11
39.08	4	39.08	7
39.1	2	39.1	2
39.12	0	39.12	7
39.14	2	39.14	7
39.16	2	39.16	6
39.18	4	39.18	12
39.2	5	39.2	10
39.22	4	39.22	10
39.24	4	39.24	9
39.26	4	39.26	5
39.28	6	39.28	6
39.3	2	39.3	6
39.32	3	39.32	9
39.34	2	39.34	7
39.36	5	39.36	10
39.38	8	39.38	9
39.4	6	39.4	6
39.42	1	39.42	10
39.44	5	39.44	6
39.46	4	39.46	9
39.48	5	39.48	8
39.5	5	39.5	6
39.52	3	39.52	8
39.54	5	39.54	3
39.56	6	39.56	6
39.58	3	39.58	6
39.6	3	39.6	10
39.62	3	39.62	11
39.64	0	39.64	10
39.66	4	39.66	6
39.68	3	39.68	15
39.7	8	39.7	14
39.72	5	39.72	8
39.74	6	39.74	6
39.76	3	39.76	10
39.78	6	39.78	7
39.8	5	39.8	7
39.82	8	39.82	5
39.84	6	39.84	9
39.86	8	39.86	11
39.88	8	39.88	8
39.9	5	39.9	11
39.92	10	39.92	9
39.94	7	39.94	14
39.96	7	39.96	8
39.98	5	39.98	12
40	12	40	10
40.02	6	40.02	16
40.04	8	40.04	8
40.06	3	40.06	11
40.08	6	40.08	14
40.1	1	40.1	8
40.12	5	40.12	11
40.14	5	40.14	14
40.16	7	40.16	5
40.18	6	40.18	11
40.2	5	40.2	6
40.22	7	40.22	9
40.24	4	40.24	10
40.26	5	40.26	6
40.28	3	40.28	11
40.3	5	40.3	10
40.32	4	40.32	12
40.34	5	40.34	7
40.36	5	40.36	3
40.38	5	40.38	9
40.4	7	40.4	7
40.42	4	40.42	6
40.44	6	40.44	5
40.46	8	40.46	7
40.48	5	40.48	5
40.5	5	40.5	9
40.52	3	40.52	7
40.54	4	40.54	8
40.56	5	40.56	8
40.58	1	40.58	8
40.6	2	40.6	3
40.62	1	40.62	3
40.64	3	40.64	8
40.66	3	40.66	3
40.68	1	40.68	7
40.7	4	40.7	7
40.72	3	40.72	9
40.74	4	40.74	4
40.76	6	40.76	8
40.78	0	40.78	5
40.8	2	40.8	7
40.82	7	40.82	4
40.84	3	40.84	1
40.86	4	40.86	4
40.88	3	40.88	0
40.9	3	40.9	8
40.92	4	40.92	9
40.94	6	40.94	6
40.96	2	40.96	5
40.98	1	40.98	11
41	5	41	8
41.02	2	41.02	10
41.04	4	41.04	11
41.06	2	41.06	12
41.08	4	41.08	5
41.1	3	41.1	12
41.12	6	41.12	17
41.14	9	41.14	11
41.16	4	41.16	8
41.18	7	41.18	13
41.2	5	41.2	13
41.22	6	41.22	5
41.24	4	41.24	6
41.26	5	41.26	7
41.28	3	41.28	13
41.3	4	41.3	7
41.32	7	41.32	7
41.34	6	41.34	10
41.36	5	41.36	15
41.38	4	41.38	7
41.4	2	41.4	4
41.42	3	41.42	8
41.44	4	41.44	17
41.46	4	41.46	12
41.48	3	41.48	15
41.5	7	41.5	12
41.52	7	41.52	12
41.54	1	41.54	13
41.56	8	41.56	16
41.58	9	41.58	9
41.6	7	41.6	17
41.62	5	41.62	12
41.64	7	41.64	20
41.66	7	41.66	11
41.68	5	41.68	18
41.7	5	41.7	12
41.72	8	41.72	12
41.74	3	41.74	15
41.76	6	41.76	15
41.78	3	41.78	19
41.8	9	41.8	14
41.82	5	41.82	27
41.84	9	41.84	13
41.86	7	41.86	20
41.88	7	41.88	17
41.9	3	41.9	18
41.92	8	41.92	18
41.94	12	41.94	7
41.96	9	41.96	9
41.98	3	41.98	16
42	6	42	13
42.02	7	42.02	13
42.04	8	42.04	16
42.06	7	42.06	12
42.08	10	42.08	14
42.1	5	42.1	14
42.12	8	42.12	12
42.14	6	42.14	16
42.16	9	42.16	10
42.18	9	42.18	13
42.2	5	42.2	14
42.22	6	42.22	20
42.24	8	42.24	15
42.26	9	42.26	20
42.28	9	42.28	18
42.3	6	42.3	18
42.32	5	42.32	27
42.34	8	42.34	14
42.36	4	42.36	11
42.38	3	42.38	14
42.4	6	42.4	21
42.42	3	42.42	4
42.44	10	42.44	18
42.46	7	42.46	10
42.48	6	42.48	12
42.5	5	42.5	16
42.52	7	42.52	14
42.54	5	42.54	13
42.56	3	42.56	10
42.58	4	42.58	17
42.6	4	42.6	19
42.62	12	42.62	9
42.64	5	42.64	25
42.66	10	42.66	17
42.68	6	42.68	11
42.7	11	42.7	13
42.72	9	42.72	16
42.74	9	42.74	12
42.76	5	42.76	13
42.78	6	42.78	19
42.8	5	42.8	18
42.82	14	42.82	13
42.84	11	42.84	15
42.86	14	42.86	14
42.88	10	42.88	14
42.9	16	42.9	20
42.92	12	42.92	21
42.94	14	42.94	23
42.96	14	42.96	21
42.98	12	42.98	23
43	12	43	32
43.02	11	43.02	24
43.04	12	43.04	23
43.06	16	43.06	26
43.08	13	43.08	23
43.1	12	43.1	22
43.12	13	43.12	11
43.14	17	43.14	24
43.16	12	43.16	24
43.18	11	43.18	22
43.2	12	43.2	20
43.22	14	43.22	21
43.24	11	43.24	22
43.26	14	43.26	25
43.28	13	43.28	14
43.3	21	43.3	20
43.32	11	43.32	17
43.34	8	43.34	17
43.36	20	43.36	16
43.38	10	43.38	15
43.4	13	43.4	12
43.42	9	43.42	15
43.44	9	43.44	17
43.46	5	43.46	10
43.48	7	43.48	11
43.5	9	43.5	7
43.52	6	43.52	9
43.54	10	43.54	10
43.56	4	43.56	15
43.58	7	43.58	12
43.6	5	43.6	5
43.62	9	43.62	10
43.64	6	43.64	14
43.66	3	43.66	8
43.68	10	43.68	3
43.7	7	43.7	9
43.72	4	43.72	7
43.74	5	43.74	22
43.76	6	43.76	15
43.78	6	43.78	12
43.8	6	43.8	11
43.82	5	43.82	9
43.84	8	43.84	11
43.86	6	43.86	7
43.88	2	43.88	9
43.9	11	43.9	12
43.92	12	43.92	9
43.94	8	43.94	10
43.96	7	43.96	6
43.98	8	43.98	13
44	13	44	13
44.02	6	44.02	11
44.04	7	44.04	11
44.06	13	44.06	5
44.08	7	44.08	12
44.1	6	44.1	12
44.12	11	44.12	11
44.14	9	44.14	14
44.16	13	44.16	14
44.18	5	44.18	13
44.2	9	44.2	16
44.22	8	44.22	18
44.24	4	44.24	7
44.26	9	44.26	15
44.28	8	44.28	23
44.3	14	44.3	11
44.32	20	44.32	23
44.34	16	44.34	18
44.36	19	44.36	11
44.38	11	44.38	23
44.4	15	44.4	35
44.42	15	44.42	15
44.44	19	44.44	22
44.46	26	44.46	21
44.48	22	44.48	38
44.5	27	44.5	24
44.52	34	44.52	34
44.54	41	44.54	60
44.56	46	44.56	62
44.58	75	44.58	69
44.6	82	44.6	67
44.62	96	44.62	98
44.64	106	44.64	103
44.66	114	44.66	116
44.68	118	44.68	133
44.7	101	44.7	117
44.72	95	44.72	140
44.74	91	44.74	123
44.76	88	44.76	141
44.78	78	44.78	122
44.8	62	44.8	105
44.82	64	44.82	90
44.84	49	44.84	67
44.86	33	44.86	68
44.88	33	44.88	58
44.9	20	44.9	54
44.92	26	44.92	51
44.94	17	44.94	41
44.96	12	44.96	26
44.98	10	44.98	29
45	21	45	24
45.02	9	45.02	28
45.04	8	45.04	28
45.06	14	45.06	16
45.08	16	45.08	14
45.1	9	45.1	19
45.12	9	45.12	20
45.14	9	45.14	16
45.16	12	45.16	8
45.18	6	45.18	12
45.2	12	45.2	15
45.22	8	45.22	16
45.24	8	45.24	15
45.26	6	45.26	7
45.28	8	45.28	7
45.3	3	45.3	12
45.32	3	45.32	15
45.34	7	45.34	7
45.36	5	45.36	11
45.38	3	45.38	7
45.4	2	45.4	9
45.42	6	45.42	12
45.44	2	45.44	8
45.46	3	45.46	13
45.48	9	45.48	7
45.5	8	45.5	6
45.52	8	45.52	10
45.54	4	45.54	8
45.56	9	45.56	9
45.58	6	45.58	10
45.6	5	45.6	8
45.62	8	45.62	5
45.64	5	45.64	8
45.66	6	45.66	10
45.68	2	45.68	13
45.7	2	45.7	8
45.72	3	45.72	8
45.74	11	45.74	2
45.76	3	45.76	8
45.78	2	45.78	11
45.8	4	45.8	9
45.82	6	45.82	8
45.84	4	45.84	9
45.86	5	45.86	4
45.88	7	45.88	10
45.9	4	45.9	6
45.92	6	45.92	7
45.94	8	45.94	9
45.96	9	45.96	8
45.98	4	45.98	12
46	4	46	8
46.02	2	46.02	6
46.04	3	46.04	10
46.06	5	46.06	4
46.08	10	46.08	9
46.1	4	46.1	7
46.12	6	46.12	6
46.14	2	46.14	7
46.16	7	46.16	4
46.18	8	46.18	10
46.2	6	46.2	9
46.22	3	46.22	6
46.24	4	46.24	5
46.26	4	46.26	8
46.28	6	46.28	6
46.3	6	46.3	11
46.32	4	46.32	11
46.34	8	46.34	8
46.36	5	46.36	6
46.38	3	46.38	3
46.4	8	46.4	3
46.42	4	46.42	8
46.44	2	46.44	12
46.46	3	46.46	9
46.48	8	46.48	5
46.5	2	46.5	6
46.52	7	46.52	6
46.54	1	46.54	5
46.56	2	46.56	10
46.58	5	46.58	4
46.6	4	46.6	5
46.62	4	46.62	9
46.64	4	46.64	7
46.66	2	46.66	8
46.68	5	46.68	9
46.7	3	46.7	4
46.72	3	46.72	6
46.74	8	46.74	4
46.76	4	46.76	10
46.78	8	46.78	8
46.8	3	46.8	5
46.82	4	46.82	6
46.84	3	46.84	8
46.86	2	46.86	4
46.88	5	46.88	5
46.9	7	46.9	6
46.92	3	46.92	4
46.94	6	46.94	13
46.96	0	46.96	7
46.98	5	46.98	7
47	6	47	11
47.02	3	47.02	5
47.04	2	47.04	8
47.06	1	47.06	3
47.08	10	47.08	5
47.1	3	47.1	5
47.12	5	47.12	8
47.14	4	47.14	0
47.16	7	47.16	13
47.18	4	47.18	8
47.2	5	47.2	9
47.22	6	47.22	2
47.24	0	47.24	7
47.26	2	47.26	5
47.28	5	47.28	7
47.3	4	47.3	12
47.32	2	47.32	8
47.34	7	47.34	6
47.36	5	47.36	6
47.38	3	47.38	3
47.4	2	47.4	8
47.42	2	47.42	8
47.44	3	47.44	8
47.46	2	47.46	8
47.48	4	47.48	9
47.5	3	47.5	10
47.52	4	47.52	11
47.54	2	47.54	10
47.56	3	47.56	9
47.58	3	47.58	4
47.6	4	47.6	6
47.62	6	47.62	4
47.64	3	47.64	8
47.66	3	47.66	5
47.68	5	47.68	6
47.7	4	47.7	13
47.72	3	47.72	4
47.74	4	47.74	9
47.76	8	47.76	4
47.78	3	47.78	5
47.8	3	47.8	9
47.82	5	47.82	11
47.84	6	47.84	8
47.86	7	47.86	6
47.88	5	47.88	5
47.9	5	47.9	6
47.92	2	47.92	8
47.94	6	47.94	9
47.96	3	47.96	7
47.98	3	47.98	3
48	3	48	8
48.02	4	48.02	9
48.04	7	48.04	7
48.06	5	48.06	11
48.08	3	48.08	5
48.1	3	48.1	9
48.12	6	48.12	4
48.14	2	48.14	4
48.16	3	48.16	5
48.18	3	48.18	6
48.2	1	48.2	5
48.22	6	48.22	9
48.24	7	48.24	7
48.26	6	48.26	8
48.28	4	48.28	7
48.3	4	48.3	11
48.32	1	48.32	3
48.34	3	48.34	3
48.36	7	48.36	5
48.38	3	48.38	6
48.4	6	48.4	4
48.42	5	48.42	7
48.44	0	48.44	5
48.46	5	48.46	5
48.48	6	48.48	1
48.5	2	48.5	10
48.52	6	48.52	4
48.54	3	48.54	7
48.56	1	48.56	6
48.58	4	48.58	6
48.6	6	48.6	4
48.62	5	48.62	10
48.64	6	48.64	7
48.66	6	48.66	7
48.68	6	48.68	7
48.7	2	48.7	10
48.72	3	48.72	7
48.74	4	48.74	7
48.76	4	48.76	6
48.78	4	48.78	3
48.8	5	48.8	2
48.82	7	48.82	10
48.84	4	48.84	5
48.86	5	48.86	5
48.88	3	48.88	9
48.9	5	48.9	6
48.92	3	48.92	9
48.94	2	48.94	9
48.96	3	48.96	7
48.98	6	48.98	5
49	5	49	6
49.02	3	49.02	7
49.04	10	49.04	9
49.06	4	49.06	13
49.08	3	49.08	5
49.1	3	49.1	4
49.12	3	49.12	5
49.14	10	49.14	4
49.16	4	49.16	5
49.18	6	49.18	6
49.2	7	49.2	7
49.22	5	49.22	9
49.24	6	49.24	7
49.26	4	49.26	9
49.28	5	49.28	5
49.3	7	49.3	10
49.32	3	49.32	4
49.34	4	49.34	7
49.36	6	49.36	9
49.38	3	49.38	5
49.4	4	49.4	10
49.42	9	49.42	13
49.44	5	49.44	6
49.46	5	49.46	8
49.48	9	49.48	7
49.5	5	49.5	6
49.52	3	49.52	3
49.54	6	49.54	6
49.56	10	49.56	10
49.58	5	49.58	3
49.6	4	49.6	5
49.62	4	49.62	11
49.64	6	49.64	7
49.66	5	49.66	5
49.68	6	49.68	6
49.7	10	49.7	6
49.72	10	49.72	17
49.74	10	49.74	6
49.76	7	49.76	8
49.78	4	49.78	6
49.8	5	49.8	7
49.82	13	49.82	10
49.84	7	49.84	8
49.86	12	49.86	8
49.88	4	49.88	17
49.9	12	49.9	7
49.92	9	49.92	10
49.94	6	49.94	13
[truncated: 1,753 more rows]

## Sheet: Fig. 2c
2θ, degree	Intensity	2θ, degree	Intensity	2θ, degree	Intensity	2θ, degree	Intensity	2θ, degree	Intensity	2θ, degree	Intensity	2θ, degree	Intensity	2θ, degree	Intensity	2θ, degree	Intensity	2θ, degree	Intensity	2θ, degree	Intensity
	0h		0.5h		1.0h		1.5h		2.0h		2.5h		3.0h		3.5h		4.0h		4.5h		5.0h
10	4	10	10	10	6	10	8	10	8	10	5	10	5	10	11	10	3	10	11	10	4
10.02	2	10.02	2	10.02	6	10.02	3	10.02	6	10.02	6	10.02	2	10.02	8	10.02	5	10.02	3	10.02	9
10.04	6	10.04	6	10.04	3	10.04	0	10.04	4	10.04	4	10.04	5	10.04	4	10.04	6	10.04	4	10.04	7
10.06	2	10.06	7	10.06	5	10.06	8	10.06	6	10.06	9	10.06	8	10.06	10	10.06	5	10.06	12	10.06	7
10.08	8	10.08	11	10.08	5	10.08	5	10.08	5	10.08	8	10.08	11	10.08	8	10.08	4	10.08	7	10.08	6
10.1	11	10.1	7	10.1	6	10.1	8	10.1	9	10.1	7	10.1	2	10.1	7	10.1	8	10.1	6	10.1	4
10.12	2	10.12	6	10.12	3	10.12	3	10.12	6	10.12	4	10.12	8	10.12	11	10.12	9	10.12	7	10.12	7
10.14	5	10.14	4	10.14	5	10.14	8	10.14	9	10.14	5	10.14	5	10.14	6	10.14	4	10.14	6	10.14	7
10.16	7	10.16	10	10.16	6	10.16	7	10.16	2	10.16	5	10.16	4	10.16	11	10.16	4	10.16	5	10.16	3
10.18	3	10.18	7	10.18	8	10.18	4	10.18	2	10.18	5	10.18	8	10.18	5	10.18	7	10.18	5	10.18	6
10.2	4	10.2	8	10.2	8	10.2	11	10.2	9	10.2	9	10.2	6	10.2	9	10.2	4	10.2	8	10.2	6
10.22	6	10.22	1	10.22	2	10.22	11	10.22	6	10.22	7	10.22	9	10.22	7	10.22	9	10.22	8	10.22	9
10.24	4	10.24	3	10.24	5	10.24	4	10.24	4	10.24	7	10.24	5	10.24	2	10.24	4	10.24	7	10.24	9
10.26	2	10.26	7	10.26	4	10.26	6	10.26	3	10.26	8	10.26	5	10.26	6	10.26	6	10.26	6	10.26	10
10.28	2	10.28	5	10.28	7	10.28	6	10.28	6	10.28	6	10.28	5	10.28	6	10.28	9	10.28	3	10.28	5
10.3	6	10.3	10	10.3	9	10.3	3	10.3	7	10.3	8	10.3	7	10.3	12	10.3	4	10.3	6	10.3	11
10.32	5	10.32	6	10.32	6	10.32	8	10.32	2	10.32	7	10.32	6	10.32	4	10.32	6	10.32	7	10.32	1
10.34	5	10.34	4	10.34	6	10.34	6	10.34	3	10.34	5	10.34	8	10.34	9	10.34	5	10.34	5	10.34	6
10.36	4	10.36	1	10.36	5	10.36	4	10.36	3	10.36	2	10.36	5	10.36	5	10.36	6	10.36	5	10.36	4
10.38	10	10.38	4	10.38	3	10.38	6	10.38	4	10.38	4	10.38	6	10.38	6	10.38	4	10.38	9	10.38	3
10.4	10	10.4	7	10.4	10	10.4	5	10.4	5	10.4	5	10.4	10	10.4	5	10.4	6	10.4	8	10.4	6
10.42	8	10.42	4	10.42	5	10.42	6	10.42	6	10.42	6	10.42	2	10.42	5	10.42	10	10.42	3	10.42	6
10.44	13	10.44	6	10.44	4	10.44	7	10.44	1	10.44	7	10.44	5	10.44	3	10.44	8	10.44	7	10.44	4
10.46	7	10.46	2	10.46	3	10.46	4	10.46	7	10.46	9	10.46	7	10.46	7	10.46	6	10.46	5	10.46	6
10.48	2	10.48	7	10.48	7	10.48	6	10.48	12	10.48	9	10.48	7	10.48	2	10.48	4	10.48	8	10.48	5
10.5	7	10.5	7	10.5	10	10.5	8	10.5	7	10.5	7	10.5	7	10.5	9	10.5	2	10.5	5	10.5	3
10.52	8	10.52	4	10.52	5	10.52	2	10.52	3	10.52	7	10.52	7	10.52	6	10.52	2	10.52	3	10.52	6
10.54	4	10.54	4	10.54	9	10.54	1	10.54	4	10.54	4	10.54	3	10.54	10	10.54	5	10.54	5	10.54	8
10.56	2	10.56	6	10.56	8	10.56	6	10.56	4	10.56	3	10.56	2	10.56	4	10.56	10	10.56	4	10.56	7
10.58	8	10.58	4	10.58	6	10.58	5	10.58	4	10.58	5	10.58	8	10.58	4	10.58	6	10.58	7	10.58	6
10.6	6	10.6	5	10.6	1	10.6	5	10.6	10	10.6	11	10.6	8	10.6	9	10.6	4	10.6	5	10.6	5
10.62	3	10.62	6	10.62	8	10.62	7	10.62	7	10.62	5	10.62	7	10.62	9	10.62	9	10.62	6	10.62	6
10.64	3	10.64	4	10.64	2	10.64	2	10.64	3	10.64	4	10.64	3	10.64	2	10.64	7	10.64	7	10.64	3
10.66	5	10.66	7	10.66	9	10.66	5	10.66	7	10.66	8	10.66	8	10.66	8	10.66	4	10.66	3	10.66	2
10.68	3	10.68	8	10.68	7	10.68	8	10.68	5	10.68	2	10.68	5	10.68	6	10.68	8	10.68	3	10.68	8
10.7	7	10.7	3	10.7	6	10.7	2	10.7	4	10.7	4	10.7	3	10.7	7	10.7	5	10.7	4	10.7	5
10.72	6	10.72	6	10.72	2	10.72	6	10.72	6	10.72	3	10.72	2	10.72	4	10.72	11	10.72	3	10.72	3
10.74	4	10.74	1	10.74	5	10.74	2	10.74	11	10.74	3	10.74	8	10.74	9	10.74	3	10.74	6	10.74	6
10.76	10	10.76	8	10.76	9	10.76	7	10.76	2	10.76	11	10.76	4	10.76	5	10.76	7	10.76	1	10.76	6
10.78	11	10.78	4	10.78	4	10.78	6	10.78	4	10.78	5	10.78	6	10.78	8	10.78	4	10.78	9	10.78	8
10.8	8	10.8	7	10.8	5	10.8	3	10.8	5	10.8	9	10.8	5	10.8	9	10.8	6	10.8	6	10.8	8
10.82	7	10.82	6	10.82	7	10.82	6	10.82	7	10.82	2	10.82	7	10.82	7	10.82	9	10.82	3	10.82	6
10.84	4	10.84	8	10.84	5	10.84	9	10.84	5	10.84	8	10.84	4	10.84	9	10.84	14	10.84	6	10.84	12
10.86	5	10.86	9	10.86	10	10.86	8	10.86	4	10.86	7	10.86	2	10.86	7	10.86	8	10.86	3	10.86	3
10.88	0	10.88	8	10.88	9	10.88	3	10.88	4	10.88	11	10.88	4	10.88	8	10.88	3	10.88	9	10.88	2
10.9	4	10.9	6	10.9	4	10.9	8	10.9	5	10.9	5	10.9	4	10.9	8	10.9	6	10.9	8	10.9	9
10.92	8	10.92	6	10.92	4	10.92	5	10.92	3	10.92	7	10.92	10	10.92	4	10.92	6	10.92	7	10.92	7
10.94	4	10.94	4	10.94	10	10.94	4	10.94	7	10.94	7	10.94	7	10.94	6	10.94	3	10.94	6	10.94	6
10.96	3	10.96	4	10.96	8	10.96	3	10.96	5	10.96	10	10.96	3	10.96	1	10.96	3	10.96	5	10.96	5
10.98	5	10.98	7	10.98	7	10.98	5	10.98	6	10.98	10	10.98	4	10.98	6	10.98	7	10.98	4	10.98	4
11	6	11	6	11	2	11	7	11	5	11	5	11	2	11	4	11	6	11	3	11	6
11.02	6	11.02	6	11.02	7	11.02	4	11.02	8	11.02	2	11.02	5	11.02	2	11.02	4	11.02	7	11.02	5
11.04	4	11.04	7	11.04	5	11.04	7	11.04	5	11.04	8	11.04	4	11.04	4	11.04	6	11.04	6	11.04	5
11.06	5	11.06	5	11.06	7	11.06	7	11.06	8	11.06	6	11.06	1	11.06	9	11.06	6	11.06	7	11.06	8
11.08	4	11.08	4	11.08	13	11.08	7	11.08	8	11.08	4	11.08	10	11.08	5	11.08	5	11.08	7	11.08	7
11.1	4	11.1	5	11.1	6	11.1	8	11.1	6	11.1	5	11.1	6	11.1	3	11.1	8	11.1	5	11.1	0
11.12	6	11.12	8	11.12	3	11.12	1	11.12	3	11.12	4	11.12	2	11.12	6	11.12	4	11.12	4	11.12	11
11.14	7	11.14	3	11.14	8	11.14	0	11.14	4	11.14	7	11.14	4	11.14	6	11.14	5	11.14	5	11.14	3
11.16	4	11.16	7	11.16	4	11.16	7	11.16	6	11.16	3	11.16	6	11.16	2	11.16	6	11.16	2	11.16	3
11.18	5	11.18	1	11.18	5	11.18	3	11.18	7	11.18	4	11.18	8	11.18	6	11.18	8	11.18	6	11.18	4
11.2	3	11.2	9	11.2	7	11.2	7	11.2	4	11.2	4	11.2	10	11.2	6	11.2	8	11.2	6	11.2	7
11.22	3	11.22	5	11.22	2	11.22	6	11.22	1	11.22	2	11.22	6	11.22	4	11.22	13	11.22	6	11.22	3
11.24	4	11.24	10	11.24	4	11.24	9	11.24	7	11.24	6	11.24	3	11.24	7	11.24	4	11.24	8	11.24	6
11.26	6	11.26	2	11.26	8	11.26	1	11.26	4	11.26	4	11.26	2	11.26	3	11.26	5	11.26	4	11.26	3
11.28	4	11.28	5	11.28	4	11.28	4	11.28	5	11.28	7	11.28	5	11.28	6	11.28	1	11.28	9	11.28	4
11.3	5	11.3	10	11.3	7	11.3	6	11.3	5	11.3	6	11.3	4	11.3	10	11.3	6	11.3	6	11.3	9
11.32	4	11.32	6	11.32	4	11.32	2	11.32	3	11.32	8	11.32	8	11.32	6	11.32	3	11.32	4	11.32	3
11.34	6	11.34	5	11.34	3	11.34	8	11.34	9	11.34	5	11.34	5	11.34	8	11.34	9	11.34	4	11.34	4
11.36	4	11.36	1	11.36	3	11.36	2	11.36	6	11.36	12	11.36	5	11.36	3	11.36	7	11.36	4	11.36	5
11.38	2	11.38	6	11.38	4	11.38	5	11.38	8	11.38	5	11.38	9	11.38	3	11.38	0	11.38	5	11.38	4
11.4	7	11.4	10	11.4	5	11.4	5	11.4	4	11.4	3	11.4	1	11.4	8	11.4	2	11.4	5	11.4	8
11.42	4	11.42	5	11.42	4	11.42	5	11.42	9	11.42	4	11.42	11	11.42	6	11.42	2	11.42	8	11.42	3
11.44	8	11.44	3	11.44	3	11.44	5	11.44	4	11.44	2	11.44	6	11.44	6	11.44	6	11.44	9	11.44	5
11.46	5	11.46	4	11.46	0	11.46	2	11.46	2	11.46	4	11.46	5	11.46	5	11.46	3	11.46	4	11.46	1
11.48	5	11.48	5	11.48	3	11.48	6	11.48	7	11.48	5	11.48	4	11.48	7	11.48	3	11.48	6	11.48	4
11.5	2	11.5	8	11.5	8	11.5	6	11.5	5	11.5	2	11.5	5	11.5	2	11.5	3	11.5	6	11.5	5
11.52	5	11.52	6	11.52	3	11.52	7	11.52	4	11.52	6	11.52	5	11.52	5	11.52	3	11.52	4	11.52	7
11.54	4	11.54	1	11.54	13	11.54	4	11.54	4	11.54	7	11.54	3	11.54	3	11.54	1	11.54	2	11.54	5
11.56	7	11.56	6	11.56	8	11.56	2	11.56	5	11.56	2	11.56	5	11.56	11	11.56	4	11.56	5	11.56	5
11.58	4	11.58	0	11.58	5	11.58	2	11.58	4	11.58	5	11.58	4	11.58	9	11.58	11	11.58	7	11.58	2
11.6	7	11.6	4	11.6	4	11.6	2	11.6	4	11.6	6	11.6	2	11.6	7	11.6	3	11.6	5	11.6	3
11.62	6	11.62	3	11.62	3	11.62	3	11.62	6	11.62	4	11.62	6	11.62	4	11.62	5	11.62	3	11.62	4
11.64	3	11.64	6	11.64	6	11.64	5	11.64	5	11.64	8	11.64	3	11.64	5	11.64	8	11.64	3	11.64	11
11.66	1	11.66	4	11.66	5	11.66	4	11.66	7	11.66	8	11.66	5	11.66	8	11.66	4	11.66	5	11.66	6
11.68	2	11.68	7	11.68	6	11.68	4	11.68	7	11.68	2	11.68	7	11.68	5	11.68	5	11.68	4	11.68	7
11.7	7	11.7	6	11.7	7	11.7	3	11.7	4	11.7	4	11.7	5	11.7	4	11.7	4	11.7	3	11.7	6
11.72	4	11.72	3	11.72	4	11.72	1	11.72	6	11.72	6	11.72	4	11.72	3	11.72	3	11.72	5	11.72	7
11.74	3	11.74	4	11.74	6	11.74	6	11.74	4	11.74	5	11.74	5	11.74	7	11.74	6	11.74	3	11.74	4
11.76	4	11.76	5	11.76	4	11.76	3	11.76	5	11.76	6	11.76	6	11.76	2	11.76	2	11.76	3	11.76	7
11.78	4	11.78	5	11.78	5	11.78	3	11.78	8	11.78	2	11.78	5	11.78	5	11.78	5	11.78	5	11.78	2
11.8	7	11.8	6	11.8	5	11.8	1	11.8	4	11.8	8	11.8	6	11.8	3	11.8	11	11.8	2	11.8	12
11.82	3	11.82	6	11.82	4	11.82	5	11.82	7	11.82	4	11.82	5	11.82	11	11.82	3	11.82	2	11.82	4
11.84	5	11.84	2	11.84	3	11.84	6	11.84	7	11.84	7	11.84	5	11.84	2	11.84	4	11.84	8	11.84	3
11.86	3	11.86	4	11.86	5	11.86	4	11.86	2	11.86	7	11.86	4	11.86	5	11.86	9	11.86	7	11.86	2
11.88	5	11.88	6	11.88	5	11.88	8	11.88	3	11.88	2	11.88	6	11.88	4	11.88	2	11.88	6	11.88	1
11.9	6	11.9	3	11.9	5	11.9	6	11.9	3	11.9	6	11.9	6	11.9	8	11.9	3	11.9	4	11.9	5
11.92	5	11.92	7	11.92	2	11.92	8	11.92	4	11.92	9	11.92	6	11.92	6	11.92	6	11.92	5	11.92	5
11.94	3	11.94	8	11.94	4	11.94	6	11.94	2	11.94	8	11.94	5	11.94	5	11.94	7	11.94	2	11.94	6
11.96	5	11.96	4	11.96	5	11.96	4	11.96	4	11.96	2	11.96	6	11.96	4	11.96	6	11.96	6	11.96	4
11.98	4	11.98	3	11.98	5	11.98	6	11.98	4	11.98	4	11.98	3	11.98	5	11.98	1	11.98	5	11.98	6
12	4	12	6	12	7	12	13	12	5	12	6	12	3	12	7	12	6	12	4	12	3
12.02	2	12.02	7	12.02	6	12.02	1	12.02	5	12.02	4	12.02	8	12.02	6	12.02	2	12.02	2	12.02	4
12.04	5	12.04	6	12.04	6	12.04	6	12.04	4	12.04	3	12.04	4	12.04	2	12.04	7	12.04	2	12.04	4
12.06	3	12.06	3	12.06	2	12.06	1	12.06	3	12.06	4	12.06	7	12.06	7	12.06	5	12.06	8	12.06	0
12.08	3	12.08	4	12.08	6	12.08	5	12.08	1	12.08	5	12.08	7	12.08	3	12.08	1	12.08	3	12.08	5
12.1	5	12.1	5	12.1	6	12.1	4	12.1	5	12.1	3	12.1	4	12.1	3	12.1	9	12.1	3	12.1	5
12.12	8	12.12	5	12.12	6	12.12	4	12.12	5	12.12	5	12.12	4	12.12	8	12.12	9	12.12	5	12.12	6
12.14	5	12.14	3	12.14	3	12.14	6	12.14	7	12.14	5	12.14	6	12.14	5	12.14	3	12.14	3	12.14	6
12.16	3	12.16	4	12.16	3	12.16	4	12.16	1	12.16	2	12.16	8	12.16	6	12.16	5	12.16	7	12.16	2
12.18	5	12.18	7	12.18	3	12.18	4	12.18	5	12.18	4	12.18	11	12.18	8	12.18	7	12.18	1	12.18	6
12.2	8	12.2	3	12.2	4	12.2	6	12.2	3	12.2	6	12.2	5	12.2	1	12.2	6	12.2	4	12.2	3
12.22	4	12.22	6	12.22	5	12.22	5	12.22	5	12.22	4	12.22	5	12.22	7	12.22	3	12.22	9	12.22	5
12.24	4	12.24	5	12.24	7	12.24	4	12.24	4	12.24	8	12.24	2	12.24	7	12.24	2	12.24	3	12.24	9
12.26	3	12.26	4	12.26	3	12.26	3	12.26	5	12.26	3	12.26	5	12.26	5	12.26	7	12.26	6	12.26	1
12.28	2	12.28	3	12.28	5	12.28	4	12.28	3	12.28	7	12.28	4	12.28	2	12.28	3	12.28	2	12.28	6
12.3	8	12.3	2	12.3	5	12.3	6	12.3	3	12.3	3	12.3	2	12.3	9	12.3	3	12.3	4	12.3	3
12.32	5	12.32	5	12.32	3	12.32	2	12.32	6	12.32	3	12.32	7	12.32	9	12.32	5	12.32	7	12.32	6
12.34	2	12.34	7	12.34	5	12.34	5	12.34	2	12.34	6	12.34	4	12.34	4	12.34	4	12.34	6	12.34	4
12.36	7	12.36	4	12.36	2	12.36	6	12.36	7	12.36	5	12.36	0	12.36	5	12.36	7	12.36	1	12.36	4
12.38	4	12.38	6	12.38	3	12.38	4	12.38	2	12.38	2	12.38	7	12.38	4	12.38	7	12.38	2	12.38	8
12.4	5	12.4	3	12.4	4	12.4	8	12.4	8	12.4	2	12.4	5	12.4	7	12.4	4	12.4	5	12.4	3
12.42	2	12.42	1	12.42	5	12.42	7	12.42	7	12.42	5	12.42	3	12.42	5	12.42	3	12.42	4	12.42	4
12.44	6	12.44	4	12.44	3	12.44	8	12.44	6	12.44	4	12.44	5	12.44	7	12.44	6	12.44	7	12.44	9
12.46	5	12.46	3	12.46	4	12.46	3	12.46	5	12.46	5	12.46	6	12.46	6	12.46	2	12.46	7	12.46	2
12.48	4	12.48	5	12.48	1	12.48	8	12.48	5	12.48	4	12.48	6	12.48	9	12.48	6	12.48	3	12.48	5
12.5	6	12.5	1	12.5	3	12.5	2	12.5	5	12.5	10	12.5	2	12.5	5	12.5	4	12.5	3	12.5	3
12.52	4	12.52	2	12.52	6	12.52	4	12.52	10	12.52	3	12.52	4	12.52	3	12.52	4	12.52	7	12.52	4
12.54	2	12.54	3	12.54	8	12.54	5	12.54	4	12.54	7	12.54	3	12.54	3	12.54	4	12.54	11	12.54	5
12.56	4	12.56	1	12.56	5	12.56	4	12.56	5	12.56	6	12.56	4	12.56	1	12.56	8	12.56	6	12.56	4
12.58	2	12.58	5	12.58	6	12.58	5	12.58	7	12.58	4	12.58	8	12.58	5	12.58	4	12.58	1	12.58	7
12.6	6	12.6	3	12.6	7	12.6	2	12.6	8	12.6	4	12.6	4	12.6	4	12.6	7	12.6	2	12.6	4
12.62	5	12.62	4	12.62	3	12.62	4	12.62	2	12.62	3	12.62	2	12.62	4	12.62	4	12.62	1	12.62	4
12.64	7	12.64	3	12.64	4	12.64	3	12.64	2	12.64	4	12.64	6	12.64	4	12.64	5	12.64	3	12.64	1
12.66	6	12.66	2	12.66	0	12.66	3	12.66	3	12.66	5	12.66	4	12.66	4	12.66	5	12.66	4	12.66	3
12.68	4	12.68	5	12.68	2	12.68	7	12.68	5	12.68	7	12.68	2	12.68	4	12.68	4	12.68	5	12.68	4
12.7	5	12.7	5	12.7	4	12.7	6	12.7	8	12.7	3	12.7	4	12.7	4	12.7	2	12.7	5	12.7	3
12.72	5	12.72	3	12.72	4	12.72	3	12.72	4	12.72	5	12.72	1	12.72	3	12.72	5	12.72	7	12.72	4
12.74	6	12.74	5	12.74	5	12.74	3	12.74	1	12.74	5	12.74	5	12.74	4	12.74	4	12.74	5	12.74	5
12.76	3	12.76	3	12.76	3	12.76	3	12.76	4	12.76	3	12.76	4	12.76	6	12.76	4	12.76	0	12.76	6
12.78	4	12.78	1	12.78	6	12.78	8	12.78	4	12.78	6	12.78	7	12.78	4	12.78	3	12.78	4	12.78	2
12.8	2	12.8	4	12.8	0	12.8	5	12.8	4	12.8	5	12.8	0	12.8	2	12.8	6	12.8	7	12.8	5
12.82	4	12.82	3	12.82	4	12.82	2	12.82	4	12.82	3	12.82	3	12.82	4	12.82	3	12.82	3	12.82	1
12.84	2	12.84	4	12.84	4	12.84	7	12.84	7	12.84	2	12.84	3	12.84	8	12.84	5	12.84	7	12.84	0
12.86	4	12.86	2	12.86	4	12.86	3	12.86	2	12.86	6	12.86	5	12.86	4	12.86	6	12.86	5	12.86	6
12.88	2	12.88	2	12.88	3	12.88	3	12.88	4	12.88	4	12.88	5	12.88	3	12.88	8	12.88	3	12.88	8
12.9	1	12.9	5	12.9	3	12.9	3	12.9	4	12.9	7	12.9	4	12.9	4	12.9	4	12.9	3	12.9	6
12.92	0	12.92	2	12.92	2	12.92	5	12.92	6	12.92	2	12.92	4	12.92	3	12.92	0	12.92	2	12.92	2
12.94	4	12.94	3	12.94	3	12.94	9	12.94	5	12.94	6	12.94	9	12.94	4	12.94	2	12.94	5	12.94	6
12.96	5	12.96	3	12.96	5	12.96	5	12.96	3	12.96	2	12.96	9	12.96	6	12.96	3	12.96	2	12.96	4
12.98	2	12.98	6	12.98	1	12.98	5	12.98	5	12.98	3	12.98	3	12.98	2	12.98	4	12.98	7	12.98	4
13	4	13	1	13	8	13	8	13	5	13	2	13	3	13	5	13	4	13	4	13	7
13.02	3	13.02	6	13.02	2	13.02	8	13.02	8	13.02	6	13.02	1	13.02	2	13.02	2	13.02	3	13.02	4
13.04	6	13.04	2	13.04	2	13.04	4	13.04	4	13.04	7	13.04	1	13.04	4	13.04	6	13.04	7	13.04	2
13.06	2	13.06	4	13.06	8	13.06	2	13.06	4	13.06	7	13.06	5	13.06	4	13.06	4	13.06	5	13.06	2
13.08	2	13.08	6	13.08	4	13.08	5	13.08	7	13.08	5	13.08	1	13.08	7	13.08	4	13.08	6	13.08	3
13.1	2	13.1	3	13.1	9	13.1	2	13.1	3	13.1	5	13.1	7	13.1	5	13.1	6	13.1	5	13.1	6
13.12	4	13.12	2	13.12	5	13.12	6	13.12	4	13.12	3	13.12	4	13.12	1	13.12	1	13.12	3	13.12	8
13.14	6	13.14	5	13.14	2	13.14	3	13.14	1	13.14	1	13.14	5	13.14	6	13.14	4	13.14	5	13.14	5
13.16	7	13.16	1	13.16	4	13.16	3	13.16	6	13.16	5	13.16	4	13.16	4	13.16	5	13.16	2	13.16	4
13.18	9	13.18	4	13.18	6	13.18	7	13.18	4	13.18	7	13.18	4	13.18	3	13.18	2	13.18	4	13.18	2
13.2	6	13.2	10	13.2	1	13.2	3	13.2	5	13.2	2	13.2	3	13.2	8	13.2	5	13.2	4	13.2	4
13.22	2	13.22	4	13.22	4	13.22	4	13.22	5	13.22	1	13.22	5	13.22	6	13.22	4	13.22	1	13.22	5
13.24	2	13.24	2	13.24	6	13.24	4	13.24	9	13.24	4	13.24	4	13.24	5	13.24	4	13.24	6	13.24	5
13.26	5	13.26	6	13.26	7	13.26	6	13.26	5	13.26	5	13.26	1	13.26	7	13.26	3	13.26	9	13.26	3
13.28	6	13.28	3	13.28	7	13.28	1	13.28	5	13.28	4	13.28	8	13.28	0	13.28	4	13.28	3	13.28	2
13.3	3	13.3	2	13.3	3	13.3	4	13.3	5	13.3	3	13.3	4	13.3	5	13.3	7	13.3	7	13.3	3
13.32	4	13.32	4	13.32	5	13.32	3	13.32	4	13.32	8	13.32	3	13.32	2	13.32	1	13.32	8	13.32	1
13.34	5	13.34	4	13.34	4	13.34	5	13.34	7	13.34	4	13.34	4	13.34	4	13.34	4	13.34	3	13.34	2
13.36	4	13.36	4	13.36	2	13.36	4	13.36	3	13.36	4	13.36	5	13.36	7	13.36	1	13.36	5	13.36	4
13.38	2	13.38	5	13.38	5	13.38	9	13.38	2	13.38	6	13.38	6	13.38	1	13.38	1	13.38	4	13.38	3
13.4	4	13.4	7	13.4	1	13.4	4	13.4	6	13.4	6	13.4	2	13.4	6	13.4	4	13.4	1	13.4	9
13.42	1	13.42	5	13.42	6	13.42	3	13.42	5	13.42	4	13.42	6	13.42	3	13.42	2	13.42	3	13.42	6
13.44	1	13.44	6	13.44	1	13.44	3	13.44	0	13.44	4	13.44	6	13.44	4	13.44	9	13.44	0	13.44	4
13.46	3	13.46	8	13.46	0	13.46	4	13.46	5	13.46	3	13.46	2	13.46	6	13.46	2	13.46	4	13.46	5
13.48	4	13.48	8	13.48	3	13.48	3	13.48	5	13.48	4	13.48	4	13.48	5	13.48	3	13.48	3	13.48	3
13.5	2	13.5	5	13.5	6	13.5	2	13.5	3	13.5	3	13.5	5	13.5	1	13.5	1	13.5	4	13.5	4
13.52	5	13.52	4	13.52	1	13.52	3	13.52	7	13.52	4	13.52	3	13.52	4	13.52	4	13.52	4	13.52	5
13.54	7	13.54	1	13.54	6	13.54	1	13.54	4	13.54	1	13.54	4	13.54	2	13.54	2	13.54	7	13.54	3
13.56	2	13.56	4	13.56	4	13.56	4	13.56	6	13.56	7	13.56	1	13.56	6	13.56	6	13.56	1	13.56	6
13.58	4	13.58	4	13.58	5	13.58	3	13.58	5	13.58	5	13.58	5	13.58	2	13.58	6	13.58	4	13.58	2
13.6	3	13.6	3	13.6	7	13.6	6	13.6	2	13.6	0	13.6	3	13.6	2	13.6	3	13.6	5	13.6	2
13.62	7	13.62	3	13.62	3	13.62	2	13.62	4	13.62	2	13.62	4	13.62	3	13.62	2	13.62	8	13.62	2
13.64	8	13.64	2	13.64	4	13.64	7	13.64	6	13.64	4	13.64	2	13.64	9	13.64	4	13.64	6	13.64	3
13.66	5	13.66	3	13.66	2	13.66	2	13.66	3	13.66	9	13.66	1	13.66	0	13.66	2	13.66	4	13.66	4
13.68	6	13.68	4	13.68	4	13.68	2	13.68	3	13.68	6	13.68	4	13.68	4	13.68	3	13.68	3	13.68	5
13.7	5	13.7	4	13.7	3	13.7	6	13.7	4	13.7	2	13.7	4	13.7	4	13.7	6	13.7	4	13.7	7
13.72	1	13.72	6	13.72	3	13.72	6	13.72	7	13.72	5	13.72	4	13.72	6	13.72	4	13.72	3	13.72	5
13.74	4	13.74	5	13.74	6	13.74	4	13.74	3	13.74	0	13.74	5	13.74	5	13.74	6	13.74	8	13.74	4
13.76	5	13.76	4	13.76	5	13.76	5	13.76	7	13.76	5	13.76	4	13.76	5	13.76	2	13.76	4	13.76	3
13.78	2	13.78	5	13.78	3	13.78	3	13.78	3	13.78	3	13.78	1	13.78	3	13.78	5	13.78	0	13.78	3
13.8	5	13.8	5	13.8	2	13.8	2	13.8	2	13.8	5	13.8	4	13.8	4	13.8	4	13.8	5	13.8	6
13.82	2	13.82	4	13.82	4	13.82	2	13.82	2	13.82	1	13.82	2	13.82	7	13.82	3	13.82	3	13.82	3
13.84	6	13.84	1	13.84	4	13.84	1	13.84	6	13.84	7	13.84	6	13.84	0	13.84	4	13.84	6	13.84	2
13.86	2	13.86	3	13.86	5	13.86	5	13.86	6	13.86	1	13.86	1	13.86	8	13.86	4	13.86	2	13.86	4
13.88	7	13.88	2	13.88	4	13.88	7	13.88	3	13.88	5	13.88	5	13.88	6	13.88	2	13.88	6	13.88	1
13.9	5	13.9	3	13.9	8	13.9	2	13.9	8	13.9	9	13.9	6	13.9	9	13.9	6	13.9	4	13.9	2
13.92	3	13.92	4	13.92	2	13.92	5	13.92	4	13.92	5	13.92	2	13.92	3	13.92	7	13.92	4	13.92	7
13.94	7	13.94	5	13.94	4	13.94	1	13.94	6	13.94	4	13.94	3	13.94	4	13.94	4	13.94	4	13.94	4
13.96	2	13.96	3	13.96	5	13.96	0	13.96	6	13.96	5	13.96	5	13.96	4	13.96	5	13.96	2	13.96	0
13.98	4	13.98	4	13.98	4	13.98	4	13.98	3	13.98	6	13.98	4	13.98	1	13.98	2	13.98	2	13.98	8
14	3	14	4	14	4	14	4	14	7	14	4	14	9	14	2	14	5	14	4	14	5
14.02	5	14.02	1	14.02	6	14.02	5	14.02	5	14.02	4	14.02	3	14.02	7	14.02	3	14.02	3	14.02	4
14.04	4	14.04	0	14.04	2	14.04	3	14.04	4	14.04	4	14.04	2	14.04	6	14.04	3	14.04	4	14.04	2
14.06	6	14.06	2	14.06	3	14.06	2	14.06	4	14.06	7	14.06	3	14.06	5	14.06	2	14.06	2	14.06	7
14.08	2	14.08	3	14.08	2	14.08	2	14.08	3	14.08	4	14.08	4	14.08	1	14.08	4	14.08	6	14.08	6
14.1	2	14.1	7	14.1	1	14.1	4	14.1	6	14.1	1	14.1	3	14.1	3	14.1	4	14.1	3	14.1	5
14.12	2	14.12	5	14.12	1	14.12	5	14.12	1	14.12	4	14.12	3	14.12	4	14.12	3	14.12	3	14.12	6
14.14	6	14.14	4	14.14	4	14.14	5	14.14	4	14.14	1	14.14	5	14.14	5	14.14	4	14.14	2	14.14	3
14.16	6	14.16	4	14.16	4	14.16	2	14.16	3	14.16	3	14.16	4	14.16	2	14.16	8	14.16	1	14.16	4
14.18	4	14.18	3	14.18	5	14.18	9	14.18	5	14.18	1	14.18	6	14.18	6	14.18	6	14.18	2	14.18	9
14.2	5	14.2	3	14.2	4	14.2	4	14.2	4	14.2	5	14.2	2	14.2	2	14.2	5	14.2	2	14.2	2
14.22	5	14.22	4	14.22	4	14.22	5	14.22	1	14.22	6	14.22	5	14.22	2	14.22	8	14.22	2	14.22	4
14.24	2	14.24	3	14.24	4	14.24	4	14.24	9	14.24	4	14.24	3	14.24	5	14.24	5	14.24	1	14.24	5
14.26	3	14.26	5	14.26	2	14.26	3	14.26	7	14.26	4	14.26	4	14.26	9	14.26	6	14.26	5	14.26	2
14.28	1	14.28	5	14.28	6	14.28	2	14.28	2	14.28	3	14.28	2	14.28	2	14.28	2	14.28	1	14.28	3
14.3	6	14.3	1	14.3	2	14.3	3	14.3	4	14.3	4	14.3	7	14.3	1	14.3	6	14.3	6	14.3	5
14.32	8	14.32	3	14.32	6	14.32	6	14.32	1	14.32	6	14.32	2	14.32	2	14.32	5	14.32	2	14.32	4
14.34	6	14.34	1	14.34	1	14.34	4	14.34	2	14.34	1	14.34	2	14.34	3	14.34	4	14.34	3	14.34	3
14.36	1	14.36	2	14.36	6	14.36	5	14.36	4	14.36	6	14.36	0	14.36	2	14.36	3	14.36	2	14.36	7
14.38	5	14.38	7	14.38	1	14.38	5	14.38	5	14.38	6	14.38	5	14.38	4	14.38	3	14.38	4	14.38	3
14.4	2	14.4	5	14.4	8	14.4	3	14.4	3	14.4	5	14.4	4	14.4	5	14.4	3	14.4	5	14.4	4
14.42	7	14.42	0	14.42	1	14.42	5	14.42	5	14.42	1	14.42	4	14.42	6	14.42	3	14.42	3	14.42	2
14.44	4	14.44	4	14.44	5	14.44	3	14.44	4	14.44	4	14.44	6	14.44	2	14.44	4	14.44	5	14.44	2
14.46	4	14.46	0	14.46	6	14.46	1	14.46	6	14.46	4	14.46	1	14.46	3	14.46	1	14.46	5	14.46	5
14.48	1	14.48	2	14.48	3	14.48	6	14.48	3	14.48	2	14.48	1	14.48	4	14.48	5	14.48	2	14.48	3
14.5	1	14.5	2	14.5	5	14.5	4	14.5	6	14.5	10	14.5	7	14.5	2	14.5	5	14.5	4	14.5	3
14.52	3	14.52	3	14.52	3	14.52	7	14.52	5	14.52	5	14.52	3	14.52	4	14.52	0	14.52	9	14.52	2
14.54	3	14.54	3	14.54	4	14.54	3	14.54	3	14.54	2	14.54	5	14.54	3	14.54	2	14.54	2	14.54	3
14.56	7	14.56	7	14.56	1	14.56	2	14.56	8	14.56	4	14.56	5	14.56	4	14.56	4	14.56	4	14.56	3
14.58	6	14.58	6	14.58	1	14.58	6	14.58	3	14.58	8	14.58	8	14.58	6	14.58	2	14.58	5	14.58	3
14.6	2	14.6	5	14.6	6	14.6	4	14.6	4	14.6	3	14.6	4	14.6	2	14.6	1	14.6	3	14.6	5
14.62	3	14.62	2	14.62	1	14.62	6	14.62	4	14.62	1	14.62	2	14.62	3	14.62	8	14.62	4	14.62	5
14.64	5	14.64	4	14.64	3	14.64	2	14.64	6	14.64	5	14.64	3	14.64	5	14.64	5	14.64	3	14.64	3
14.66	1	14.66	3	14.66	8	14.66	2	14.66	3	14.66	0	14.66	4	14.66	1	14.66	4	14.66	0	14.66	2
14.68	6	14.68	4	14.68	2	14.68	1	14.68	1	14.68	3	14.68	2	14.68	1	14.68	3	14.68	5	14.68	10
14.7	2	14.7	2	14.7	2	14.7	6	14.7	3	14.7	5	14.7	3	14.7	4	14.7	4	14.7	5	14.7	2
14.72	5	14.72	6	14.72	7	14.72	4	14.72	3	14.72	6	14.72	2	14.72	3	14.72	1	14.72	3	14.72	4
14.74	2	14.74	1	14.74	7	14.74	4	14.74	2	14.74	5	14.74	3	14.74	1	14.74	6	14.74	2	14.74	3
14.76	2	14.76	4	14.76	2	14.76	4	14.76	2	14.76	2	14.76	3	14.76	4	14.76	3	14.76	4	14.76	4
14.78	6	14.78	2	14.78	4	14.78	6	14.78	4	14.78	4	14.78	1	14.78	4	14.78	3	14.78	3	14.78	2
14.8	7	14.8	3	14.8	8	14.8	3	14.8	5	14.8	1	14.8	4	14.8	1	14.8	6	14.8	5	14.8	5
14.82	2	14.82	3	14.82	7	14.82	4	14.82	1	14.82	2	14.82	4	14.82	3	14.82	3	14.82	4	14.82	4
14.84	1	14.84	1	14.84	2	14.84	6	14.84	4	14.84	4	14.84	5	14.84	1	14.84	2	14.84	1	14.84	2
14.86	5	14.86	9	14.86	4	14.86	4	14.86	3	14.86	3	14.86	9	14.86	4	14.86	1	14.86	3	14.86	5
14.88	7	14.88	4	14.88	3	14.88	3	14.88	7	14.88	0	14.88	3	14.88	3	14.88	3	14.88	4	14.88	2
14.9	4	14.9	5	14.9	2	14.9	5	14.9	2	14.9	3	14.9	4	14.9	3	14.9	4	14.9	3	14.9	5
14.92	0	14.92	0	14.92	6	14.92	4	14.92	3	14.92	2	14.92	2	14.92	1	14.92	5	14.92	3	14.92	2
14.94	3	14.94	1	14.94	8	14.94	6	14.94	2	14.94	2	14.94	8	14.94	9	14.94	7	14.94	3	14.94	6
14.96	3	14.96	2	14.96	3	14.96	3	14.96	3	14.96	3	14.96	6	14.96	7	14.96	4	14.96	5	14.96	3
14.98	2	14.98	4	14.98	1	14.98	2	14.98	6	14.98	3	14.98	6	14.98	3	14.98	5	14.98	2	14.98	1
15	3	15	4	15	6	15	3	15	3	15	6	15	2	15	7	15	8	15	4	15	5
15.02	3	15.02	4	15.02	4	15.02	2	15.02	2	15.02	1	15.02	3	15.02	3	15.02	2	15.02	2	15.02	2
15.04	6	15.04	4	15.04	2	15.04	4	15.04	2	15.04	4	15.04	3	15.04	2	15.04	5	15.04	7	15.04	0
15.06	3	15.06	6	15.06	3	15.06	2	15.06	3	15.06	2	15.06	4	15.06	2	15.06	5	15.06	2	15.06	3
15.08	3	15.08	5	15.08	4	15.08	4	15.08	3	15.08	6	15.08	4	15.08	3	15.08	2	15.08	8	15.08	6
15.1	5	15.1	3	15.1	2	15.1	3	15.1	2	15.1	6	15.1	2	15.1	3	15.1	2	15.1	1	15.1	4
15.12	2	15.12	6	15.12	2	15.12	4	15.12	4	15.12	4	15.12	4	15.12	5	15.12	4	15.12	5	15.12	4
15.14	3	15.14	2	15.14	5	15.14	4	15.14	6	15.14	5	15.14	3	15.14	3	15.14	3	15.14	6	15.14	2
15.16	2	15.16	2	15.16	6	15.16	3	15.16	4	15.16	2	15.16	4	15.16	5	15.16	7	15.16	5	15.16	2
15.18	2	15.18	4	15.18	5	15.18	5	15.18	4	15.18	1	15.18	3	15.18	2	15.18	4	15.18	3	15.18	5
15.2	1	15.2	2	15.2	1	15.2	4	15.2	4	15.2	3	15.2	4	15.2	1	15.2	1	15.2	3	15.2	2
15.22	1	15.22	4	15.22	3	15.22	6	15.22	1	15.22	4	15.22	2	15.22	2	15.22	2	15.22	4	15.22	4
15.24	4	15.24	5	15.24	3	15.24	2	15.24	6	15.24	5	15.24	2	15.24	5	15.24	3	15.24	2	15.24	4
15.26	0	15.26	3	15.26	5	15.26	2	15.26	5	15.26	1	15.26	5	15.26	4	15.26	7	15.26	4	15.26	2
15.28	5	15.28	3	15.28	5	15.28	2	15.28	2	15.28	3	15.28	3	15.28	0	15.28	3	15.28	5	15.28	2
15.3	1	15.3	1	15.3	4	15.3	6	15.3	2	15.3	5	15.3	6	15.3	3	15.3	3	15.3	4	15.3	3
15.32	4	15.32	3	15.32	5	15.32	3	15.32	5	15.32	3	15.32	2	15.32	6	15.32	6	15.32	3	15.32	4
15.34	2	15.34	2	15.34	3	15.34	3	15.34	2	15.34	1	15.34	2	15.34	2	15.34	3	15.34	3	15.34	5
15.36	2	15.36	8	15.36	2	15.36	9	15.36	2	15.36	2	15.36	4	15.36	2	15.36	3	15.36	6	15.36	1
15.38	2	15.38	6	15.38	5	15.38	2	15.38	2	15.38	6	15.38	2	15.38	1	15.38	4	15.38	4	15.38	0
15.4	6	15.4	1	15.4	3	15.4	1	15.4	3	15.4	5	15.4	0	15.4	3	15.4	5	15.4	2	15.4	2
15.42	5	15.42	2	15.42	2	15.42	2	15.42	2	15.42	7	15.42	5	15.42	5	15.42	3	15.42	7	15.42	2
15.44	5	15.44	4	15.44	0	15.44	4	15.44	4	15.44	3	15.44	3	15.44	2	15.44	3	15.44	1	15.44	6
15.46	2	15.46	2	15.46	2	15.46	2	15.46	0	15.46	1	15.46	4	15.46	3	15.46	1	15.46	1	15.46	3
15.48	4	15.48	2	15.48	8	15.48	5	15.48	6	15.48	3	15.48	1	15.48	2	15.48	2	15.48	1	15.48	9
15.5	1	15.5	3	15.5	3	15.5	4	15.5	1	15.5	5	15.5	4	15.5	4	15.5	5	15.5	4	15.5	4
15.52	5	15.52	3	15.52	1	15.52	2	15.52	7	15.52	9	15.52	3	15.52	4	15.52	5	15.52	3	15.52	4
15.54	1	15.54	5	15.54	3	15.54	1	15.54	3	15.54	1	15.54	3	15.54	5	15.54	3	15.54	6	15.54	3
15.56	3	15.56	4	15.56	4	15.56	5	15.56	3	15.56	4	15.56	3	15.56	3	15.56	2	15.56	3	15.56	4
15.58	4	15.58	2	15.58	4	15.58	1	15.58	4	15.58	4	15.58	1	15.58	2	15.58	6	15.58	3	15.58	1
15.6	2	15.6	2	15.6	1	15.6	3	15.6	2	15.6	1	15.6	5	15.6	3	15.6	1	15.6	5	15.6	4
15.62	2	15.62	5	15.62	11	15.62	4	15.62	3	15.62	3	15.62	1	15.62	2	15.62	3	15.62	2	15.62	3
15.64	3	15.64	3	15.64	2	15.64	2	15.64	3	15.64	3	15.64	3	15.64	2	15.64	4	15.64	8	15.64	5
15.66	5	15.66	1	15.66	3	15.66	5	15.66	2	15.66	3	15.66	1	15.66	6	15.66	3	15.66	6	15.66	2
15.68	8	15.68	5	15.68	1	15.68	5	15.68	1	15.68	5	15.68	4	15.68	3	15.68	6	15.68	6	15.68	3
15.7	6	15.7	6	15.7	0	15.7	4	15.7	4	15.7	1	15.7	3	15.7	4	15.7	2	15.7	3	15.7	1
15.72	4	15.72	5	15.72	2	15.72	4	15.72	4	15.72	3	15.72	2	15.72	3	15.72	3	15.72	3	15.72	4
15.74	1	15.74	3	15.74	6	15.74	4	15.74	3	15.74	2	15.74	3	15.74	1	15.74	5	15.74	5	15.74	4
15.76	2	15.76	0	15.76	0	15.76	3	15.76	1	15.76	4	15.76	3	15.76	0	15.76	3	15.76	6	15.76	3
15.78	6	15.78	3	15.78	2	15.78	2	15.78	4	15.78	4	15.78	5	15.78	1	15.78	2	15.78	2	15.78	6
15.8	4	15.8	2	15.8	4	15.8	5	15.8	3	15.8	3	15.8	3	15.8	5	15.8	8	15.8	4	15.8	3
15.82	2	15.82	2	15.82	2	15.82	3	15.82	7	15.82	1	15.82	1	15.82	4	15.82	6	15.82	9	15.82	5
15.84	1	15.84	3	15.84	2	15.84	2	15.84	2	15.84	4	15.84	4	15.84	4	15.84	2	15.84	1	15.84	4
15.86	3	15.86	6	15.86	5	15.86	1	15.86	5	15.86	4	15.86	1	15.86	1	15.86	11	15.86	4	15.86	2
15.88	0	15.88	6	15.88	4	15.88	5	15.88	1	15.88	5	15.88	4	15.88	4	15.88	3	15.88	2	15.88	1
15.9	3	15.9	3	15.9	7	15.9	1	15.9	2	15.9	3	15.9	3	15.9	3	15.9	2	15.9	1	15.9	3
15.92	1	15.92	5	15.92	1	15.92	4	15.92	2	15.92	1	15.92	3	15.92	6	15.92	5	15.92	1	15.92	0
15.94	3	15.94	3	15.94	2	15.94	3	15.94	6	15.94	4	15.94	2	15.94	2	15.94	2	15.94	6	15.94	4
15.96	2	15.96	5	15.96	4	15.96	8	15.96	1	15.96	3	15.96	2	15.96	2	15.96	2	15.96	2	15.96	1
15.98	4	15.98	6	15.98	2	15.98	1	15.98	1	15.98	4	15.98	4	15.98	3	15.98	0	15.98	2	15.98	3
16	2	16	5	16	3	16	5	16	3	16	3	16	1	16	6	16	5	16	7	16	3
16.02	3	16.02	3	16.02	4	16.02	6	16.02	5	16.02	5	16.02	3	16.02	6	16.02	5	16.02	5	16.02	4
16.04	5	16.04	2	16.04	4	16.04	3	16.04	6	16.04	2	16.04	2	16.04	5	16.04	1	16.04	0	16.04	3
16.06	2	16.06	0	16.06	5	16.06	3	16.06	2	16.06	3	16.06	2	16.06	5	16.06	3	16.06	6	16.06	4
16.08	7	16.08	3	16.08	7	16.08	5	16.08	9	16.08	2	16.08	2	16.08	2	16.08	4	16.08	2	16.08	4
16.1	3	16.1	6	16.1	6	16.1	5	16.1	2	16.1	2	16.1	1	16.1	4	16.1	7	16.1	2	16.1	3
16.12	1	16.12	5	16.12	6	16.12	2	16.12	5	16.12	1	16.12	1	16.12	2	16.12	3	16.12	4	16.12	2
16.14	3	16.14	4	16.14	1	16.14	2	16.14	3	16.14	4	16.14	5	16.14	2	16.14	2	16.14	1	16.14	3
16.16	6	16.16	2	16.16	1	16.16	2	16.16	1	16.16	1	16.16	5	16.16	2	16.16	0	16.16	4	16.16	5
16.18	3	16.18	5	16.18	1	16.18	1	16.18	2	16.18	5	16.18	6	16.18	3	16.18	1	16.18	1	16.18	3
16.2	3	16.2	1	16.2	3	16.2	2	16.2	1	16.2	3	16.2	2	16.2	4	16.2	2	16.2	1	16.2	5
16.22	5	16.22	3	16.22	3	16.22	4	16.22	3	16.22	3	16.22	4	16.22	2	16.22	3	16.22	3	16.22	5
16.24	3	16.24	1	16.24	0	16.24	2	16.24	3	16.24	6	16.24	2	16.24	4	16.24	4	16.24	4	16.24	7
16.26	1	16.26	5	16.26	5	16.26	4	16.26	5	16.26	1	16.26	6	16.26	0	16.26	4	16.26	6	16.26	5
16.28	3	16.28	2	16.28	4	16.28	4	16.28	3	16.28	1	16.28	4	16.28	4	16.28	3	16.28	1	16.28	5
16.3	4	16.3	3	16.3	2	16.3	3	16.3	4	16.3	4	16.3	2	16.3	1	16.3	4	16.3	5	16.3	2
16.32	3	16.32	2	16.32	5	16.32	5	16.32	4	16.32	4	16.32	2	16.32	3	16.32	3	16.32	2	16.32	2
16.34	6	16.34	2	16.34	4	16.34	3	16.34	6	16.34	3	16.34	3	16.34	5	16.34	3	16.34	0	16.34	4
16.36	4	16.36	2	16.36	1	16.36	2	16.36	1	16.36	3	16.36	3	16.36	1	16.36	1	16.36	3	16.36	3
16.38	2	16.38	5	16.38	2	16.38	2	16.38	3	16.38	1	16.38	4	16.38	1	16.38	2	16.38	7	16.38	5
16.4	6	16.4	4	16.4	1	16.4	4	16.4	3	16.4	5	16.4	3	16.4	2	16.4	1	16.4	3	16.4	4
16.42	3	16.42	4	16.42	3	16.42	7	16.42	7	16.42	3	16.42	3	16.42	0	16.42	3	16.42	1	16.42	6
16.44	3	16.44	2	16.44	4	16.44	5	16.44	1	16.44	5	16.44	6	16.44	4	16.44	3	16.44	1	16.44	4
16.46	3	16.46	5	16.46	1	16.46	6	16.46	3	16.46	3	16.46	1	16.46	3	16.46	2	16.46	2	16.46	4
16.48	3	16.48	2	16.48	0	16.48	2	16.48	3	16.48	1	16.48	4	16.48	5	16.48	7	16.48	2	16.48	6
16.5	2	16.5	3	16.5	1	16.5	3	16.5	4	16.5	6	16.5	4	16.5	0	16.5	4	16.5	3	16.5	4
16.52	1	16.52	6	16.52	5	16.52	4	16.52	4	16.52	6	16.52	1	16.52	3	16.52	4	16.52	3	16.52	4
16.54	3	16.54	3	16.54	2	16.54	4	16.54	4	16.54	3	16.54	2	16.54	0	16.54	4	16.54	3	16.54	0
16.56	4	16.56	2	16.56	1	16.56	2	16.56	1	16.56	2	16.56	3	16.56	4	16.56	1	16.56	3	16.56	2
16.58	5	16.58	5	16.58	6	16.58	3	16.58	2	16.58	3	16.58	7	16.58	3	16.58	4	16.58	4	16.58	2
16.6	4	16.6	4	16.6	5	16.6	2	16.6	3	16.6	0	16.6	4	16.6	2	16.6	2	16.6	2	16.6	4
16.62	4	16.62	1	16.62	3	16.62	3	16.62	5	16.62	1	16.62	1	16.62	5	16.62	2	16.62	0	16.62	3
16.64	8	16.64	2	16.64	2	16.64	2	16.64	5	16.64	2	16.64	6	16.64	3	16.64	6	16.64	3	16.64	1
16.66	3	16.66	5	16.66	3	16.66	3	16.66	4	16.66	3	16.66	3	16.66	2	16.66	2	16.66	1	16.66	2
16.68	1	16.68	8	16.68	3	16.68	1	16.68	1	16.68	4	16.68	5	16.68	3	16.68	4	16.68	1	16.68	3
16.7	2	16.7	7	16.7	1	16.7	1	16.7	3	16.7	3	16.7	6	16.7	5	16.7	7	16.7	2	16.7	3
16.72	2	16.72	6	16.72	2	16.72	3	16.72	4	16.72	1	16.72	2	16.72	3	16.72	7	16.72	3	16.72	1
16.74	1	16.74	1	16.74	1	16.74	3	16.74	3	16.74	2	16.74	3	16.74	1	16.74	2	16.74	4	16.74	1
16.76	11	16.76	4	16.76	1	16.76	2	16.76	2	16.76	2	16.76	3	16.76	5	16.76	1	16.76	5	16.76	3
16.78	3	16.78	4	16.78	5	16.78	1	16.78	4	16.78	0	16.78	6	16.78	2	16.78	1	16.78	0	16.78	9
16.8	4	16.8	5	16.8	4	16.8	1	16.8	2	16.8	4	16.8	1	16.8	3	16.8	5	16.8	0	16.8	0
16.82	6	16.82	2	16.82	1	16.82	2	16.82	0	16.82	1	16.82	1	16.82	2	16.82	4	16.82	4	16.82	4
16.84	3	16.84	1	16.84	3	16.84	2	16.84	4	16.84	2	16.84	1	16.84	4	16.84	2	16.84	2	16.84	3
16.86	1	16.86	2	16.86	2	16.86	3	16.86	5	16.86	6	16.86	2	16.86	2	16.86	1	16.86	7	16.86	3
16.88	1	16.88	2	16.88	0	16.88	2	16.88	5	16.88	0	16.88	0	16.88	2	16.88	1	16.88	2	16.88	3
16.9	2	16.9	4	16.9	5	16.9	2	16.9	8	16.9	2	16.9	1	16.9	3	16.9	1	16.9	1	16.9	3
16.92	6	16.92	2	16.92	2	16.92	6	16.92	3	16.92	2	16.92	3	16.92	4	16.92	4	16.92	2	16.92	0
16.94	4	16.94	3	16.94	2	16.94	3	16.94	1	16.94	1	16.94	0	16.94	0	16.94	6	16.94	3	16.94	0
16.96	3	16.96	1	16.96	2	16.96	2	16.96	4	16.96	3	16.96	2	16.96	2	16.96	3	16.96	3	16.96	1
16.98	2	16.98	2	16.98	5	16.98	2	16.98	2	16.98	2	16.98	3	16.98	2	16.98	3	16.98	1	16.98	2
17	2	17	3	17	4	17	2	17	6	17	4	17	3	17	6	17	0	17	2	17	2
17.02	1	17.02	6	17.02	2	17.02	4	17.02	3	17.02	2	17.02	3	17.02	1	17.02	3	17.02	3	17.02	3
17.04	2	17.04	3	17.04	5	17.04	2	17.04	3	17.04	3	17.04	4	17.04	5	17.04	2	17.04	5	17.04	1
17.06	1	17.06	2	17.06	5	17.06	5	17.06	2	17.06	3	17.06	3	17.06	2	17.06	2	17.06	1	17.06	3
17.08	5	17.08	0	17.08	3	17.08	3	17.08	3	17.08	6	17.08	3	17.08	7	17.08	2	17.08	3	17.08	6
17.1	1	17.1	2	17.1	2	17.1	3	17.1	2	17.1	5	17.1	5	17.1	2	17.1	3	17.1	2	17.1	4
17.12	7	17.12	5	17.12	4	17.12	0	17.12	2	17.12	3	17.12	1	17.12	7	17.12	4	17.12	6	17.12	6
17.14	4	17.14	2	17.14	3	17.14	5	17.14	2	17.14	1	17.14	4	17.14	2	17.14	4	17.14	2	17.14	6
17.16	2	17.16	1	17.16	3	17.16	2	17.16	1	17.16	5	17.16	3	17.16	4	17.16	2	17.16	1	17.16	3
17.18	3	17.18	2	17.18	3	17.18	2	17.18	1	17.18	4	17.18	0	17.18	2	17.18	5	17.18	4	17.18	4
17.2	3	17.2	4	17.2	2	17.2	4	17.2	5	17.2	5	17.2	4	17.2	3	17.2	3	17.2	4	17.2	3
17.22	1	17.22	2	17.22	5	17.22	2	17.22	3	17.22	4	17.22	9	17.22	2	17.22	4	17.22	3	17.22	4
17.24	2	17.24	7	17.24	3	17.24	0	17.24	2	17.24	6	17.24	4	17.24	5	17.24	1	17.24	5	17.24	2
17.26	2	17.26	2	17.26	4	17.26	5	17.26	4	17.26	2	17.26	3	17.26	3	17.26	1	17.26	2	17.26	3
17.28	4	17.28	3	17.28	2	17.28	6	17.28	13	17.28	1	17.28	3	17.28	4	17.28	3	17.28	2	17.28	2
17.3	0	17.3	2	17.3	6	17.3	0	17.3	4	17.3	4	17.3	3	17.3	4	17.3	5	17.3	6	17.3	0
17.32	0	17.32	2	17.32	1	17.32	3	17.32	3	17.32	1	17.32	2	17.32	3	17.32	7	17.32	1	17.32	3
17.34	4	17.34	1	17.34	3	17.34	2	17.34	3	17.34	5	17.34	2	17.34	7	17.34	0	17.34	2	17.34	3
17.36	2	17.36	3	17.36	3	17.36	2	17.36	5	17.36	5	17.36	4	17.36	0	17.36	2	17.36	4	17.36	3
17.38	3	17.38	2	17.38	2	17.38	2	17.38	2	17.38	5	17.38	3	17.38	1	17.38	2	17.38	2	17.38	1
17.4	4	17.4	4	17.4	8	17.4	0	17.4	2	17.4	2	17.4	3	17.4	4	17.4	3	17.4	2	17.4	2
17.42	2	17.42	4	17.42	2	17.42	4	17.42	2	17.42	5	17.42	0	17.42	4	17.42	2	17.42	1	17.42	2
17.44	0	17.44	0	17.44	2	17.44	2	17.44	0	17.44	1	17.44	0	17.44	3	17.44	2	17.44	3	17.44	2
17.46	6	17.46	3	17.46	1	17.46	6	17.46	0	17.46	3	17.46	4	17.46	2	17.46	5	17.46	1	17.46	2
17.48	1	17.48	0	17.48	4	17.48	4	17.48	3	17.48	5	17.48	3	17.48	2	17.48	3	17.48	1	17.48	3
17.5	4	17.5	3	17.5	4	17.5	2	17.5	0	17.5	2	17.5	6	17.5	3	17.5	4	17.5	3	17.5	2
17.52	0	17.52	4	17.52	9	17.52	4	17.52	5	17.52	4	17.52	1	17.52	3	17.52	1	17.52	3	17.52	5
17.54	2	17.54	6	17.54	7	17.54	7	17.54	2	17.54	4	17.54	2	17.54	6	17.54	4	17.54	2	17.54	2
17.56	5	17.56	6	17.56	10	17.56	4	17.56	1	17.56	3	17.56	3	17.56	5	17.56	4	17.56	0	17.56	7
17.58	2	17.58	3	17.58	2	17.58	3	17.58	5	17.58	2	17.58	0	17.58	2	17.58	3	17.58	5	17.58	3
17.6	1	17.6	6	17.6	1	17.6	4	17.6	6	17.6	4	17.6	6	17.6	4	17.6	3	17.6	4	17.6	6
17.62	4	17.62	4	17.62	5	17.62	1	17.62	2	17.62	4	17.62	6	17.62	3	17.62	3	17.62	6	17.62	3
17.64	3	17.64	1	17.64	3	17.64	2	17.64	7	17.64	1	17.64	2	17.64	5	17.64	4	17.64	4	17.64	2
17.66	1	17.66	2	17.66	2	17.66	1	17.66	1	17.66	1	17.66	0	17.66	4	17.66	2	17.66	3	17.66	4
17.68	3	17.68	6	17.68	2	17.68	7	17.68	2	17.68	3	17.68	0	17.68	3	17.68	4	17.68	3	17.68	2
17.7	2	17.7	6	17.7	2	17.7	4	17.7	5	17.7	5	17.7	5	17.7	2	17.7	5	17.7	2	17.7	0
17.72	2	17.72	3	17.72	2	17.72	6	17.72	4	17.72	3	17.72	3	17.72	1	17.72	5	17.72	5	17.72	1
17.74	5	17.74	4	17.74	3	17.74	2	17.74	4	17.74	4	17.74	1	17.74	5	17.74	4	17.74	2	17.74	2
17.76	3	17.76	4	17.76	4	17.76	0	17.76	0	17.76	3	17.76	1	17.76	4	17.76	2	17.76	3	17.76	4
17.78	3	17.78	1	17.78	0	17.78	1	17.78	3	17.78	1	17.78	3	17.78	2	17.78	2	17.78	4	17.78	1
17.8	2	17.8	3	17.8	3	17.8	1	17.8	2	17.8	3	17.8	1	17.8	4	17.8	3	17.8	4	17.8	1
17.82	1	17.82	3	17.82	4	17.82	3	17.82	5	17.82	4	17.82	2	17.82	3	17.82	3	17.82	3	17.82	3
17.84	3	17.84	5	17.84	2	17.84	4	17.84	5	17.84	2	17.84	2	17.84	0	17.84	3	17.84	1	17.84	3
17.86	3	17.86	8	17.86	4	17.86	3	17.86	4	17.86	2	17.86	2	17.86	1	17.86	2	17.86	5	17.86	1
17.88	4	17.88	5	17.88	2	17.88	0	17.88	3	17.88	5	17.88	2	17.88	6	17.88	1	17.88	4	17.88	3
17.9	1	17.9	4	17.9	4	17.9	0	17.9	3	17.9	3	17.9	4	17.9	3	17.9	5	17.9	3	17.9	4
17.92	3	17.92	1	17.92	2	17.92	4	17.92	3	17.92	7	17.92	6	17.92	4	17.92	4	17.92	3	17.92	1
17.94	2	17.94	3	17.94	2	17.94	3	17.94	4	17.94	2	17.94	1	17.94	2	17.94	6	17.94	1	17.94	1
17.96	4	17.96	6	17.96	0	17.96	1	17.96	2	17.96	5	17.96	2	17.96	0	17.96	2	17.96	2	17.96	4
17.98	6	17.98	4	17.98	5	17.98	4	17.98	1	17.98	1	17.98	1	17.98	3	17.98	1	17.98	1	17.98	4
18	0	18	2	18	2	18	4	18	3	18	3	18	2	18	3	18	3	18	4	18	0
18.02	1	18.02	2	18.02	3	18.02	3	18.02	2	18.02	5	18.02	4	18.02	3	18.02	1	18.02	1	18.02	7
18.04	7	18.04	2	18.04	3	18.04	3	18.04	0	18.04	1	18.04	4	18.04	3	18.04	1	18.04	1	18.04	7
18.06	2	18.06	5	18.06	2	18.06	0	18.06	1	18.06	2	18.06	1	18.06	2	18.06	3	18.06	4	18.06	5
18.08	3	18.08	1	18.08	1	18.08	7	18.08	1	18.08	5	18.08	2	18.08	7	18.08	2	18.08	2	18.08	4
18.1	5	18.1	4	18.1	3	18.1	5	18.1	4	18.1	6	18.1	1	18.1	2	18.1	3	18.1	4	18.1	2
18.12	5	18.12	2	18.12	4	18.12	4	18.12	3	18.12	2	18.12	4	18.12	2	18.12	7	18.12	2	18.12	4
18.14	4	18.14	1	18.14	2	18.14	2	18.14	6	18.14	0	18.14	0	18.14	3	18.14	3	18.14	5	18.14	7
18.16	3	18.16	2	18.16	1	18.16	2	18.16	3	18.16	3	18.16	2	18.16	3	18.16	4	18.16	1	18.16	5
18.18	1	18.18	2	18.18	0	18.18	3	18.18	4	18.18	4	18.18	2	18.18	6	18.18	3	18.18	4	18.18	4
18.2	0	18.2	2	18.2	3	18.2	2	18.2	2	18.2	3	18.2	2	18.2	4	18.2	4	18.2	2	18.2	0
18.22	2	18.22	4	18.22	1	18.22	6	18.22	1	18.22	4	18.22	5	18.22	1	18.22	3	18.22	3	18.22	7
18.24	4	18.24	1	18.24	1	18.24	3	18.24	1	18.24	5	18.24	2	18.24	6	18.24	3	18.24	0	18.24	0
18.26	0	18.26	3	18.26	2	18.26	5	18.26	4	18.26	6	18.26	2	18.26	1	18.26	1	18.26	3	18.26	2
18.28	3	18.28	3	18.28	2	18.28	1	18.28	3	18.28	0	18.28	1	18.28	3	18.28	1	18.28	2	18.28	5
18.3	2	18.3	1	18.3	4	18.3	4	18.3	5	18.3	1	18.3	6	18.3	3	18.3	2	18.3	4	18.3	5
18.32	3	18.32	2	18.32	6	18.32	3	18.32	2	18.32	2	18.32	3	18.32	3	18.32	8	18.32	3	18.32	5
18.34	0	18.34	3	18.34	0	18.34	4	18.34	1	18.34	3	18.34	3	18.34	3	18.34	3	18.34	4	18.34	4
18.36	1	18.36	0	18.36	3	18.36	4	18.36	2	18.36	5	18.36	2	18.36	3	18.36	5	18.36	3	18.36	4
18.38	4	18.38	5	18.38	5	18.38	5	18.38	1	18.38	4	18.38	4	18.38	5	18.38	2	18.38	1	18.38	5
18.4	5	18.4	3	18.4	6	18.4	7	18.4	6	18.4	3	18.4	2	18.4	2	18.4	1	18.4	4	18.4	3
18.42	0	18.42	1	18.42	4	18.42	5	18.42	1	18.42	4	18.42	3	18.42	3	18.42	2	18.42	4	18.42	0
18.44	3	18.44	3	18.44	3	18.44	2	18.44	2	18.44	5	18.44	4	18.44	2	18.44	4	18.44	1	18.44	4
18.46	2	18.46	3	18.46	2	18.46	3	18.46	3	18.46	3	18.46	5	18.46	2	18.46	6	18.46	1	18.46	2
18.48	3	18.48	2	18.48	2	18.48	3	18.48	2	18.48	1	18.48	1	18.48	1	18.48	6	18.48	1	18.48	3
18.5	5	18.5	0	18.5	2	18.5	3	18.5	1	18.5	1	18.5	3	18.5	1	18.5	6	18.5	1	18.5	3
18.52	3	18.52	1	18.52	7	18.52	1	18.52	2	18.52	2	18.52	3	18.52	3	18.52	5	18.52	3	18.52	3
18.54	4	18.54	1	18.54	2	18.54	1	18.54	2	18.54	8	18.54	3	18.54	2	18.54	2	18.54	1	18.54	3
18.56	4	18.56	5	18.56	1	18.56	6	18.56	2	18.56	1	18.56	2	18.56	7	18.56	1	18.56	5	18.56	3
18.58	1	18.58	7	18.58	2	18.58	4	18.58	2	18.58	1	18.58	5	18.58	3	18.58	3	18.58	1	18.58	2
18.6	3	18.6	1	18.6	4	18.6	5	18.6	2	18.6	2	18.6	4	18.6	3	18.6	2	18.6	2	18.6	3
18.62	3	18.62	1	18.62	5	18.62	5	18.62	6	18.62	6	18.62	7	18.62	3	18.62	2	18.62	1	18.62	3
18.64	5	18.64	3	18.64	5	18.64	4	18.64	4	18.64	4	18.64	2	18.64	0	18.64	3	18.64	4	18.64	4
18.66	3	18.66	1	18.66	5	18.66	3	18.66	9	18.66	3	18.66	1	18.66	3	18.66	2	18.66	3	18.66	2
18.68	2	18.68	2	18.68	3	18.68	1	18.68	3	18.68	1	18.68	6	18.68	3	18.68	6	18.68	1	18.68	1
18.7	2	18.7	2	18.7	1	18.7	6	18.7	2	18.7	3	18.7	3	18.7	2	18.7	3	18.7	5	18.7	4
18.72	2	18.72	2	18.72	1	18.72	2	18.72	3	18.72	1	18.72	2	18.72	3	18.72	4	18.72	4	18.72	3
18.74	2	18.74	4	18.74	3	18.74	4	18.74	2	18.74	1	18.74	1	18.74	4	18.74	6	18.74	3	18.74	4
18.76	3	18.76	5	18.76	4	18.76	2	18.76	3	18.76	1	18.76	3	18.76	1	18.76	2	18.76	2	18.76	2
18.78	3	18.78	2	18.78	0	18.78	4	18.78	2	18.78	2	18.78	6	18.78	3	18.78	1	18.78	4	18.78	3
18.8	1	18.8	1	18.8	3	18.8	5	18.8	2	18.8	4	18.8	3	18.8	3	18.8	4	18.8	1	18.8	0
18.82	2	18.82	0	18.82	2	18.82	1	18.82	3	18.82	4	18.82	3	18.82	2	18.82	3	18.82	2	18.82	3
18.84	1	18.84	2	18.84	2	18.84	0	18.84	5	18.84	4	18.84	1	18.84	3	18.84	2	18.84	3	18.84	4
18.86	4	18.86	3	18.86	5	18.86	1	18.86	2	18.86	4	18.86	1	18.86	3	18.86	2	18.86	0	18.86	6
18.88	1	18.88	2	18.88	3	18.88	2	18.88	4	18.88	2	18.88	3	18.88	3	18.88	5	18.88	5	18.88	3
18.9	4	18.9	2	18.9	1	18.9	4	18.9	2	18.9	3	18.9	1	18.9	1	18.9	2	18.9	5	18.9	2
18.92	0	18.92	4	18.92	4	18.92	3	18.92	3	18.92	0	18.92	1	18.92	1	18.92	2	18.92	4	18.92	4
18.94	1	18.94	4	18.94	6	18.94	4	18.94	3	18.94	3	18.94	0	18.94	1	18.94	6	18.94	1	18.94	2
18.96	2	18.96	3	18.96	4	18.96	0	18.96	4	18.96	2	18.96	5	18.96	2	18.96	2	18.96	5	18.96	9
18.98	2	18.98	2	18.98	3	18.98	1	18.98	4	18.98	4	18.98	1	18.98	6	18.98	5	18.98	0	18.98	1
19	1	19	0	19	4	19	3	19	1	19	3	19	1	19	0	19	5	19	3	19	0
19.02	4	19.02	1	19.02	3	19.02	1	19.02	1	19.02	1	19.02	3	19.02	5	19.02	2	19.02	2	19.02	4
19.04	3	19.04	2	19.04	1	19.04	0	19.04	5	19.04	4	19.04	4	19.04	0	19.04	4	19.04	1	19.04	3
19.06	2	19.06	4	19.06	7	19.06	2	19.06	1	19.06	5	19.06	1	19.06	5	19.06	1	19.06	1	19.06	5
19.08	1	19.08	1	19.08	5	19.08	5	19.08	1	19.08	5	19.08	6	19.08	3	19.08	3	19.08	2	19.08	4
19.1	5	19.1	2	19.1	1	19.1	5	19.1	5	19.1	4	19.1	6	19.1	3	19.1	2	19.1	6	19.1	2
19.12	3	19.12	2	19.12	2	19.12	4	19.12	3	19.12	0	19.12	6	19.12	3	19.12	1	19.12	3	19.12	3
19.14	4	19.14	2	19.14	5	19.14	1	19.14	2	19.14	5	19.14	0	19.14	5	19.14	3	19.14	7	19.14	3
19.16	3	19.16	2	19.16	3	19.16	2	19.16	1	19.16	5	19.16	4	19.16	1	19.16	3	19.16	3	19.16	3
19.18	6	19.18	2	19.18	2	19.18	5	19.18	3	19.18	2	19.18	1	19.18	2	19.18	5	19.18	0	19.18	2
19.2	3	19.2	2	19.2	3	19.2	1	19.2	0	19.2	6	19.2	4	19.2	2	19.2	3	19.2	5	19.2	1
19.22	3	19.22	3	19.22	2	19.22	2	19.22	5	19.22	2	19.22	3	19.22	3	19.22	3	19.22	2	19.22	2
19.24	2	19.24	1	19.24	1	19.24	4	19.24	4	19.24	3	19.24	1	19.24	4	19.24	6	19.24	4	19.24	2
19.26	0	19.26	2	19.26	2	19.26	0	19.26	2	19.26	1	19.26	1	19.26	3	19.26	3	19.26	2	19.26	4
19.28	3	19.28	4	19.28	3	19.28	4	19.28	3	19.28	5	19.28	5	19.28	5	19.28	2	19.28	3	19.28	5
19.3	2	19.3	4	19.3	1	19.3	4	19.3	0	19.3	3	19.3	3	19.3	6	19.3	1	19.3	5	19.3	3
19.32	5	19.32	8	19.32	2	19.32	3	19.32	1	19.32	2	19.32	3	19.32	6	19.32	6	19.32	4	19.32	2
19.34	4	19.34	4	19.34	3	19.34	1	19.34	2	19.34	4	19.34	4	19.34	6	19.34	5	19.34	4	19.34	2
19.36	5	19.36	1	19.36	4	19.36	6	19.36	7	19.36	2	19.36	0	19.36	4	19.36	4	19.36	1	19.36	7
19.38	2	19.38	5	19.38	2	19.38	4	19.38	3	19.38	3	19.38	2	19.38	1	19.38	3	19.38	3	19.38	3
19.4	5	19.4	1	19.4	1	19.4	3	19.4	7	19.4	2	19.4	5	19.4	3	19.4	2	19.4	2	19.4	7
19.42	8	19.42	2	19.42	2	19.42	2	19.42	3	19.42	4	19.42	5	19.42	4	19.42	4	19.42	2	19.42	4
19.44	6	19.44	1	19.44	2	19.44	4	19.44	3	19.44	3	19.44	4	19.44	1	19.44	3	19.44	2	19.44	3
19.46	4	19.46	3	19.46	3	19.46	7	19.46	3	19.46	8	19.46	3	19.46	5	19.46	3	19.46	2	19.46	5
19.48	4	19.48	1	19.48	2	19.48	2	19.48	4	19.48	2	19.48	1	19.48	4	19.48	1	19.48	3	19.48	3
19.5	2	19.5	3	19.5	3	19.5	1	19.5	5	19.5	1	19.5	2	19.5	4	19.5	4	19.5	6	19.5	8
19.52	2	19.52	4	19.52	5	19.52	2	19.52	8	19.52	3	19.52	5	19.52	2	19.52	5	19.52	4	19.52	4
19.54	2	19.54	3	19.54	2	19.54	5	19.54	2	19.54	5	19.54	2	19.54	5	19.54	3	19.54	2	19.54	2
19.56	5	19.56	2	19.56	1	19.56	5	19.56	2	19.56	4	19.56	0	19.56	3	19.56	2	19.56	6	19.56	6
19.58	5	19.58	1	19.58	4	19.58	4	19.58	3	19.58	4	19.58	0	19.58	3	19.58	5	19.58	1	19.58	0
19.6	5	19.6	3	19.6	3	19.6	4	19.6	5	19.6	2	19.6	2	19.6	2	19.6	3	19.6	3	19.6	4
19.62	7	19.62	2	19.62	2	19.62	3	19.62	4	19.62	4	19.62	5	19.62	1	19.62	4	19.62	4	19.62	3
19.64	5	19.64	1	19.64	7	19.64	6	19.64	1	19.64	4	19.64	4	19.64	6	19.64	8	19.64	3	19.64	3
19.66	4	19.66	3	19.66	7	19.66	3	19.66	1	19.66	1	19.66	3	19.66	2	19.66	4	19.66	2	19.66	6
19.68	2	19.68	3	19.68	2	19.68	3	19.68	4	19.68	3	19.68	4	19.68	5	19.68	3	19.68	3	19.68	2
19.7	2	19.7	4	19.7	9	19.7	4	19.7	2	19.7	4	19.7	4	19.7	2	19.7	6	19.7	3	19.7	2
19.72	6	19.72	3	19.72	2	19.72	0	19.72	1	19.72	6	19.72	3	19.72	3	19.72	5	19.72	3	19.72	3
19.74	1	19.74	2	19.74	1	19.74	2	19.74	6	19.74	2	19.74	4	19.74	3	19.74	1	19.74	4	19.74	4
19.76	3	19.76	5	19.76	2	19.76	2	19.76	2	19.76	4	19.76	3	19.76	3	19.76	1	19.76	3	19.76	2
19.78	2	19.78	5	19.78	3	19.78	1	19.78	2	19.78	1	19.78	2	19.78	2	19.78	0	19.78	3	19.78	3
19.8	5	19.8	3	19.8	4	19.8	4	19.8	1	19.8	0	19.8	3	19.8	2	19.8	4	19.8	5	19.8	3
19.82	4	19.82	4	19.82	1	19.82	4	19.82	1	19.82	1	19.82	1	19.82	2	19.82	1	19.82	2	19.82	3
19.84	3	19.84	2	19.84	3	19.84	7	19.84	6	19.84	4	19.84	4	19.84	3	19.84	4	19.84	2	19.84	3
19.86	3	19.86	2	19.86	2	19.86	2	19.86	1	19.86	4	19.86	4	19.86	1	19.86	2	19.86	5	19.86	3
19.88	1	19.88	2	19.88	3	19.88	4	19.88	2	19.88	1	19.88	1	19.88	6	19.88	6	19.88	5	19.88	1
19.9	6	19.9	3	19.9	2	19.9	3	19.9	3	19.9	4	19.9	3	19.9	4	19.9	4	19.9	4	19.9	2
19.92	2	19.92	2	19.92	5	19.92	3	19.92	3	19.92	2	19.92	3	19.92	5	19.92	2	19.92	3	19.92	4
19.94	1	19.94	1	19.94	4	19.94	1	19.94	2	19.94	0	19.94	7	19.94	4	19.94	2	19.94	4	19.94	2
19.96	3	19.96	3	19.96	0	19.96	3	19.96	2	19.96	1	19.96	3	19.96	7	19.96	2	19.96	1	19.96	2
19.98	2	19.98	4	19.98	2	19.98	1	19.98	3	19.98	3	19.98	4	19.98	1	19.98	5	19.98	2	19.98	4
20	1	20	2	20	3	20	7	20	2	20	2	20	3	20	7	20	2	20	2	20	2
20.02	1	20.02	4	20.02	6	20.02	4	20.02	4	20.02	3	20.02	0	20.02	2	20.02	3	20.02	4	20.02	5
20.04	3	20.04	2	20.04	1	20.04	1	20.04	2	20.04	2	20.04	1	20.04	2	20.04	1	20.04	2	20.04	3
20.06	2	20.06	3	20.06	3	20.06	3	20.06	1	20.06	2	20.06	6	20.06	1	20.06	4	20.06	3	20.06	4
20.08	3	20.08	3	20.08	4	20.08	2	20.08	5	20.08	2	20.08	3	20.08	5	20.08	4	20.08	1	20.08	1
20.1	5	20.1	5	20.1	0	20.1	1	20.1	3	20.1	2	20.1	4	20.1	3	20.1	6	20.1	3	20.1	4
20.12	5	20.12	4	20.12	4	20.12	2	20.12	4	20.12	4	20.12	7	20.12	3	20.12	2	20.12	4	20.12	1
20.14	3	20.14	0	20.14	2	20.14	2	20.14	4	20.14	4	20.14	3	20.14	3	20.14	3	20.14	3	20.14	2
20.16	1	20.16	3	20.16	2	20.16	5	20.16	3	20.16	4	20.16	2	20.16	1	20.16	3	20.16	4	20.16	5
20.18	1	20.18	4	20.18	4	20.18	3	20.18	4	20.18	3	20.18	2	20.18	1	20.18	4	20.18	4	20.18	2
20.2	2	20.2	1	20.2	0	20.2	2	20.2	2	20.2	1	20.2	4	20.2	3	20.2	1	20.2	1	20.2	2
20.22	0	20.22	2	20.22	6	20.22	2	20.22	4	20.22	3	20.22	3	20.22	8	20.22	0	20.22	4	20.22	4
20.24	6	20.24	0	20.24	1	20.24	2	20.24	2	20.24	3	20.24	2	20.24	5	20.24	1	20.24	2	20.24	5
20.26	1	20.26	5	20.26	3	20.26	0	20.26	3	20.26	2	20.26	3	20.26	5	20.26	3	20.26	2	20.26	1
20.28	1	20.28	3	20.28	1	20.28	4	20.28	1	20.28	3	20.28	4	20.28	1	20.28	3	20.28	3	20.28	0
20.3	4	20.3	3	20.3	3	20.3	1	20.3	4	20.3	6	20.3	3	20.3	2	20.3	9	20.3	5	20.3	3
20.32	4	20.32	4	20.32	4	20.32	4	20.32	6	20.32	3	20.32	4	20.32	1	20.32	4	20.32	5	20.32	3
20.34	3	20.34	2	20.34	4	20.34	2	20.34	2	20.34	1	20.34	5	20.34	0	20.34	1	20.34	1	20.34	4
20.36	1	20.36	2	20.36	2	20.36	4	20.36	5	20.36	2	20.36	1	20.36	4	20.36	8	20.36	3	20.36	3
20.38	0	20.38	2	20.38	2	20.38	4	20.38	4	20.38	2	20.38	2	20.38	3	20.38	2	20.38	3	20.38	3
20.4	1	20.4	4	20.4	0	20.4	2	20.4	2	20.4	6	20.4	2	20.4	3	20.4	4	20.4	1	20.4	2
20.42	1	20.42	1	20.42	3	20.42	1	20.42	3	20.42	2	20.42	3	20.42	4	20.42	2	20.42	5	20.42	0
20.44	1	20.44	2	20.44	2	20.44	2	20.44	2	20.44	3	20.44	3	20.44	5	20.44	3	20.44	2	20.44	1
20.46	2	20.46	3	20.46	3	20.46	4	20.46	4	20.46	3	20.46	2	20.46	6	20.46	4	20.46	5	20.46	2
20.48	3	20.48	2	20.48	2	20.48	3	20.48	2	20.48	2	20.48	6	20.48	3	20.48	4	20.48	3	20.48	2
20.5	1	20.5	5	20.5	3	20.5	3	20.5	4	20.5	0	20.5	3	20.5	4	20.5	3	20.5	4	20.5	2
20.52	3	20.52	4	20.52	3	20.52	1	20.52	4	20.52	1	20.52	1	20.52	1	20.52	1	20.52	4	20.52	3
20.54	5	20.54	1	20.54	2	20.54	0	20.54	10	20.54	7	20.54	3	20.54	2	20.54	4	20.54	2	20.54	2
20.56	4	20.56	2	20.56	0	20.56	4	20.56	1	20.56	1	20.56	4	20.56	3	20.56	3	20.56	4	20.56	4
20.58	3	20.58	2	20.58	3	20.58	1	20.58	7	20.58	1	20.58	0	20.58	5	20.58	5	20.58	2	20.58	3
20.6	1	20.6	2	20.6	2	20.6	1	20.6	1	20.6	3	20.6	4	20.6	4	20.6	5	20.6	3	20.6	6
20.62	3	20.62	4	20.62	1	20.62	3	20.62	4	20.62	3	20.62	0	20.62	2	20.62	4	20.62	0	20.62	2
20.64	5	20.64	1	20.64	1	20.64	2	20.64	4	20.64	0	20.64	6	20.64	3	20.64	2	20.64	3	20.64	2
20.66	1	20.66	1	20.66	2	20.66	1	20.66	2	20.66	3	20.66	0	20.66	3	20.66	1	20.66	7	20.66	2
20.68	5	20.68	4	20.68	3	20.68	2	20.68	2	20.68	1	20.68	1	20.68	0	20.68	1	20.68	4	20.68	2
20.7	4	20.7	1	20.7	5	20.7	5	20.7	2	20.7	2	20.7	3	20.7	5	20.7	3	20.7	1	20.7	1
20.72	3	20.72	2	20.72	2	20.72	1	20.72	1	20.72	1	20.72	3	20.72	3	20.72	1	20.72	4	20.72	3
20.74	5	20.74	1	20.74	1	20.74	3	20.74	2	20.74	1	20.74	2	20.74	4	20.74	3	20.74	5	20.74	2
20.76	1	20.76	1	20.76	0	20.76	3	20.76	2	20.76	3	20.76	2	20.76	5	20.76	2	20.76	4	20.76	4
20.78	0	20.78	3	20.78	3	20.78	3	20.78	4	20.78	5	20.78	1	20.78	2	20.78	1	20.78	1	20.78	4
20.8	4	20.8	2	20.8	3	20.8	4	20.8	7	20.8	2	20.8	2	20.8	1	20.8	5	20.8	4	20.8	6
20.82	3	20.82	6	20.82	2	20.82	3	20.82	2	20.82	1	20.82	2	20.82	3	20.82	4	20.82	2	20.82	1
20.84	5	20.84	1	20.84	3	20.84	0	20.84	3	20.84	5	20.84	6	20.84	2	20.84	4	20.84	0	20.84	1
20.86	3	20.86	5	20.86	1	20.86	3	20.86	5	20.86	3	20.86	1	20.86	1	20.86	1	20.86	3	20.86	2
20.88	1	20.88	0	20.88	3	20.88	4	20.88	3	20.88	3	20.88	4	20.88	2	20.88	5	20.88	6	20.88	4
20.9	2	20.9	2	20.9	3	20.9	7	20.9	1	20.9	3	20.9	2	20.9	1	20.9	4	20.9	5	20.9	5
20.92	5	20.92	4	20.92	3	20.92	6	20.92	2	20.92	3	20.92	2	20.92	5	20.92	3	20.92	2	20.92	2
20.94	3	20.94	4	20.94	2	20.94	3	20.94	3	20.94	0	20.94	5	20.94	0	20.94	0	20.94	3	20.94	3
20.96	6	20.96	3	20.96	5	20.96	1	20.96	3	20.96	0	20.96	3	20.96	5	20.96	3	20.96	3	20.96	2
20.98	0	20.98	4	20.98	2	20.98	2	20.98	4	20.98	3	20.98	2	20.98	5	20.98	2	20.98	5	20.98	0
21	2	21	0	21	3	21	5	21	3	21	3	21	3	21	2	21	3	21	3	21	6
21.02	6	21.02	0	21.02	3	21.02	3	21.02	2	21.02	1	21.02	3	21.02	4	21.02	3	21.02	3	21.02	3
21.04	5	21.04	3	21.04	3	21.04	3	21.04	7	21.04	4	21.04	3	21.04	2	21.04	3	21.04	3	21.04	2
21.06	4	21.06	4	21.06	1	21.06	1	21.06	4	21.06	2	21.06	6	21.06	4	21.06	5	21.06	4	21.06	4
21.08	2	21.08	2	21.08	3	21.08	3	21.08	3	21.08	5	21.08	2	21.08	7	21.08	0	21.08	4	21.08	4
21.1	9	21.1	3	21.1	1	21.1	5	21.1	3	21.1	5	21.1	5	21.1	2	21.1	3	21.1	1	21.1	4
21.12	3	21.12	1	21.12	5	21.12	4	21.12	1	21.12	2	21.12	4	21.12	3	21.12	3	21.12	1	21.12	2
21.14	2	21.14	1	21.14	1	21.14	1	21.14	3	21.14	3	21.14	2	21.14	2	21.14	3	21.14	4	21.14	4
21.16	4	21.16	1	21.16	0	21.16	1	21.16	5	21.16	2	21.16	6	21.16	6	21.16	3	21.16	3	21.16	6
21.18	3	21.18	1	21.18	5	21.18	1	21.18	1	21.18	0	21.18	4	21.18	2	21.18	4	21.18	5	21.18	5
21.2	4	21.2	3	21.2	2	21.2	6	21.2	3	21.2	4	21.2	1	21.2	2	21.2	3	21.2	1	21.2	1
21.22	3	21.22	2	21.22	3	21.22	4	21.22	2	21.22	9	21.22	7	21.22	2	21.22	3	21.22	3	21.22	4
21.24	2	21.24	5	21.24	2	21.24	3	21.24	6	21.24	1	21.24	5	21.24	4	21.24	1	21.24	3	21.24	3
21.26	7	21.26	4	21.26	3	21.26	2	21.26	3	21.26	5	21.26	1	21.26	2	21.26	1	21.26	4	21.26	7
21.28	4	21.28	3	21.28	4	21.28	6	21.28	5	21.28	9	21.28	4	21.28	5	21.28	7	21.28	5	21.28	8
21.3	5	21.3	2	21.3	2	21.3	2	21.3	2	21.3	3	21.3	4	21.3	2	21.3	7	21.3	2	21.3	3
21.32	2	21.32	0	21.32	3	21.32	2	21.32	4	21.32	2	21.32	3	21.32	3	21.32	2	21.32	2	21.32	4
21.34	2	21.34	2	21.34	2	21.34	4	21.34	2	21.34	8	21.34	2	21.34	2	21.34	2	21.34	2	21.34	1
21.36	7	21.36	4	21.36	5	21.36	8	21.36	9	21.36	4	21.36	1	21.36	3	21.36	7	21.36	1	21.36	6
21.38	2	21.38	2	21.38	4	21.38	4	21.38	5	21.38	4	21.38	5	21.38	6	21.38	4	21.38	6	21.38	4
21.4	6	21.4	3	21.4	2	21.4	7	21.4	3	21.4	3	21.4	7	21.4	6	21.4	10	21.4	4	21.4	2
21.42	8	21.42	5	21.42	0	21.42	2	21.42	3	21.42	5	21.42	3	21.42	2	21.42	2	21.42	5	21.42	8
21.44	5	21.44	11	21.44	5	21.44	3	21.44	6	21.44	0	21.44	2	21.44	4	21.44	3	21.44	4	21.44	2
21.46	4	21.46	6	21.46	4	21.46	5	21.46	7	21.46	9	21.46	7	21.46	8	21.46	4	21.46	10	21.46	6
21.48	4	21.48	6	21.48	4	21.48	6	21.48	8	21.48	2	21.48	9	21.48	3	21.48	5	21.48	5	21.48	3
21.5	6	21.5	2	21.5	7	21.5	4	21.5	10	21.5	5	21.5	3	21.5	3	21.5	4	21.5	8	21.5	5
21.52	5	21.52	5	21.52	2	21.52	10	21.52	10	21.52	10	21.52	11	21.52	7	21.52	9	21.52	6	21.52	7
21.54	4	21.54	6	21.54	6	21.54	3	21.54	7	21.54	6	21.54	9	21.54	7	21.54	7	21.54	8	21.54	6
21.56	7	21.56	8	21.56	8	21.56	12	21.56	8	21.56	10	21.56	10	21.56	7	21.56	9	21.56	7	21.56	3
21.58	7	21.58	13	21.58	10	21.58	6	21.58	10	21.58	12	21.58	11	21.58	13	21.58	5	21.58	11	21.58	11
21.6	11	21.6	17	21.6	8	21.6	9	21.6	17	21.6	8	21.6	13	21.6	15	21.6	9	21.6	14	21.6	13
21.62	13	21.62	10	21.62	11	21.62	14	21.62	15	21.62	16	21.62	17	21.62	16	21.62	11	21.62	16	21.62	21
21.64	17	21.64	13	21.64	18	21.64	18	21.64	19	21.64	25	21.64	15	21.64	21	21.64	24	21.64	16	21.64	23
21.66	28	21.66	22	21.66	19	21.66	20	21.66	26	21.66	20	21.66	25	21.66	32	21.66	24	21.66	28	21.66	23
21.68	23	21.68	26	21.68	37	21.68	34	21.68	23	21.68	20	21.68	41	21.68	33	21.68	31	21.68	43	21.68	34
21.7	42	21.7	46	21.7	26	21.7	50	21.7	36	21.7	39	21.7	41	21.7	43	21.7	34	21.7	33	21.7	28
21.72	46	21.72	50	21.72	56	21.72	49	21.72	47	21.72	48	21.72	53	21.72	52	21.72	51	21.72	41	21.72	35
21.74	59	21.74	59	21.74	75	21.74	61	21.74	69	21.74	57	21.74	73	21.74	59	21.74	50	21.74	47	21.74	55
21.76	57	21.76	58	21.76	60	21.76	64	21.76	59	21.76	69	21.76	72	21.76	65	21.76	73	21.76	53	21.76	62
21.78	45	21.78	70	21.78	66	21.78	80	21.78	59	21.78	59	21.78	65	21.78	56	21.78	66	21.78	53	21.78	55
21.8	58	21.8	67	21.8	55	21.8	49	21.8	63	21.8	57	21.8	54	21.8	48	21.8	42	21.8	50	21.8	65
21.82	41	21.82	46	21.82	55	21.82	46	21.82	48	21.82	40	21.82	46	21.82	54	21.82	23	21.82	31	21.82	33
21.84	26	21.84	32	21.84	27	21.84	40	21.84	42	21.84	38	21.84	37	21.84	40	21.84	34	21.84	33	21.84	37
21.86	28	21.86	21	21.86	21	21.86	25	21.86	20	21.86	30	21.86	29	21.86	31	21.86	23	21.86	26	21.86	19
21.88	11	21.88	21	21.88	20	21.88	20	21.88	14	21.88	16	21.88	25	21.88	19	21.88	17	21.88	17	21.88	13
21.9	15	21.9	14	21.9	8	21.9	15	21.9	9	21.9	6	21.9	6	21.9	8	21.9	12	21.9	6	21.9	9
21.92	7	21.92	11	21.92	14	21.92	16	21.92	9	21.92	11	21.92	8	21.92	7	21.92	11	21.92	17	21.92	11
21.94	10	21.94	10	21.94	8	21.94	4	21.94	13	21.94	2	21.94	9	21.94	7	21.94	8	21.94	10	21.94	9
21.96	9	21.96	4	21.96	11	21.96	11	21.96	10	21.96	8	21.96	8	21.96	6	21.96	10	21.96	8	21.96	8
21.98	11	21.98	5	21.98	7	21.98	8	21.98	2	21.98	3	21.98	5	21.98	6	21.98	8	21.98	5	21.98	5
22	10	22	9	22	2	22	3	22	6	22	10	22	10	22	8	22	4	22	8	22	7
22.02	5	22.02	4	22.02	7	22.02	3	22.02	5	22.02	15	22.02	5	22.02	5	22.02	3	22.02	5	22.02	3
22.04	7	22.04	5	22.04	7	22.04	3	22.04	6	22.04	7	22.04	5	22.04	5	22.04	5	22.04	6	22.04	0
22.06	7	22.06	10	22.06	5	22.06	9	22.06	9	22.06	7	22.06	8	22.06	7	22.06	5	22.06	4	22.06	3
22.08	2	22.08	5	22.08	4	22.08	8	22.08	6	22.08	7	22.08	5	22.08	7	22.08	4	22.08	5	22.08	8
22.1	5	22.1	8	22.1	8	22.1	7	22.1	4	22.1	4	22.1	7	22.1	7	22.1	3	22.1	6	22.1	3
22.12	6	22.12	4	22.12	5	22.12	3	22.12	6	22.12	5	22.12	6	22.12	7	22.12	4	22.12	5	22.12	3
22.14	5	22.14	3	22.14	7	22.14	4	22.14	2	22.14	6	22.14	3	22.14	5	22.14	5	22.14	6	22.14	8
22.16	5	22.16	3	22.16	5	22.16	2	22.16	4	22.16	3	22.16	3	22.16	5	22.16	2	22.16	6	22.16	6
22.18	2	22.18	5	22.18	3	22.18	5	22.18	3	22.18	5	22.18	2	22.18	6	22.18	5	22.18	6	22.18	6
22.2	4	22.2	4	22.2	5	22.2	3	22.2	2	22.2	4	22.2	6	22.2	5	22.2	3	22.2	6	22.2	3
22.22	4	22.22	0	22.22	3	22.22	2	22.22	4	22.22	5	22.22	2	22.22	4	22.22	2	22.22	6	22.22	3
22.24	3	22.24	3	22.24	6	22.24	2	22.24	4	22.24	0	22.24	4	22.24	6	22.24	5	22.24	4	22.24	3
22.26	6	22.26	2	22.26	3	22.26	3	22.26	6	22.26	7	22.26	6	22.26	1	22.26	2	22.26	2	22.26	3
22.28	2	22.28	4	22.28	2	22.28	4	22.28	2	22.28	5	22.28	3	22.28	3	22.28	5	22.28	2	22.28	3
22.3	6	22.3	5	22.3	3	22.3	8	22.3	4	22.3	1	22.3	5	22.3	1	22.3	3	22.3	5	22.3	5
22.32	2	22.32	2	22.32	3	22.32	5	22.32	0	22.32	2	22.32	5	22.32	5	22.32	3	22.32	3	22.32	4
22.34	7	22.34	2	22.34	3	22.34	2	22.34	5	22.34	4	22.34	4	22.34	3	22.34	5	22.34	4	22.34	0
22.36	3	22.36	8	22.36	1	22.36	4	22.36	6	22.36	1	22.36	5	22.36	4	22.36	3	22.36	4	22.36	3
22.38	3	22.38	3	22.38	1	22.38	3	22.38	2	22.38	5	22.38	7	22.38	4	22.38	2	22.38	0	22.38	4
22.4	4	22.4	3	22.4	1	22.4	2	22.4	1	22.4	1	22.4	1	22.4	3	22.4	2	22.4	2	22.4	7
22.42	1	22.42	7	22.42	2	22.42	7	22.42	1	22.42	0	22.42	0	22.42	1	22.42	5	22.42	6	22.42	8
22.44	5	22.44	3	22.44	2	22.44	7	22.44	5	22.44	7	22.44	2	22.44	4	22.44	3	22.44	5	22.44	2
22.46	9	22.46	0	22.46	4	22.46	4	22.46	4	22.46	4	22.46	7	22.46	2	22.46	5	22.46	4	22.46	1
22.48	1	22.48	5	22.48	4	22.48	4	22.48	2	22.48	2	22.48	4	22.48	6	22.48	1	22.48	6	22.48	5
22.5	6	22.5	2	22.5	7	22.5	5	22.5	6	22.5	5	22.5	6	22.5	5	22.5	1	22.5	3	22.5	2
22.52	3	22.52	3	22.52	3	22.52	5	22.52	2	22.52	3	22.52	5	22.52	3	22.52	5	22.52	3	22.52	1
22.54	4	22.54	4	22.54	1	22.54	2	22.54	4	22.54	4	22.54	3	22.54	7	22.54	4	22.54	2	22.54	4
22.56	1	22.56	5	22.56	8	22.56	3	22.56	2	22.56	4	22.56	7	22.56	3	22.56	1	22.56	6	22.56	5
22.58	1	22.58	5	22.58	3	22.58	5	22.58	3	22.58	2	22.58	2	22.58	0	22.58	4	22.58	1	22.58	2
22.6	1	22.6	4	22.6	3	22.6	3	22.6	5	22.6	1	22.6	5	22.6	1	22.6	2	22.6	1	22.6	6
22.62	4	22.62	2	22.62	6	22.62	2	22.62	8	22.62	6	22.62	4	22.62	2	22.62	5	22.62	7	22.62	6
22.64	1	22.64	3	22.64	3	22.64	1	22.64	5	22.64	2	22.64	4	22.64	7	22.64	5	22.64	3	22.64	4
22.66	3	22.66	5	22.66	3	22.66	4	22.66	1	22.66	2	22.66	4	22.66	0	22.66	6	22.66	4	22.66	3
22.68	4	22.68	5	22.68	6	22.68	2	22.68	0	22.68	5	22.68	4	22.68	5	22.68	3	22.68	2	22.68	2
22.7	1	22.7	2	22.7	3	22.7	0	22.7	2	22.7	3	22.7	6	22.7	8	22.7	5	22.7	5	22.7	2
22.72	4	22.72	0	22.72	5	22.72	3	22.72	3	22.72	5	22.72	1	22.72	5	22.72	5	22.72	3	22.72	3
22.74	5	22.74	2	22.74	5	22.74	4	22.74	4	22.74	3	22.74	2	22.74	8	22.74	2	22.74	4	22.74	3
22.76	3	22.76	2	22.76	2	22.76	6	22.76	5	22.76	3	22.76	1	22.76	8	22.76	5	22.76	2	22.76	4
22.78	3	22.78	2	22.78	0	22.78	5	22.78	5	22.78	3	22.78	3	22.78	3	22.78	2	22.78	3	22.78	4
22.8	3	22.8	4	22.8	5	22.8	2	22.8	3	22.8	1	22.8	2	22.8	3	22.8	6	22.8	3	22.8	4
22.82	7	22.82	2	22.82	4	22.82	3	22.82	6	22.82	4	22.82	7	22.82	2	22.82	6	22.82	3	22.82	7
22.84	3	22.84	2	22.84	2	22.84	5	22.84	1	22.84	3	22.84	4	22.84	3	22.84	6	22.84	3	22.84	4
22.86	3	22.86	3	22.86	3	22.86	1	22.86	4	22.86	3	22.86	10	22.86	3	22.86	4	22.86	4	22.86	2
22.88	1	22.88	6	22.88	4	22.88	5	22.88	5	22.88	0	22.88	2	22.88	6	22.88	1	22.88	3	22.88	3
22.9	7	22.9	4	22.9	7	22.9	2	22.9	1	22.9	4	22.9	4	22.9	2	22.9	4	22.9	1	22.9	4
22.92	2	22.92	8	22.92	3	22.92	4	22.92	3	22.92	4	22.92	7	22.92	2	22.92	1	22.92	3	22.92	4
22.94	2	22.94	3	22.94	1	22.94	5	22.94	4	22.94	6	22.94	1	22.94	5	22.94	5	22.94	3	22.94	8
22.96	3	22.96	0	22.96	3	22.96	5	22.96	2	22.96	3	22.96	4	22.96	3	22.96	3	22.96	3	22.96	2
22.98	7	22.98	6	22.98	8	22.98	1	22.98	3	22.98	2	22.98	3	22.98	5	22.98	5	22.98	0	22.98	2
23	4	23	4	23	1	23	3	23	5	23	2	23	0	23	5	23	3	23	2	23	5
23.02	3	23.02	1	23.02	8	23.02	4	23.02	3	23.02	3	23.02	6	23.02	3	23.02	2	23.02	5	23.02	1
23.04	4	23.04	1	23.04	7	23.04	1	23.04	4	23.04	5	23.04	0	23.04	2	23.04	7	23.04	2	23.04	1
23.06	2	23.06	4	23.06	1	23.06	1	23.06	5	23.06	2	23.06	2	23.06	4	23.06	5	23.06	3	23.06	0
23.08	7	23.08	5	23.08	1	23.08	2	23.08	6	23.08	2	23.08	6	23.08	2	23.08	6	23.08	4	23.08	2
23.1	3	23.1	3	23.1	7	23.1	2	23.1	6	23.1	2	23.1	1	23.1	6	23.1	4	23.1	3	23.1	0
23.12	3	23.12	3	23.12	4	23.12	4	23.12	1	23.12	0	23.12	6	23.12	4	23.12	2	23.12	6	23.12	3
23.14	3	23.14	1	23.14	8	23.14	3	23.14	0	23.14	3	23.14	3	23.14	2	23.14	1	23.14	4	23.14	7
23.16	5	23.16	3	23.16	4	23.16	6	23.16	4	23.16	4	23.16	3	23.16	2	23.16	8	23.16	5	23.16	1
23.18	5	23.18	2	23.18	2	23.18	6	23.18	1	23.18	5	23.18	5	23.18	2	23.18	2	23.18	8	23.18	4
23.2	2	23.2	4	23.2	5	23.2	2	23.2	2	23.2	4	23.2	1	23.2	2	23.2	2	23.2	4	23.2	4
23.22	4	23.22	3	23.22	3	23.22	3	23.22	1	23.22	6	23.22	1	23.22	5	23.22	2	23.22	1	23.22	2
23.24	7	23.24	5	23.24	3	23.24	3	23.24	3	23.24	1	23.24	6	23.24	3	23.24	2	23.24	5	23.24	2
23.26	3	23.26	2	23.26	2	23.26	3	23.26	4	23.26	4	23.26	2	23.26	3	23.26	5	23.26	3	23.26	6
23.28	3	23.28	2	23.28	5	23.28	3	23.28	7	23.28	2	23.28	1	23.28	5	23.28	6	23.28	3	23.28	5
23.3	4	23.3	0	23.3	5	23.3	1	23.3	3	23.3	4	23.3	6	23.3	2	23.3	9	23.3	5	23.3	4
23.32	3	23.32	2	23.32	1	23.32	5	23.32	4	23.32	3	23.32	6	23.32	3	23.32	2	23.32	1	23.32	2
23.34	2	23.34	1	23.34	4	23.34	6	23.34	4	23.34	3	23.34	4	23.34	5	23.34	6	23.34	6	23.34	4
23.36	6	23.36	4	23.36	4	23.36	2	23.36	3	23.36	2	23.36	4	23.36	9	23.36	2	23.36	2	23.36	8
23.38	6	23.38	7	23.38	3	23.38	2	23.38	3	23.38	6	23.38	2	23.38	12	23.38	3	23.38	2	23.38	2
23.4	7	23.4	3	23.4	3	23.4	2	23.4	4	23.4	1	23.4	5	23.4	4	23.4	6	23.4	8	23.4	3
23.42	2	23.42	5	23.42	5	23.42	8	23.42	4	23.42	3	23.42	5	23.42	4	23.42	4	23.42	5	23.42	4
23.44	5	23.44	7	23.44	3	23.44	5	23.44	4	23.44	10	23.44	8	23.44	4	23.44	4	23.44	4	23.44	2
23.46	3	23.46	7	23.46	6	23.46	11	23.46	3	23.46	5	23.46	3	23.46	4	23.46	7	23.46	1	23.46	5
23.48	8	23.48	4	23.48	13	23.48	6	23.48	4	23.48	3	23.48	6	23.48	4	23.48	9	23.48	4	23.48	6
23.5	4	23.5	3	23.5	8	23.5	8	23.5	5	23.5	7	23.5	6	23.5	7	23.5	4	23.5	8	23.5	6
23.52	7	23.52	4	23.52	6	23.52	2	23.52	6	23.52	3	23.52	4	23.52	9	23.52	2	23.52	8	23.52	5
23.54	5	23.54	5	23.54	6	23.54	4	23.54	5	23.54	4	23.54	7	23.54	3	23.54	7	23.54	1	23.54	4
23.56	6	23.56	2	23.56	4	23.56	4	23.56	3	23.56	8	23.56	2	23.56	5	23.56	5	23.56	9	23.56	7
23.58	7	23.58	3	23.58	7	23.58	4	23.58	3	23.58	4	23.58	4	23.58	2	23.58	6	23.58	6	23.58	5
23.6	5	23.6	5	23.6	5	23.6	4	23.6	7	23.6	5	23.6	3	23.6	8	23.6	1	23.6	7	23.6	4
23.62	7	23.62	7	23.62	10	23.62	2	23.62	6	23.62	4	23.62	7	23.62	9	23.62	7	23.62	2	23.62	5
23.64	7	23.64	5	23.64	1	23.64	6	23.64	9	23.64	6	23.64	6	23.64	4	23.64	4	23.64	12	23.64	3
23.66	5	23.66	11	23.66	10	23.66	11	23.66	6	23.66	8	23.66	3	23.66	9	23.66	8	23.66	5	23.66	8
23.68	4	23.68	4	23.68	6	23.68	4	23.68	5	23.68	7	23.68	4	23.68	8	23.68	4	23.68	4	23.68	5
23.7	3	23.7	9	23.7	6	23.7	6	23.7	6	23.7	8	23.7	8	23.7	2	23.7	10	23.7	8	23.7	5
23.72	9	23.72	4	23.72	4	23.72	10	23.72	5	23.72	6	23.72	9	23.72	12	23.72	6	23.72	5	23.72	6
23.74	9	23.74	4	23.74	4	23.74	7	23.74	9	23.74	9	23.74	10	23.74	5	23.74	6	23.74	6	23.74	5
23.76	4	23.76	4	23.76	7	23.76	6	23.76	2	23.76	10	23.76	6	23.76	12	23.76	9	23.76	9	23.76	5
23.78	5	23.78	7	23.78	7	23.78	5	23.78	11	23.78	5	23.78	7	23.78	2	23.78	6	23.78	5	23.78	10
23.8	5	23.8	5	23.8	3	23.8	7	23.8	4	23.8	7	23.8	8	23.8	2	23.8	9	23.8	5	23.8	5
23.82	7	23.82	10	23.82	9	23.82	3	23.82	10	23.82	4	23.82	14	23.82	3	23.82	11	23.82	3	23.82	7
23.84	3	23.84	10	23.84	7	23.84	12	23.84	6	23.84	9	23.84	3	23.84	9	23.84	6	23.84	5	23.84	6
23.86	8	23.86	7	23.86	3	23.86	7	23.86	8	23.86	9	23.86	5	23.86	10	23.86	6	23.86	5	23.86	2
23.88	6	23.88	8	23.88	9	23.88	10	23.88	7	23.88	9	23.88	5	23.88	9	23.88	5	23.88	7	23.88	9
23.9	7	23.9	9	23.9	5	23.9	6	23.9	8	23.9	5	23.9	3	23.9	8	23.9	6	23.9	7	23.9	12
23.92	6	23.92	6	23.92	7	23.92	5	23.92	6	23.92	5	23.92	8	23.92	5	23.92	7	23.92	4	23.92	4
23.94	5	23.94	2	23.94	6	23.94	9	23.94	9	23.94	5	23.94	6	23.94	4	23.94	8	23.94	3	23.94	12
23.96	11	23.96	4	23.96	5	23.96	5	23.96	7	23.96	6	23.96	12	23.96	5	23.96	8	23.96	5	23.96	7
23.98	7	23.98	8	23.98	6	23.98	6	23.98	2	23.98	8	23.98	8	23.98	6	23.98	5	23.98	10	23.98	7
24	1	24	9	24	6	24	9	24	5	24	6	24	2	24	4	24	6	24	9	24	6
24.02	3	24.02	5	24.02	3	24.02	8	24.02	8	24.02	5	24.02	6	24.02	7	24.02	9	24.02	5	24.02	11
24.04	7	24.04	7	24.04	8	24.04	5	24.04	4	24.04	5	24.04	4	24.04	8	24.04	4	24.04	5	24.04	4
24.06	8	24.06	6	24.06	4	24.06	8	24.06	5	24.06	2	24.06	2	24.06	4	24.06	8	24.06	1	24.06	9
24.08	2	24.08	6	24.08	7	24.08	1	24.08	9	24.08	7	24.08	4	24.08	6	24.08	2	24.08	8	24.08	4
24.1	6	24.1	5	24.1	8	24.1	7	24.1	5	24.1	3	24.1	5	24.1	3	24.1	3	24.1	6	24.1	6
24.12	3	24.12	8	24.12	4	24.12	7	24.12	6	24.12	1	24.12	2	24.12	1	24.12	11	24.12	9	24.12	6
24.14	6	24.14	6	24.14	4	24.14	4	24.14	6	24.14	5	24.14	1	24.14	6	24.14	6	24.14	4	24.14	3
24.16	6	24.16	7	24.16	6	24.16	1	24.16	4	24.16	1	24.16	8	24.16	8	24.16	2	24.16	3	24.16	2
24.18	5	24.18	5	24.18	4	24.18	6	24.18	3	24.18	4	24.18	4	24.18	9	24.18	0	24.18	3	24.18	7
24.2	3	24.2	0	24.2	3	24.2	6	24.2	6	24.2	5	24.2	5	24.2	6	24.2	5	24.2	12	24.2	4
24.22	10	24.22	3	24.22	3	24.22	2	24.22	4	24.22	4	24.22	8	24.22	5	24.22	3	24.22	3	24.22	6
24.24	1	24.24	6	24.24	10	24.24	6	24.24	5	24.24	2	24.24	2	24.24	4	24.24	7	24.24	6	24.24	9
24.26	5	24.26	3	24.26	3	24.26	7	24.26	4	24.26	1	24.26	3	24.26	3	24.26	1	24.26	5	24.26	6
24.28	5	24.28	4	24.28	3	24.28	6	24.28	5	24.28	5	24.28	1	24.28	2	24.28	6	24.28	4	24.28	7
24.3	2	24.3	1	24.3	6	24.3	6	24.3	3	24.3	3	24.3	3	24.3	3	24.3	5	24.3	5	24.3	7
24.32	1	24.32	6	24.32	2	24.32	4	24.32	5	24.32	2	24.32	8	24.32	4	24.32	6	24.32	1	24.32	4
24.34	2	24.34	3	24.34	6	24.34	6	24.34	2	24.34	0	24.34	3	24.34	3	24.34	4	24.34	4	24.34	1
24.36	3	24.36	5	24.36	2	24.36	2	24.36	7	24.36	1	24.36	4	24.36	3	24.36	4	24.36	3	24.36	2
24.38	1	24.38	4	24.38	7	24.38	4	24.38	2	24.38	4	24.38	3	24.38	2	24.38	1	24.38	1	24.38	5
24.4	3	24.4	4	24.4	4	24.4	5	24.4	2	24.4	5	24.4	1	24.4	4	24.4	4	24.4	4	24.4	2
24.42	0	24.42	6	24.42	3	24.42	3	24.42	1	24.42	2	24.42	0	24.42	1	24.42	1	24.42	2	24.42	4
24.44	2	24.44	10	24.44	4	24.44	7	24.44	2	24.44	6	24.44	5	24.44	3	24.44	3	24.44	2	24.44	3
24.46	4	24.46	5	24.46	5	24.46	5	24.46	1	24.46	4	24.46	2	24.46	2	24.46	5	24.46	7	24.46	2
24.48	1	24.48	7	24.48	2	24.48	1	24.48	4	24.48	5	24.48	4	24.48	2	24.48	2	24.48	2	24.48	1
24.5	4	24.5	6	24.5	3	24.5	4	24.5	4	24.5	6	24.5	3	24.5	3	24.5	4	24.5	2	24.5	3
24.52	4	24.52	6	24.52	1	24.52	1	24.52	2	24.52	4	24.52	4	24.52	2	24.52	5	24.52	2	24.52	5
24.54	4	24.54	5	24.54	6	24.54	4	24.54	3	24.54	7	24.54	3	24.54	5	24.54	4	24.54	3	24.54	8
24.56	5	24.56	5	24.56	4	24.56	2	24.56	2	24.56	3	24.56	4	24.56	2	24.56	3	24.56	6	24.56	5
24.58	4	24.58	1	24.58	3	24.58	2	24.58	5	24.58	5	24.58	3	24.58	1	24.58	3	24.58	5	24.58	7
24.6	7	24.6	3	24.6	2	24.6	3	24.6	0	24.6	4	24.6	1	24.6	4	24.6	4	24.6	3	24.6	3
24.62	2	24.62	3	24.62	4	24.62	4	24.62	5	24.62	3	24.62	3	24.62	3	24.62	5	24.62	1	24.62	3
24.64	3	24.64	4	24.64	5	24.64	5	24.64	1	24.64	2	24.64	4	24.64	4	24.64	4	24.64	1	24.64	5
24.66	4	24.66	4	24.66	5	24.66	6	24.66	4	24.66	2	24.66	5	24.66	5	24.66	4	24.66	4	24.66	1
24.68	3	24.68	7	24.68	5	24.68	2	24.68	2	24.68	3	24.68	2	24.68	3	24.68	5	24.68	3	24.68	5
24.7	1	24.7	4	24.7	4	24.7	5	24.7	1	24.7	4	24.7	1	24.7	4	24.7	4	24.7	5	24.7	6
24.72	3	24.72	4	24.72	3	24.72	2	24.72	2	24.72	2	24.72	5	24.72	1	24.72	4	24.72	4	24.72	6
24.74	5	24.74	6	24.74	1	24.74	4	24.74	6	24.74	2	24.74	5	24.74	3	24.74	3	24.74	6	24.74	7
24.76	1	24.76	7	24.76	4	24.76	3	24.76	5	24.76	3	24.76	2	24.76	1	24.76	3	24.76	4	24.76	0
24.78	6	24.78	1	24.78	5	24.78	2	24.78	4	24.78	5	24.78	4	24.78	5	24.78	2	24.78	3	24.78	2
24.8	2	24.8	6	24.8	3	24.8	2	24.8	2	24.8	3	24.8	1	24.8	4	24.8	4	24.8	7	24.8	2
24.82	2	24.82	0	24.82	3	24.82	3	24.82	3	24.82	4	24.82	5	24.82	3	24.82	2	24.82	0	24.82	5
24.84	5	24.84	4	24.84	0	24.84	3	24.84	4	24.84	4	24.84	3	24.84	5	24.84	1	24.84	3	24.84	6
24.86	2	24.86	1	24.86	4	24.86	5	24.86	2	24.86	4	24.86	5	24.86	9	24.86	3	24.86	3	24.86	4
24.88	2	24.88	4	24.88	5	24.88	4	24.88	3	24.88	4	24.88	2	24.88	5	24.88	2	24.88	3	24.88	6
24.9	3	24.9	4	24.9	1	24.9	3	24.9	5	24.9	3	24.9	5	24.9	4	24.9	5	24.9	0	24.9	2
24.92	0	24.92	5	24.92	4	24.92	1	24.92	3	24.92	2	24.92	4	24.92	3	24.92	4	24.92	3	24.92	3
24.94	3	24.94	3	24.94	5	24.94	4	24.94	3	24.94	3	24.94	7	24.94	7	24.94	4	24.94	5	24.94	0
24.96	3	24.96	3	24.96	5	24.96	2	24.96	1	24.96	6	24.96	2	24.96	1	24.96	1	24.96	2	24.96	6
24.98	1	24.98	4	24.98	0	24.98	4	24.98	6	24.98	1	24.98	3	24.98	5	24.98	3	24.98	3	24.98	1
25	1	25	2	25	1	25	5	25	3	25	3	25	3	25	4	25	2	25	1	25	3
25.02	3	25.02	1	25.02	4	25.02	5	25.02	6	25.02	6	25.02	6	25.02	5	25.02	2	25.02	5	25.02	1
25.04	4	25.04	4	25.04	2	25.04	3	25.04	2	25.04	3	25.04	2	25.04	5	25.04	3	25.04	4	25.04	4
25.06	6	25.06	5	25.06	0	25.06	5	25.06	7	25.06	3	25.06	3	25.06	3	25.06	5	25.06	1	25.06	3
25.08	5	25.08	2	25.08	5	25.08	1	25.08	4	25.08	6	25.08	3	25.08	1	25.08	5	25.08	5	25.08	3
25.1	7	25.1	2	25.1	1	25.1	4	25.1	3	25.1	3	25.1	4	25.1	2	25.1	2	25.1	3	25.1	3
25.12	3	25.12	4	25.12	2	25.12	5	25.12	7	25.12	0	25.12	2	25.12	2	25.12	6	25.12	2	25.12	1
25.14	3	25.14	2	25.14	2	25.14	3	25.14	4	25.14	3	25.14	1	25.14	3	25.14	3	25.14	2	25.14	1
25.16	4	25.16	4	25.16	1	25.16	2	25.16	3	25.16	5	25.16	3	25.16	6	25.16	0	25.16	2	25.16	3
25.18	5	25.18	4	25.18	2	25.18	1	25.18	3	25.18	3	25.18	4	25.18	3	25.18	3	25.18	5	25.18	3
25.2	3	25.2	2	25.2	3	25.2	6	25.2	4	25.2	2	25.2	2	25.2	5	25.2	2	25.2	4	25.2	6
25.22	2	25.22	1	25.22	3	25.22	6	25.22	3	25.22	4	25.22	0	25.22	4	25.22	5	25.22	1	25.22	5
25.24	2	25.24	4	25.24	1	25.24	4	25.24	2	25.24	2	25.24	2	25.24	2	25.24	3	25.24	6	25.24	3
25.26	2	25.26	7	25.26	1	25.26	6	25.26	1	25.26	3	25.26	2	25.26	3	25.26	1	25.26	3	25.26	2
25.28	4	25.28	7	25.28	4	25.28	4	25.28	5	25.28	6	25.28	2	25.28	7	25.28	1	25.28	3	25.28	4
25.3	1	25.3	3	25.3	1	25.3	6	25.3	4	25.3	4	25.3	6	25.3	1	25.3	3	25.3	3	25.3	1
25.32	2	25.32	2	25.32	2	25.32	2	25.32	5	25.32	4	25.32	4	25.32	3	25.32	4	25.32	3	25.32	5
25.34	3	25.34	3	25.34	1	25.34	0	25.34	1	25.34	2	25.34	6	25.34	6	25.34	4	25.34	2	25.34	4
25.36	1	25.36	1	25.36	7	25.36	2	25.36	5	25.36	3	25.36	1	25.36	1	25.36	7	25.36	2	25.36	5
25.38	1	25.38	1	25.38	1	25.38	2	25.38	6	25.38	8	25.38	2	25.38	4	25.38	2	25.38	4	25.38	6
25.4	3	25.4	3	25.4	4	25.4	2	25.4	3	25.4	2	25.4	5	25.4	1	25.4	2	25.4	7	25.4	5
25.42	3	25.42	9	25.42	3	25.42	1	25.42	3	25.42	3	25.42	3	25.42	3	25.42	4	25.42	5	25.42	3
25.44	3	25.44	2	25.44	5	25.44	3	25.44	4	25.44	3	25.44	2	25.44	3	25.44	2	25.44	4	25.44	6
25.46	3	25.46	2	25.46	6	25.46	2	25.46	4	25.46	3	25.46	6	25.46	3	25.46	1	25.46	3	25.46	6
25.48	8	25.48	3	25.48	5	25.48	2	25.48	4	25.48	4	25.48	4	25.48	5	25.48	4	25.48	5	25.48	5
25.5	2	25.5	3	25.5	3	25.5	7	25.5	5	25.5	3	25.5	4	25.5	3	25.5	4	25.5	4	25.5	5
25.52	3	25.52	4	25.52	3	25.52	3	25.52	4	25.52	3	25.52	3	25.52	1	25.52	5	25.52	6	25.52	3
25.54	5	25.54	3	25.54	5	25.54	3	25.54	1	25.54	4	25.54	4	25.54	3	25.54	3	25.54	3	25.54	1
25.56	1	25.56	6	25.56	3	25.56	1	25.56	5	25.56	4	25.56	2	25.56	4	25.56	3	25.56	2	25.56	7
25.58	3	25.58	4	25.58	5	25.58	2	25.58	5	25.58	6	25.58	3	25.58	4	25.58	5	25.58	3	25.58	2
25.6	3	25.6	0	25.6	2	25.6	1	25.6	7	25.6	3	25.6	2	25.6	6	25.6	2	25.6	3	25.6	2
25.62	4	25.62	4	25.62	3	25.62	6	25.62	4	25.62	5	25.62	4	25.62	3	25.62	2	25.62	6	25.62	8
25.64	1	25.64	6	25.64	2	25.64	2	25.64	4	25.64	5	25.64	6	25.64	4	25.64	3	25.64	4	25.64	4
25.66	3	25.66	3	25.66	7	25.66	2	25.66	3	25.66	3	25.66	5	25.66	5	25.66	6	25.66	0	25.66	6
25.68	5	25.68	3	25.68	1	25.68	4	25.68	3	25.68	5	25.68	1	25.68	7	25.68	3	25.68	2	25.68	4
25.7	5	25.7	8	25.7	3	25.7	4	25.7	2	25.7	11	25.7	5	25.7	4	25.7	8	25.7	2	25.7	1
25.72	4	25.72	6	25.72	9	25.72	3	25.72	9	25.72	7	25.72	2	25.72	8	25.72	4	25.72	6	25.72	0
25.74	7	25.74	2	25.74	5	25.74	5	25.74	6	25.74	6	25.74	2	25.74	1	25.74	4	25.74	6	25.74	3
25.76	7	25.76	6	25.76	6	25.76	6	25.76	2	25.76	3	25.76	2	25.76	6	25.76	7	25.76	4	25.76	4
25.78	3	25.78	2	25.78	4	25.78	3	25.78	1	25.78	5	25.78	3	25.78	6	25.78	3	25.78	3	25.78	3
25.8	4	25.8	6	25.8	3	25.8	6	25.8	5	25.8	4	25.8	5	25.8	4	25.8	1	25.8	9	25.8	6
25.82	8	25.82	4	25.82	5	25.82	6	25.82	4	25.82	6	25.82	6	25.82	6	25.82	5	25.82	8	25.82	6
25.84	4	25.84	5	25.84	4	25.84	10	25.84	4	25.84	6	25.84	5	25.84	7	25.84	7	25.84	9	25.84	5
25.86	5	25.86	3	25.86	8	25.86	4	25.86	7	25.86	7	25.86	4	25.86	5	25.86	6	25.86	6	25.86	4
25.88	10	25.88	8	25.88	4	25.88	2	25.88	4	25.88	6	25.88	9	25.88	2	25.88	11	25.88	8	25.88	4
25.9	8	25.9	7	25.9	2	25.9	8	25.9	8	25.9	8	25.9	7	25.9	10	25.9	9	25.9	8	25.9	3
25.92	6	25.92	5	25.92	11	25.92	7	25.92	5	25.92	8	25.92	7	25.92	3	25.92	8	25.92	3	25.92	6
25.94	6	25.94	14	25.94	8	25.94	6	25.94	5	25.94	10	25.94	4	25.94	5	25.94	11	25.94	7	25.94	5
25.96	3	25.96	4	25.96	9	25.96	12	25.96	8	25.96	7	25.96	6	25.96	6	25.96	1	25.96	10	25.96	10
25.98	5	25.98	6	25.98	5	25.98	9	25.98	4	25.98	7	25.98	7	25.98	7	25.98	10	25.98	10	25.98	5
26	5	26	7	26	5	26	5	26	8	26	9	26	5	26	9	26	12	26	9	26	11
26.02	8	26.02	9	26.02	8	26.02	9	26.02	8	26.02	13	26.02	7	26.02	9	26.02	9	26.02	4	26.02	9
26.04	4	26.04	4	26.04	6	26.04	9	26.04	5	26.04	9	26.04	9	26.04	6	26.04	9	26.04	10	26.04	10
26.06	7	26.06	14	26.06	3	26.06	8	26.06	7	26.06	10	26.06	10	26.06	6	26.06	11	26.06	10	26.06	10
26.08	5	26.08	6	26.08	8	26.08	6	26.08	12	26.08	8	26.08	9	26.08	13	26.08	8	26.08	10	26.08	6
26.1	5	26.1	10	26.1	3	26.1	5	26.1	11	26.1	5	26.1	9	26.1	6	26.1	5	26.1	9	26.1	6
26.12	4	26.12	7	26.12	6	26.12	11	26.12	7	26.12	5	26.12	5	26.12	11	26.12	6	26.12	11	26.12	14
26.14	7	26.14	8	26.14	7	26.14	4	26.14	7	26.14	5	26.14	3	26.14	5	26.14	8	26.14	8	26.14	8
26.16	10	26.16	6	26.16	7	26.16	7	26.16	3	26.16	4	26.16	8	26.16	11	26.16	3	26.16	1	26.16	4
26.18	4	26.18	5	26.18	7	26.18	8	26.18	3	26.18	5	26.18	6	26.18	7	26.18	15	26.18	9	26.18	3
26.2	4	26.2	9	26.2	7	26.2	2	26.2	7	26.2	5	26.2	13	26.2	7	26.2	7	26.2	4	26.2	5
26.22	2	26.22	4	26.22	4	26.22	7	26.22	6	26.22	3	26.22	4	26.22	3	26.22	5	26.22	7	26.22	4
26.24	5	26.24	7	26.24	5	26.24	1	26.24	7	26.24	4	26.24	6	26.24	7	26.24	6	26.24	6	26.24	8
26.26	7	26.26	3	26.26	5	26.26	2	26.26	4	26.26	3	26.26	7	26.26	4	26.26	2	26.26	7	26.26	7
26.28	4	26.28	4	26.28	10	26.28	5	26.28	7	26.28	2	26.28	6	26.28	8	26.28	2	26.28	5	26.28	8
26.3	4	26.3	3	26.3	5	26.3	3	26.3	2	26.3	4	26.3	1	26.3	2	26.3	5	26.3	7	26.3	1
26.32	6	26.32	3	26.32	7	26.32	3	26.32	4	26.32	7	26.32	5	26.32	5	26.32	4	26.32	2	26.32	8
26.34	6	26.34	1	26.34	2	26.34	6	26.34	4	26.34	4	26.34	2	26.34	2	26.34	3	26.34	4	26.34	4
26.36	5	26.36	4	26.36	4	26.36	3	26.36	1	26.36	1	26.36	7	26.36	4	26.36	3	26.36	8	26.36	2
26.38	3	26.38	2	26.38	2	26.38	2	26.38	2	26.38	3	26.38	4	26.38	5	26.38	2	26.38	6	26.38	4
26.4	5	26.4	7	26.4	4	26.4	5	26.4	4	26.4	7	26.4	4	26.4	2	26.4	1	26.4	5	26.4	4
26.42	5	26.42	2	26.42	5	26.42	4	26.42	6	26.42	4	26.42	2	26.42	5	26.42	3	26.42	2	26.42	4
26.44	2	26.44	6	26.44	3	26.44	6	26.44	0	26.44	5	26.44	3	26.44	7	26.44	1	26.44	7	26.44	7
26.46	4	26.46	8	26.46	6	26.46	3	26.46	9	26.46	4	26.46	3	26.46	6	26.46	3	26.46	6	26.46	1
26.48	7	26.48	2	26.48	5	26.48	3	26.48	4	26.48	3	26.48	2	26.48	4	26.48	2	26.48	7	26.48	8
26.5	6	26.5	4	26.5	5	26.5	4	26.5	9	26.5	1	26.5	3	26.5	4	26.5	5	26.5	7	26.5	3
26.52	5	26.52	3	26.52	2	26.52	2	26.52	5	26.52	1	26.52	4	26.52	4	26.52	6	26.52	3	26.52	1
26.54	5	26.54	6	26.54	2	26.54	4	26.54	3	26.54	7	26.54	5	26.54	6	26.54	3	26.54	3	26.54	3
26.56	6	26.56	4	26.56	4	26.56	4	26.56	4	26.56	6	26.56	6	26.56	6	26.56	2	26.56	1	26.56	3
26.58	5	26.58	3	26.58	2	26.58	3	26.58	2	26.58	4	26.58	0	26.58	3	26.58	4	26.58	4	26.58	4
26.6	5	26.6	8	26.6	3	26.6	2	26.6	5	26.6	2	26.6	3	26.6	8	26.6	5	26.6	2	26.6	3
26.62	3	26.62	5	26.62	2	26.62	0	26.62	3	26.62	5	26.62	1	26.62	4	26.62	3	26.62	6	26.62	3
26.64	6	26.64	4	26.64	3	26.64	4	26.64	3	26.64	4	26.64	2	26.64	3	26.64	7	26.64	12	26.64	3
26.66	9	26.66	4	26.66	3	26.66	4	26.66	3	26.66	4	26.66	5	26.66	2	26.66	5	26.66	3	26.66	6
26.68	3	26.68	2	26.68	5	26.68	0	26.68	6	26.68	2	26.68	2	26.68	6	26.68	5	26.68	3	26.68	4
26.7	8	26.7	5	26.7	1	26.7	3	26.7	5	26.7	7	26.7	3	26.7	6	26.7	5	26.7	3	26.7	3
26.72	4	26.72	2	26.72	4	26.72	5	26.72	2	26.72	1	26.72	3	26.72	5	26.72	2	26.72	1	26.72	5
26.74	7	26.74	3	26.74	3	26.74	4	26.74	5	26.74	4	26.74	2	26.74	5	26.74	3	26.74	3	26.74	8
26.76	3	26.76	3	26.76	5	26.76	3	26.76	5	26.76	4	26.76	5	26.76	4	26.76	3	26.76	4	26.76	5
26.78	3	26.78	4	26.78	8	26.78	2	26.78	3	26.78	6	26.78	2	26.78	4	26.78	3	26.78	4	26.78	2
26.8	2	26.8	3	26.8	6	26.8	5	26.8	4	26.8	5	26.8	4	26.8	3	26.8	3	26.8	8	26.8	2
26.82	3	26.82	3	26.82	1	26.82	8	26.82	3	26.82	5	26.82	4	26.82	5	26.82	2	26.82	4	26.82	6
26.84	7	26.84	3	26.84	5	26.84	10	26.84	4	26.84	9	26.84	6	26.84	6	26.84	7	26.84	1	26.84	2
26.86	3	26.86	2	26.86	6	26.86	5	26.86	3	26.86	4	26.86	7	26.86	4	26.86	2	26.86	7	26.86	6
26.88	6	26.88	5	26.88	5	26.88	3	26.88	2	26.88	4	26.88	4	26.88	4	26.88	6	26.88	3	26.88	6
26.9	4	26.9	2	26.9	7	26.9	4	26.9	3	26.9	3	26.9	2	26.9	3	26.9	7	26.9	2	26.9	0
26.92	4	26.92	0	26.92	3	26.92	4	26.92	3	26.92	5	26.92	4	26.92	4	26.92	6	26.92	5	26.92	4
26.94	2	26.94	3	26.94	6	26.94	3	26.94	2	26.94	2	26.94	4	26.94	3	26.94	5	26.94	6	26.94	3
26.96	6	26.96	8	26.96	2	26.96	4	26.96	4	26.96	1	26.96	2	26.96	8	26.96	2	26.96	5	26.96	4
26.98	2	26.98	4	26.98	7	26.98	3	26.98	4	26.98	6	26.98	2	26.98	2	26.98	2	26.98	4	26.98	6
27	2	27	6	27	5	27	6	27	4	27	5	27	3	27	6	27	4	27	4	27	4
27.02	1	27.02	4	27.02	1	27.02	1	27.02	8	27.02	4	27.02	4	27.02	2	27.02	2	27.02	5	27.02	3
27.04	1	27.04	3	27.04	5	27.04	6	27.04	4	27.04	3	27.04	3	27.04	1	27.04	3	27.04	4	27.04	5
27.06	1	27.06	8	27.06	7	27.06	6	27.06	5	27.06	5	27.06	6	27.06	3	27.06	4	27.06	3	27.06	4
27.08	5	27.08	4	27.08	2	27.08	4	27.08	7	27.08	2	27.08	3	27.08	7	27.08	6	27.08	3	27.08	2
27.1	1	27.1	7	27.1	1	27.1	5	27.1	0	27.1	1	27.1	1	27.1	2	27.1	4	27.1	4	27.1	10
27.12	5	27.12	4	27.12	1	27.12	4	27.12	4	27.12	4	27.12	4	27.12	3	27.12	2	27.12	9	27.12	5
27.14	1	27.14	4	27.14	4	27.14	3	27.14	7	27.14	6	27.14	4	27.14	3	27.14	5	27.14	0	27.14	3
27.16	6	27.16	6	27.16	3	27.16	4	27.16	6	27.16	3	27.16	8	27.16	3	27.16	3	27.16	4	27.16	7
27.18	6	27.18	4	27.18	3	27.18	3	27.18	0	27.18	2	27.18	2	27.18	8	27.18	4	27.18	5	27.18	3
27.2	2	27.2	2	27.2	6	27.2	3	27.2	3	27.2	6	27.2	5	27.2	6	27.2	2	27.2	3	27.2	5
27.22	6	27.22	5	27.22	5	27.22	6	27.22	2	27.22	6	27.22	6	27.22	1	27.22	4	27.22	5	27.22	9
27.24	2	27.24	3	27.24	5	27.24	4	27.24	1	27.24	5	27.24	4	27.24	4	27.24	5	27.24	3	27.24	5
27.26	3	27.26	3	27.26	5	27.26	7	27.26	5	27.26	4	27.26	6	27.26	5	27.26	3	27.26	6	27.26	3
27.28	6	27.28	6	27.28	2	27.28	4	27.28	7	27.28	2	27.28	8	27.28	3	27.28	3	27.28	7	27.28	2
27.3	7	27.3	0	27.3	3	27.3	6	27.3	4	27.3	6	27.3	2	27.3	2	27.3	4	27.3	5	27.3	7
27.32	5	27.32	3	27.32	2	27.32	5	27.32	5	27.32	6	27.32	6	27.32	4	27.32	3	27.32	3	27.32	8
27.34	3	27.34	4	27.34	4	27.34	6	27.34	4	27.34	3	27.34	0	27.34	1	27.34	5	27.34	2	27.34	2
27.36	2	27.36	7	27.36	6	27.36	4	27.36	11	27.36	3	27.36	9	27.36	4	27.36	4	27.36	1	27.36	2
27.38	3	27.38	6	27.38	7	27.38	3	27.38	2	27.38	2	27.38	2	27.38	5	27.38	8	27.38	2	27.38	4
27.4	7	27.4	6	27.4	5	27.4	3	27.4	9	27.4	7	27.4	5	27.4	6	27.4	3	27.4	6	27.4	6
27.42	4	27.42	1	27.42	6	27.42	7	27.42	4	27.42	3	27.42	5	27.42	5	27.42	2	27.42	4	27.42	4
27.44	3	27.44	3	27.44	6	27.44	11	27.44	7	27.44	4	27.44	5	27.44	3	27.44	2	27.44	9	27.44	6
27.46	6	27.46	3	27.46	5	27.46	2	27.46	5	27.46	0	27.46	1	27.46	7	27.46	2	27.46	4	27.46	2
27.48	6	27.48	10	27.48	3	27.48	7	27.48	5	27.48	6	27.48	5	27.48	3	27.48	6	27.48	4	27.48	5
27.5	5	27.5	0	27.5	3	27.5	5	27.5	4	27.5	6	27.5	5	27.5	4	27.5	5	27.5	2	27.5	6
27.52	3	27.52	5	27.52	2	27.52	3	27.52	1	27.52	4	27.52	3	27.52	4	27.52	5	27.52	1	27.52	1
27.54	4	27.54	5	27.54	6	27.54	4	27.54	8	27.54	1	27.54	5	27.54	8	27.54	8	27.54	5	27.54	0
27.56	5	27.56	5	27.56	4	27.56	1	27.56	2	27.56	6	27.56	1	27.56	5	27.56	7	27.56	1	27.56	4
27.58	3	27.58	4	27.58	7	27.58	6	27.58	7	27.58	6	27.58	1	27.58	5	27.58	9	27.58	6	27.58	7
27.6	8	27.6	2	27.6	3	27.6	5	27.6	6	27.6	4	27.6	6	27.6	5	27.6	7	27.6	5	27.6	7
27.62	4	27.62	4	27.62	10	27.62	1	27.62	1	27.62	7	27.62	4	27.62	4	27.62	3	27.62	2	27.62	3
27.64	4	27.64	3	27.64	1	27.64	4	27.64	5	27.64	4	27.64	3	27.64	3	27.64	2	27.64	9	27.64	6
27.66	6	27.66	10	27.66	7	27.66	4	27.66	10	27.66	5	27.66	6	27.66	1	27.66	8	27.66	5	27.66	5
27.68	0	27.68	5	27.68	8	27.68	4	27.68	7	27.68	3	27.68	7	27.68	4	27.68	2	27.68	6	27.68	3
27.7	3	27.7	7	27.7	3	27.7	7	27.7	5	27.7	8	27.7	4	27.7	3	27.7	4	27.7	6	27.7	8
27.72	6	27.72	9	27.72	5	27.72	5	27.72	7	27.72	8	27.72	5	27.72	4	27.72	4	27.72	2	27.72	5
27.74	4	27.74	4	27.74	6	27.74	5	27.74	2	27.74	6	27.74	4	27.74	5	27.74	3	27.74	3	27.74	9
27.76	3	27.76	8	27.76	4	27.76	3	27.76	8	27.76	6	27.76	3	27.76	3	27.76	9	27.76	4	27.76	9
27.78	6	27.78	2	27.78	10	27.78	5	27.78	3	27.78	4	27.78	4	27.78	8	27.78	4	27.78	6	27.78	3
27.8	10	27.8	4	27.8	7	27.8	6	27.8	6	27.8	7	27.8	7	27.8	2	27.8	6	27.8	3	27.8	4
27.82	8	27.82	7	27.82	5	27.82	3	27.82	4	27.82	5	27.82	6	27.82	4	27.82	5	27.82	3	27.82	9
27.84	3	27.84	11	27.84	1	27.84	3	27.84	7	27.84	3	27.84	6	27.84	4	27.84	5	27.84	8	27.84	7
27.86	5	27.86	9	27.86	4	27.86	3	27.86	11	27.86	4	27.86	5	27.86	4	27.86	6	27.86	6	27.86	7
27.88	10	27.88	2	27.88	6	27.88	5	27.88	6	27.88	4	27.88	4	27.88	11	27.88	7	27.88	8	27.88	6
27.9	4	27.9	11	27.9	5	27.9	2	27.9	9	27.9	2	27.9	4	27.9	10	27.9	11	27.9	2	27.9	5
27.92	6	27.92	3	27.92	6	27.92	9	27.92	9	27.92	8	27.92	9	27.92	8	27.92	8	27.92	9	27.92	15
27.94	8	27.94	2	27.94	10	27.94	6	27.94	8	27.94	9	27.94	6	27.94	11	27.94	9	27.94	9	27.94	6
27.96	6	27.96	5	27.96	6	27.96	6	27.96	14	27.96	8	27.96	8	27.96	10	27.96	12	27.96	5	27.96	7
27.98	8	27.98	14	27.98	12	27.98	2	27.98	5	27.98	7	27.98	6	27.98	9	27.98	5	27.98	9	27.98	11
28	5	28	9	28	9	28	8	28	9	28	7	28	10	28	8	28	13	28	7	28	7
28.02	9	28.02	6	28.02	2	28.02	7	28.02	6	28.02	5	28.02	2	28.02	9	28.02	5	28.02	8	28.02	5
28.04	3	28.04	7	28.04	11	28.04	8	28.04	13	28.04	14	28.04	4	28.04	7	28.04	6	28.04	7	28.04	9
28.06	9	28.06	4	28.06	14	28.06	11	28.06	8	28.06	11	28.06	12	28.06	5	28.06	13	28.06	15	28.06	7
28.08	6	28.08	8	28.08	12	28.08	12	28.08	10	28.08	8	28.08	10	28.08	10	28.08	8	28.08	7	28.08	11
28.1	8	28.1	15	28.1	7	28.1	7	28.1	6	28.1	10	28.1	12	28.1	14	28.1	8	28.1	8	28.1	7
28.12	2	28.12	8	28.12	16	28.12	4	28.12	11	28.12	11	28.12	6	28.12	4	28.12	17	28.12	7	28.12	11
28.14	7	28.14	9	28.14	9	28.14	5	28.14	12	28.14	10	28.14	11	28.14	8	28.14	7	28.14	13	28.14	13
28.16	7	28.16	11	28.16	13	28.16	5	28.16	6	28.16	11	28.16	9	28.16	14	28.16	13	28.16	10	28.16	6
28.18	7	28.18	12	28.18	13	28.18	6	28.18	12	28.18	13	28.18	17	28.18	11	28.18	14	28.18	6	28.18	5
28.2	12	28.2	12	28.2	8	28.2	17	28.2	18	28.2	8	28.2	9	28.2	6	28.2	11	28.2	11	28.2	12
28.22	12	28.22	6	28.22	13	28.22	10	28.22	8	28.22	12	28.22	4	28.22	10	28.22	8	28.22	14	28.22	6
28.24	14	28.24	13	28.24	12	28.24	13	28.24	10	28.24	7	28.24	7	28.24	10	28.24	7	28.24	12	28.24	8
28.26	11	28.26	11	28.26	9	28.26	14	28.26	13	28.26	10	28.26	15	28.26	13	28.26	10	28.26	14	28.26	9
28.28	10	28.28	8	28.28	8	28.28	11	28.28	10	28.28	9	28.28	7	28.28	10	28.28	12	28.28	12	28.28	16
28.3	13	28.3	16	28.3	9	28.3	16	28.3	10	28.3	19	28.3	10	28.3	11	28.3	8	28.3	13	28.3	11
28.32	18	28.32	10	28.32	9	28.32	10	28.32	13	28.32	16	28.32	13	28.32	17	28.32	9	28.32	20	28.32	11
28.34	11	28.34	14	28.34	14	28.34	11	28.34	19	28.34	15	28.34	13	28.34	13	28.34	17	28.34	18	28.34	7
28.36	16	28.36	12	28.36	9	28.36	12	28.36	16	28.36	12	28.36	12	28.36	22	28.36	16	28.36	6	28.36	9
28.38	13	28.38	11	28.38	15	28.38	14	28.38	10	28.38	19	28.38	12	28.38	13	28.38	18	28.38	13	28.38	14
28.4	19	28.4	16	28.4	10	28.4	13	28.4	18	28.4	16	28.4	12	28.4	17	28.4	7	28.4	11	28.4	10
28.42	7	28.42	10	28.42	16	28.42	13	28.42	12	28.42	17	28.42	9	28.42	11	28.42	14	28.42	12	28.42	11
28.44	8	28.44	14	28.44	23	28.44	9	28.44	12	28.44	9	28.44	18	28.44	12	28.44	19	28.44	9	28.44	23
28.46	16	28.46	20	28.46	14	28.46	18	28.46	9	28.46	15	28.46	8	28.46	7	28.46	11	28.46	12	28.46	15
28.48	14	28.48	16	28.48	9	28.48	12	28.48	12	28.48	15	28.48	20	28.48	17	28.48	17	28.48	11	28.48	15
28.5	17	28.5	13	28.5	12	28.5	14	28.5	10	28.5	18	28.5	16	28.5	12	28.5	12	28.5	18	28.5	14
28.52	15	28.52	8	28.52	18	28.52	12	28.52	10	28.52	17	28.52	11	28.52	14	28.52	11	28.52	19	28.52	10
28.54	14	28.54	12	28.54	12	28.54	9	28.54	12	28.54	15	28.54	9	28.54	12	28.54	9	28.54	13	28.54	14
28.56	7	28.56	15	28.56	18	28.56	16	28.56	7	28.56	15	28.56	10	28.56	10	28.56	14	28.56	2	28.56	14
28.58	11	28.58	15	28.58	13	28.58	12	28.58	13	28.58	11	28.58	16	28.58	9	28.58	11	28.58	7	28.58	14
28.6	11	28.6	14	28.6	11	28.6	10	28.6	10	28.6	14	28.6	9	28.6	15	28.6	8	28.6	10	28.6	15
28.62	7	28.62	8	28.62	12	28.62	9	28.62	14	28.62	6	28.62	15	28.62	10	28.62	12	28.62	11	28.62	9
28.64	13	28.64	8	28.64	8	28.64	16	28.64	12	28.64	11	28.64	15	28.64	14	28.64	14	28.64	11	28.64	12
28.66	14	28.66	11	28.66	6	28.66	12	28.66	14	28.66	13	28.66	11	28.66	13	28.66	15	28.66	12	28.66	12
28.68	11	28.68	10	28.68	8	28.68	8	28.68	7	28.68	14	28.68	9	28.68	14	28.68	8	28.68	16	28.68	9
28.7	6	28.7	13	28.7	14	28.7	10	28.7	13	28.7	6	28.7	8	28.7	5	28.7	12	28.7	12	28.7	7
28.72	12	28.72	9	28.72	8	28.72	7	28.72	11	28.72	14	28.72	12	28.72	9	28.72	8	28.72	12	28.72	15
28.74	10	28.74	17	28.74	12	28.74	15	28.74	12	28.74	9	28.74	10	28.74	11	28.74	12	28.74	11	28.74	8
28.76	8	28.76	9	28.76	10	28.76	7	28.76	8	28.76	14	28.76	10	28.76	17	28.76	9	28.76	12	28.76	14
28.78	12	28.78	3	28.78	9	28.78	12	28.78	7	28.78	8	28.78	18	28.78	10	28.78	10	28.78	12	28.78	12
28.8	16	28.8	7	28.8	14	28.8	12	28.8	6	28.8	11	28.8	5	28.8	13	28.8	16	28.8	17	28.8	8
28.82	13	28.82	15	28.82	4	28.82	6	28.82	8	28.82	8	28.82	10	28.82	10	28.82	10	28.82	15	28.82	9
28.84	10	28.84	6	28.84	11	28.84	7	28.84	8	28.84	11	28.84	8	28.84	13	28.84	7	28.84	15	28.84	7
28.86	10	28.86	7	28.86	9	28.86	12	28.86	9	28.86	10	28.86	6	28.86	8	28.86	11	28.86	7	28.86	7
28.88	14	28.88	10	28.88	12	28.88	9	28.88	6	28.88	9	28.88	9	28.88	10	28.88	10	28.88	17	28.88	8
28.9	6	28.9	8	28.9	7	28.9	9	28.9	14	28.9	7	28.9	6	28.9	6	28.9	7	28.9	3	28.9	4
28.92	4	28.92	6	28.92	9	28.92	7	28.92	11	28.92	8	28.92	6	28.92	14	28.92	11	28.92	8	28.92	11
28.94	8	28.94	2	28.94	9	28.94	6	28.94	6	28.94	11	28.94	5	28.94	7	28.94	8	28.94	8	28.94	12
28.96	6	28.96	7	28.96	6	28.96	11	28.96	6	28.96	7	28.96	8	28.96	11	28.96	10	28.96	7	28.96	12
28.98	5	28.98	7	28.98	4	28.98	8	28.98	5	28.98	8	28.98	7	28.98	8	28.98	8	28.98	5	28.98	3
29	6	29	4	29	2	29	5	29	4	29	8	29	7	29	5	29	3	29	4	29	10
29.02	5	29.02	6	29.02	5	29.02	8	29.02	6	29.02	4	29.02	6	29.02	5	29.02	7	29.02	8	29.02	8
29.04	9	29.04	11	29.04	11	29.04	7	29.04	5	29.04	7	29.04	6	29.04	4	29.04	3	29.04	8	29.04	5
29.06	5	29.06	7	29.06	7	29.06	5	29.06	4	29.06	4	29.06	7	29.06	3	29.06	7	29.06	5	29.06	7
29.08	4	29.08	6	29.08	4	29.08	4	29.08	4	29.08	3	29.08	9	29.08	4	29.08	3	29.08	9	29.08	1
29.1	2	29.1	3	29.1	5	29.1	3	29.1	5	29.1	6	29.1	9	29.1	7	29.1	5	29.1	8	29.1	8
29.12	8	29.12	4	29.12	9	29.12	6	29.12	6	29.12	6	29.12	5	29.12	7	29.12	7	29.12	6	29.12	6
29.14	3	29.14	8	29.14	10	29.14	4	29.14	1	29.14	3	29.14	4	29.14	3	29.14	6	29.14	1	29.14	6
29.16	5	29.16	10	29.16	5	29.16	7	29.16	3	29.16	8	29.16	4	29.16	7	29.16	5	29.16	7	29.16	9
29.18	4	29.18	7	29.18	6	29.18	8	29.18	5	29.18	4	29.18	3	29.18	5	29.18	3	29.18	5	29.18	7
29.2	1	29.2	5	29.2	5	29.2	4	29.2	7	29.2	4	29.2	5	29.2	6	29.2	7	29.2	7	29.2	6
29.22	5	29.22	3	29.22	5	29.22	8	29.22	1	29.22	6	29.22	7	29.22	10	29.22	6	29.22	3	29.22	6
29.24	5	29.24	4	29.24	3	29.24	5	29.24	8	29.24	5	29.24	3	29.24	3	29.24	6	29.24	5	29.24	8
29.26	3	29.26	4	29.26	5	29.26	6	29.26	5	29.26	4	29.26	3	29.26	7	29.26	4	29.26	5	29.26	4
29.28	5	29.28	6	29.28	3	29.28	6	29.28	9	29.28	9	29.28	5	29.28	3	29.28	2	29.28	3	29.28	2
29.3	3	29.3	8	29.3	4	29.3	10	29.3	1	29.3	5	29.3	6	29.3	5	29.3	5	29.3	6	29.3	5
29.32	2	29.32	10	29.32	5	29.32	8	29.32	5	29.32	8	29.32	4	29.32	3	29.32	5	29.32	9	29.32	7
29.34	5	29.34	4	29.34	10	29.34	10	29.34	8	29.34	10	29.34	1	29.34	9	29.34	7	29.34	3	29.34	3
29.36	5	29.36	9	29.36	7	29.36	8	29.36	1	29.36	5	29.36	6	29.36	5	29.36	5	29.36	5	29.36	9
29.38	6	29.38	7	29.38	4	29.38	4	29.38	9	29.38	1	29.38	8	29.38	3	29.38	8	29.38	8	29.38	5
29.4	6	29.4	7	29.4	17	29.4	6	29.4	6	29.4	9	29.4	2	29.4	6	29.4	9	29.4	8	29.4	5
29.42	6	29.42	4	29.42	6	29.42	3	29.42	5	29.42	4	29.42	8	29.42	9	29.42	7	29.42	10	29.42	8
29.44	10	29.44	8	29.44	3	29.44	3	29.44	4	29.44	7	29.44	5	29.44	9	29.44	4	29.44	5	29.44	7
29.46	7	29.46	5	29.46	6	29.46	5	29.46	6	29.46	9	29.46	6	29.46	9	29.46	6	29.46	5	29.46	7
29.48	6	29.48	5	29.48	5	29.48	6	29.48	4	29.48	9	29.48	6	29.48	5	29.48	6	29.48	4	29.48	10
29.5	6	29.5	5	29.5	9	29.5	12	29.5	8	29.5	8	29.5	11	29.5	7	29.5	7	29.5	9	29.5	4
29.52	8	29.52	6	29.52	4	29.52	10	29.52	6	29.52	3	29.52	7	29.52	6	29.52	6	29.52	9	29.52	6
29.54	7	29.54	4	29.54	9	29.54	5	29.54	4	29.54	10	29.54	6	29.54	9	29.54	6	29.54	4	29.54	6
29.56	6	29.56	9	29.56	6	29.56	3	29.56	7	29.56	5	29.56	10	29.56	6	29.56	7	29.56	5	29.56	6
29.58	12	29.58	8	29.58	7	29.58	7	29.58	9	29.58	3	29.58	6	29.58	11	29.58	7	29.58	3	29.58	7
29.6	8	29.6	7	29.6	14	29.6	6	29.6	2	29.6	10	29.6	3	29.6	6	29.6	6	29.6	6	29.6	5
29.62	9	29.62	6	29.62	8	29.62	7	29.62	7	29.62	4	29.62	5	29.62	7	29.62	4	29.62	5	29.62	4
29.64	6	29.64	6	29.64	4	29.64	11	29.64	9	29.64	9	29.64	6	29.64	10	29.64	5	29.64	11	29.64	5
29.66	8	29.66	5	29.66	10	29.66	7	29.66	10	29.66	8	29.66	6	29.66	10	29.66	7	29.66	4	29.66	8
29.68	11	29.68	4	29.68	4	29.68	6	29.68	3	29.68	2	29.68	5	29.68	5	29.68	9	29.68	5	29.68	16
29.7	7	29.7	6	29.7	7	29.7	9	29.7	6	29.7	10	29.7	11	29.7	14	29.7	2	29.7	4	29.7	5
29.72	6	29.72	4	29.72	3	29.72	7	29.72	5	29.72	9	29.72	3	29.72	7	29.72	6	29.72	4	29.72	8
29.74	6	29.74	5	29.74	6	29.74	8	29.74	12	29.74	7	29.74	9	29.74	4	29.74	6	29.74	6	29.74	2
29.76	11	29.76	3	29.76	5	29.76	9	29.76	7	29.76	5	29.76	5	29.76	6	29.76	4	29.76	10	29.76	7
29.78	6	29.78	10	29.78	1	29.78	14	29.78	8	29.78	2	29.78	7	29.78	6	29.78	4	29.78	8	29.78	4
29.8	6	29.8	3	29.8	10	29.8	6	29.8	5	29.8	5	29.8	4	29.8	7	29.8	9	29.8	7	29.8	6
29.82	5	29.82	7	29.82	8	29.82	4	29.82	2	29.82	12	29.82	5	29.82	9	29.82	6	29.82	4	29.82	6
29.84	7	29.84	10	29.84	12	29.84	12	29.84	5	29.84	7	29.84	7	29.84	5	29.84	5	29.84	11	29.84	10
29.86	7	29.86	8	29.86	7	29.86	7	29.86	3	29.86	8	29.86	7	29.86	4	29.86	5	29.86	7	29.86	7
29.88	6	29.88	8	29.88	3	29.88	3	29.88	4	29.88	6	29.88	7	29.88	8	29.88	4	29.88	12	29.88	6
29.9	3	29.9	3	29.9	9	29.9	5	29.9	4	29.9	3	29.9	6	29.9	7	29.9	9	29.9	4	29.9	5
29.92	6	29.92	3	29.92	9	29.92	7	29.92	6	29.92	2	29.92	5	29.92	5	29.92	5	29.92	6	29.92	9
29.94	4	29.94	6	29.94	5	29.94	6	29.94	9	29.94	5	29.94	14	29.94	9	29.94	5	29.94	6	29.94	9
29.96	6	29.96	4	29.96	6	29.96	3	29.96	4	29.96	4	29.96	11	29.96	9	29.96	4	29.96	3	29.96	7
29.98	2	29.98	8	29.98	6	29.98	11	29.98	2	29.98	12	29.98	10	29.98	4	29.98	14	29.98	7	29.98	10
30	3	30	5	30	3	30	11	30	7	30	7	30	5	30	8	30	6	30	9	30	1
30.02	11	30.02	7	30.02	5	30.02	10	30.02	6	30.02	5	30.02	6	30.02	5	30.02	0	30.02	6	30.02	7
30.04	6	30.04	7	30.04	7	30.04	5	30.04	10	30.04	3	30.04	6	30.04	6	30.04	8	30.04	10	30.04	6
30.06	7	30.06	9	30.06	9	30.06	8	30.06	4	30.06	9	30.06	8	30.06	9	30.06	7	30.06	8	30.06	6
30.08	6	30.08	10	30.08	8	30.08	6	30.08	11	30.08	5	30.08	6	30.08	6	30.08	10	30.08	6	30.08	4
30.1	5	30.1	12	30.1	10	30.1	8	30.1	5	30.1	10	30.1	3	30.1	6	30.1	11	30.1	5	30.1	2
30.12	10	30.12	7	30.12	10	30.12	6	30.12	6	30.12	10	30.12	8	30.12	2	30.12	6	30.12	4	30.12	6
30.14	10	30.14	10	30.14	7	30.14	6	30.14	9	30.14	9	30.14	8	30.14	6	30.14	6	30.14	5	30.14	8
30.16	5	30.16	3	30.16	5	30.16	11	30.16	10	30.16	8	30.16	10	30.16	10	30.16	8	30.16	3	30.16	7
30.18	11	30.18	6	30.18	9	30.18	9	30.18	2	30.18	12	30.18	9	30.18	11	30.18	3	30.18	3	30.18	10
30.2	7	30.2	11	30.2	8	30.2	10	30.2	8	30.2	9	30.2	12	30.2	6	30.2	10	30.2	15	30.2	6
30.22	6	30.22	8	30.22	4	30.22	7	30.22	7	30.22	11	30.22	5	30.22	6	30.22	11	30.22	6	30.22	9
30.24	9	30.24	8	30.24	10	30.24	5	30.24	10	30.24	10	30.24	8	30.24	12	30.24	6	30.24	11	30.24	5
30.26	6	30.26	5	30.26	4	30.26	10	30.26	11	30.26	7	30.26	8	30.26	3	30.26	6	30.26	6	30.26	6
30.28	7	30.28	8	30.28	14	30.28	7	30.28	11	30.28	5	30.28	13	30.28	9	30.28	4	30.28	7	30.28	9
30.3	9	30.3	6	30.3	10	30.3	5	30.3	16	30.3	13	30.3	13	30.3	8	30.3	10	30.3	6	30.3	11
30.32	14	30.32	6	30.32	9	30.32	9	30.32	12	30.32	14	30.32	12	30.32	14	30.32	8	30.32	7	30.32	11
30.34	8	30.34	12	30.34	5	30.34	6	30.34	9	30.34	7	30.34	11	30.34	10	30.34	13	30.34	16	30.34	6
30.36	11	30.36	8	30.36	13	30.36	9	30.36	9	30.36	8	30.36	12	30.36	12	30.36	9	30.36	13	30.36	10
30.38	10	30.38	13	30.38	6	30.38	11	30.38	9	30.38	14	30.38	5	30.38	7	30.38	16	30.38	8	30.38	6
30.4	8	30.4	7	30.4	9	30.4	8	30.4	16	30.4	11	30.4	8	30.4	9	30.4	10	30.4	13	30.4	10
30.42	8	30.42	15	30.42	11	30.42	5	30.42	17	30.42	15	30.42	10	30.42	6	30.42	12	30.42	7	30.42	7
30.44	8	30.44	14	30.44	8	30.44	6	30.44	9	30.44	11	30.44	13	30.44	7	30.44	10	30.44	14	30.44	13
30.46	17	30.46	12	30.46	8	30.46	15	30.46	19	30.46	17	30.46	9	30.46	11	30.46	15	30.46	11	30.46	14
30.48	13	30.48	13	30.48	13	30.48	10	30.48	10	30.48	14	30.48	18	30.48	22	30.48	10	30.48	10	30.48	14
30.5	13	30.5	17	30.5	16	30.5	18	30.5	10	30.5	13	30.5	18	30.5	15	30.5	6	30.5	12	30.5	10
30.52	8	30.52	13	30.52	15	30.52	16	30.52	19	30.52	12	30.52	14	30.52	21	30.52	16	30.52	19	30.52	18
30.54	16	30.54	16	30.54	10	30.54	15	30.54	16	30.54	26	30.54	8	30.54	21	30.54	17	30.54	10	30.54	16
30.56	22	30.56	14	30.56	16	30.56	16	30.56	10	30.56	12	30.56	24	30.56	20	30.56	18	30.56	19	30.56	22
30.58	19	30.58	11	30.58	13	30.58	17	30.58	17	30.58	18	30.58	16	30.58	18	30.58	19	30.58	13	30.58	16
30.6	18	30.6	14	30.6	21	30.6	15	30.6	27	30.6	9	30.6	20	30.6	26	30.6	22	30.6	20	30.6	21
30.62	20	30.62	12	30.62	17	30.62	21	30.62	17	30.62	12	30.62	30	30.62	19	30.62	25	30.62	22	30.62	23
30.64	17	30.64	27	30.64	26	30.64	20	30.64	31	30.64	20	30.64	31	30.64	15	30.64	26	30.64	21	30.64	29
30.66	32	30.66	24	30.66	22	30.66	23	30.66	34	30.66	22	30.66	33	30.66	26	30.66	29	30.66	30	30.66	40
30.68	19	30.68	27	30.68	28	30.68	13	30.68	29	30.68	27	30.68	33	30.68	32	30.68	31	30.68	23	30.68	33
30.7	35	30.7	26	30.7	31	30.7	28	30.7	39	30.7	18	30.7	35	30.7	30	30.7	39	30.7	37	30.7	35
30.72	49	30.72	31	30.72	39	30.72	28	30.72	43	30.72	32	30.72	37	30.72	50	30.72	43	30.72	33	30.72	37
30.74	42	30.74	41	30.74	37	30.74	47	30.74	37	30.74	36	30.74	50	30.74	51	30.74	36	30.74	45	30.74	39
30.76	50	30.76	50	30.76	48	30.76	59	30.76	34	30.76	54	30.76	57	30.76	57	30.76	48	30.76	60	30.76	68
30.78	75	30.78	50	30.78	62	30.78	69	30.78	64	30.78	76	30.78	68	30.78	70	30.78	62	30.78	64	30.78	69
30.8	67	30.8	82	30.8	89	30.8	73	30.8	81	30.8	75	30.8	73	30.8	90	30.8	84	30.8	80	30.8	101
30.82	96	30.82	92	30.82	100	30.82	112	30.82	108	30.82	110	30.82	117	30.82	99	30.82	118	30.82	80	30.82	117
30.84	111	30.84	135	30.84	121	30.84	140	30.84	118	30.84	143	30.84	123	30.84	140	30.84	139	30.84	136	30.84	146
30.86	200	30.86	189	30.86	194	30.86	197	30.86	189	30.86	205	30.86	211	30.86	194	30.86	177	30.86	206	30.86	210
30.88	242	30.88	254	30.88	248	30.88	241	30.88	243	30.88	238	30.88	236	30.88	226	30.88	233	30.88	231	30.88	274
30.9	380	30.9	392	30.9	358	30.9	337	30.9	344	30.9	357	30.9	381	30.9	355	30.9	365	30.9	358	30.9	342
30.92	433	30.92	527	30.92	498	30.92	523	30.92	530	30.92	540	30.92	587	30.92	570	30.92	540	30.92	555	30.92	566
30.94	518	30.94	520	30.94	482	30.94	525	30.94	534	30.94	534	30.94	527	30.94	569	30.94	531	30.94	534	30.94	505
30.96	513	30.96	532	30.96	525	30.96	591	30.96	550	30.96	489	30.96	512	30.96	520	30.96	519	30.96	514	30.96	500
30.98	489	30.98	501	30.98	526	30.98	510	30.98	520	30.98	508	30.98	528	30.98	508	30.98	470	30.98	464	30.98	473
31	455	31	443	31	519	31	410	31	477	31	458	31	442	31	431	31	440	31	418	31	416
31.02	371	31.02	368	31.02	416	31.02	349	31.02	371	31.02	381	31.02	385	31.02	384	31.02	378	31.02	321	31.02	336
31.04	321	31.04	327	31.04	334	31.04	317	31.04	309	31.04	319	31.04	345	31.04	294	31.04	310	31.04	291	31.04	273
31.06	249	31.06	222	31.06	186	31.06	272	31.06	238	31.06	266	31.06	241	31.06	228	31.06	238	31.06	219	31.06	239
31.08	161	31.08	191	31.08	207	31.08	224	31.08	205	31.08	199	31.08	206	31.08	177	31.08	154	31.08	178	31.08	172
31.1	133	31.1	138	31.1	133	31.1	140	31.1	133	31.1	123	31.1	146	31.1	119	31.1	106	31.1	123	31.1	126
31.12	117	31.12	120	31.12	102	31.12	105	31.12	111	31.12	116	31.12	116	31.12	115	31.12	116	31.12	106	31.12	109
31.14	84	31.14	91	31.14	87	31.14	78	31.14	83	31.14	106	31.14	80	31.14	70	31.14	69	31.14	75	31.14	110
31.16	95	31.16	68	31.16	72	31.16	91	31.16	83	31.16	87	31.16	86	31.16	83	31.16	95	31.16	78	31.16	77
31.18	62	31.18	73	31.18	63	31.18	77	31.18	69	31.18	70	31.18	71	31.18	68	31.18	67	31.18	68	31.18	72
31.2	70	31.2	62	31.2	73	31.2	68	31.2	61	31.2	67	31.2	70	31.2	68	31.2	60	31.2	66	31.2	62
31.22	58	31.22	61	31.22	64	31.22	84	31.22	63	31.22	67	31.22	76	31.22	57	31.22	86	31.22	67	31.22	77
31.24	70	31.24	71	31.24	63	31.24	71	31.24	62	31.24	83	31.24	67	31.24	73	31.24	70	31.24	85	31.24	76
31.26	71	31.26	70	31.26	76	31.26	88	31.26	76	31.26	76	31.26	81	31.26	80	31.26	83	31.26	72	31.26	87
31.28	65	31.28	84	31.28	68	31.28	90	31.28	79	31.28	86	31.28	88	31.28	83	31.28	85	31.28	83	31.28	90
31.3	76	31.3	76	31.3	78	31.3	83	31.3	75	31.3	98	31.3	102	31.3	88	31.3	85	31.3	88	31.3	80
31.32	76	31.32	78	31.32	73	31.32	92	31.32	95	31.32	91	31.32	91	31.32	81	31.32	81	31.32	92	31.32	84
31.34	82	31.34	91	31.34	66	31.34	81	31.34	83	31.34	94	31.34	86	31.34	79	31.34	96	31.34	75	31.34	88
31.36	86	31.36	89	31.36	87	31.36	75	31.36	76	31.36	80	31.36	81	31.36	74	31.36	83	31.36	86	31.36	83
31.38	57	31.38	64	31.38	75	31.38	59	31.38	79	31.38	75	31.38	69	31.38	87	31.38	87	31.38	78	31.38	71
31.4	62	31.4	64	31.4	64	31.4	56	31.4	68	31.4	54	31.4	69	31.4	78	31.4	51	31.4	44	31.4	65
31.42	43	31.42	51	31.42	42	31.42	47	31.42	60	31.42	47	31.42	59	31.42	59	31.42	46	31.42	50	31.42	64
31.44	36	31.44	50	31.44	39	31.44	44	31.44	37	31.44	42	31.44	41	31.44	47	31.44	40	31.44	46	31.44	41
31.46	24	31.46	37	31.46	32	31.46	29	31.46	30	31.46	37	31.46	35	31.46	30	31.46	38	31.46	34	31.46	36
31.48	28	31.48	30	31.48	24	31.48	18	31.48	35	31.48	28	31.48	25	31.48	26	31.48	16	31.48	28	31.48	17
31.5	23	31.5	25	31.5	21	31.5	19	31.5	26	31.5	21	31.5	21	31.5	14	31.5	15	31.5	21	31.5	17
31.52	17	31.52	25	31.52	22	31.52	15	31.52	13	31.52	14	31.52	12	31.52	16	31.52	16	31.52	17	31.52	16
31.54	11	31.54	12	31.54	19	31.54	15	31.54	17	31.54	22	31.54	15	31.54	15	31.54	10	31.54	12	31.54	19
31.56	12	31.56	13	31.56	13	31.56	7	31.56	15	31.56	11	31.56	8	31.56	14	31.56	9	31.56	13	31.56	12
31.58	15	31.58	15	31.58	10	31.58	12	31.58	10	31.58	14	31.58	10	31.58	10	31.58	15	31.58	16	31.58	17
31.6	12	31.6	9	31.6	13	31.6	7	31.6	19	31.6	9	31.6	11	31.6	8	31.6	16	31.6	6	31.6	11
31.62	12	31.62	14	31.62	3	31.62	15	31.62	7	31.62	7	31.62	11	31.62	18	31.62	13	31.62	22	31.62	13
31.64	9	31.64	11	31.64	12	31.64	11	31.64	9	31.64	13	31.64	6	31.64	7	31.64	11	31.64	12	31.64	11
31.66	5	31.66	13	31.66	8	31.66	8	31.66	8	31.66	2	31.66	12	31.66	7	31.66	6	31.66	6	31.66	3
31.68	6	31.68	8	31.68	8	31.68	4	31.68	9	31.68	3	31.68	13	31.68	5	31.68	11	31.68	10	31.68	10
31.7	8	31.7	8	31.7	5	31.7	8	31.7	9	31.7	10	31.7	5	31.7	6	31.7	6	31.7	8	31.7	9
31.72	11	31.72	10	31.72	12	31.72	8	31.72	11	31.72	4	31.72	10	31.72	10	31.72	9	31.72	11	31.72	6
31.74	5	31.74	10	31.74	6	31.74	8	31.74	5	31.74	7	31.74	12	31.74	4	31.74	9	31.74	9	31.74	5
31.76	10	31.76	10	31.76	7	31.76	5	31.76	11	31.76	6	31.76	7	31.76	2	31.76	13	31.76	8	31.76	8
31.78	9	31.78	7	31.78	6	31.78	7	31.78	6	31.78	11	31.78	6	31.78	4	31.78	5	31.78	6	31.78	9
31.8	10	31.8	7	31.8	5	31.8	8	31.8	10	31.8	9	31.8	5	31.8	9	31.8	7	31.8	7	31.8	6
31.82	4	31.82	8	31.82	6	31.82	8	31.82	8	31.82	7	31.82	5	31.82	8	31.82	8	31.82	6	31.82	11
31.84	7	31.84	9	31.84	6	31.84	7	31.84	6	31.84	9	31.84	5	31.84	6	31.84	9	31.84	6	31.84	7
31.86	4	31.86	8	31.86	5	31.86	5	31.86	5	31.86	9	31.86	7	31.86	7	31.86	11	31.86	8	31.86	6
31.88	9	31.88	8	31.88	8	31.88	5	31.88	5	31.88	6	31.88	5	31.88	9	31.88	12	31.88	8	31.88	12
31.9	8	31.9	4	31.9	5	31.9	6	31.9	10	31.9	6	31.9	3	31.9	7	31.9	6	31.9	7	31.9	4
31.92	8	31.92	5	31.92	4	31.92	9	31.92	7	31.92	4	31.92	11	31.92	16	31.92	5	31.92	5	31.92	4
31.94	5	31.94	9	31.94	8	31.94	9	31.94	4	31.94	4	31.94	5	31.94	6	31.94	7	31.94	9	31.94	14
31.96	2	31.96	10	31.96	7	31.96	7	31.96	8	31.96	8	31.96	6	31.96	6	31.96	4	31.96	5	31.96	4
31.98	5	31.98	6	31.98	3	31.98	6	31.98	6	31.98	7	31.98	6	31.98	11	31.98	4	31.98	10	31.98	9
32	6	32	11	32	8	32	4	32	3	32	6	32	7	32	8	32	7	32	3	32	4
32.02	3	32.02	7	32.02	4	32.02	10	32.02	10	32.02	8	32.02	9	32.02	8	32.02	5	32.02	7	32.02	8
32.04	10	32.04	8	32.04	5	32.04	6	32.04	8	32.04	10	32.04	5	32.04	8	32.04	5	32.04	11	32.04	11
32.06	8	32.06	5	32.06	9	32.06	7	32.06	6	32.06	7	32.06	8	32.06	7	32.06	11	32.06	4	32.06	5
32.08	6	32.08	10	32.08	8	32.08	5	32.08	10	32.08	4	32.08	10	32.08	3	32.08	7	32.08	14	32.08	3
32.1	8	32.1	8	32.1	9	32.1	5	32.1	6	32.1	7	32.1	5	32.1	11	32.1	7	32.1	9	32.1	8
32.12	6	32.12	8	32.12	8	32.12	11	32.12	5	32.12	9	32.12	4	32.12	3	32.12	8	32.12	7	32.12	4
32.14	8	32.14	6	32.14	6	32.14	6	32.14	4	32.14	3	32.14	8	32.14	9	32.14	9	32.14	7	32.14	8
32.16	12	32.16	3	32.16	6	32.16	8	32.16	3	32.16	5	32.16	6	32.16	4	32.16	8	32.16	6	32.16	10
32.18	9	32.18	12	32.18	8	32.18	5	32.18	8	32.18	8	32.18	5	32.18	8	32.18	9	32.18	7	32.18	5
32.2	3	32.2	5	32.2	7	32.2	6	32.2	6	32.2	8	32.2	3	32.2	7	32.2	9	32.2	3	32.2	11
32.22	11	32.22	8	32.22	0	32.22	3	32.22	2	32.22	3	32.22	6	32.22	6	32.22	4	32.22	4	32.22	7
32.24	10	32.24	7	32.24	7	32.24	6	32.24	11	32.24	2	32.24	10	32.24	5	32.24	9	32.24	5	32.24	3
32.26	6	32.26	4	32.26	4	32.26	4	32.26	2	32.26	5	32.26	6	32.26	5	32.26	8	32.26	7	32.26	9
32.28	3	32.28	5	32.28	7	32.28	2	32.28	6	32.28	3	32.28	7	32.28	8	32.28	4	32.28	2	32.28	4
32.3	6	32.3	8	32.3	7	32.3	4	32.3	5	32.3	3	32.3	2	32.3	3	32.3	7	32.3	4	32.3	3
32.32	4	32.32	7	32.32	7	32.32	5	32.32	4	32.32	6	32.32	4	32.32	4	32.32	9	32.32	5	32.32	6
32.34	10	32.34	2	32.34	1	32.34	13	32.34	10	32.34	1	32.34	7	32.34	2	32.34	7	32.34	2	32.34	5
32.36	3	32.36	4	32.36	3	32.36	5	32.36	4	32.36	2	32.36	1	32.36	5	32.36	5	32.36	4	32.36	6
32.38	7	32.38	6	32.38	4	32.38	2	32.38	2	32.38	5	32.38	4	32.38	4	32.38	4	32.38	3	32.38	5
32.4	6	32.4	2	32.4	7	32.4	8	32.4	1	32.4	3	32.4	4	32.4	3	32.4	5	32.4	5	32.4	3
32.42	7	32.42	4	32.42	4	32.42	4	32.42	4	32.42	5	32.42	4	32.42	4	32.42	6	32.42	6	32.42	7
32.44	8	32.44	8	32.44	5	32.44	6	32.44	5	32.44	3	32.44	3	32.44	5	32.44	3	32.44	7	32.44	5
32.46	2	32.46	7	32.46	8	32.46	3	32.46	10	32.46	6	32.46	8	32.46	5	32.46	6	32.46	4	32.46	9
32.48	4	32.48	4	32.48	6	32.48	5	32.48	5	32.48	3	32.48	7	32.48	4	32.48	6	32.48	3	32.48	5
32.5	4	32.5	3	32.5	4	32.5	8	32.5	0	32.5	5	32.5	3	32.5	8	32.5	4	32.5	7	32.5	3
32.52	3	32.52	6	32.52	5	32.52	7	32.52	10	32.52	5	32.52	7	32.52	3	32.52	6	32.52	7	32.52	6
32.54	5	32.54	4	32.54	3	32.54	6	32.54	5	32.54	4	32.54	8	32.54	8	32.54	1	32.54	9	32.54	3
32.56	6	32.56	3	32.56	3	32.56	5	32.56	2	32.56	1	32.56	5	32.56	4	32.56	4	32.56	6	32.56	6
32.58	5	32.58	3	32.58	6	32.58	8	32.58	2	32.58	6	32.58	2	32.58	0	32.58	4	32.58	4	32.58	5
32.6	2	32.6	7	32.6	5	32.6	2	32.6	1	32.6	3	32.6	4	32.6	5	32.6	4	32.6	5	32.6	7
32.62	3	32.62	5	32.62	4	32.62	2	32.62	2	32.62	2	32.62	4	32.62	3	32.62	1	32.62	6	32.62	7
32.64	6	32.64	7	32.64	11	32.64	6	32.64	5	32.64	5	32.64	1	32.64	4	32.64	3	32.64	5	32.64	7
32.66	3	32.66	5	32.66	1	32.66	2	32.66	5	32.66	2	32.66	2	32.66	3	32.66	7	32.66	7	32.66	3
32.68	2	32.68	1	32.68	7	32.68	9	32.68	3	32.68	5	32.68	5	32.68	6	32.68	3	32.68	6	32.68	8
32.7	6	32.7	7	32.7	5	32.7	2	32.7	1	32.7	4	32.7	2	32.7	5	32.7	5	32.7	6	32.7	3
32.72	4	32.72	3	32.72	8	32.72	4	32.72	8	32.72	3	32.72	4	32.72	11	32.72	2	32.72	3	32.72	2
32.74	6	32.74	5	32.74	3	32.74	7	32.74	5	32.74	5	32.74	5	32.74	5	32.74	5	32.74	3	32.74	7
32.76	0	32.76	2	32.76	5	32.76	5	32.76	8	32.76	1	32.76	3	32.76	1	32.76	2	32.76	5	32.76	5
32.78	2	32.78	7	32.78	4	32.78	3	32.78	3	32.78	3	32.78	6	32.78	4	32.78	4	32.78	3	32.78	4
32.8	5	32.8	5	32.8	3	32.8	5	32.8	1	32.8	1	32.8	5	32.8	5	32.8	2	32.8	4	32.8	2
32.82	5	32.82	5	32.82	2	32.82	7	32.82	3	32.82	3	32.82	5	32.82	2	32.82	5	32.82	2	32.82	0
32.84	4	32.84	4	32.84	4	32.84	4	32.84	2	32.84	4	32.84	3	32.84	4	32.84	3	32.84	2	32.84	8
32.86	8	32.86	4	32.86	1	32.86	2	32.86	1	32.86	4	32.86	5	32.86	2	32.86	2	32.86	11	32.86	4
32.88	1	32.88	2	32.88	1	32.88	2	32.88	5	32.88	3	32.88	3	32.88	5	32.88	3	32.88	4	32.88	3
32.9	3	32.9	2	32.9	5	32.9	2	32.9	4	32.9	6	32.9	4	32.9	3	32.9	7	32.9	8	32.9	8
32.92	4	32.92	2	32.92	2	32.92	2	32.92	2	32.92	3	32.92	5	32.92	4	32.92	4	32.92	4	32.92	7
32.94	2	32.94	6	32.94	5	32.94	6	32.94	6	32.94	4	32.94	7	32.94	5	32.94	5	32.94	6	32.94	5
32.96	1	32.96	2	32.96	4	32.96	4	32.96	6	32.96	5	32.96	6	32.96	2	32.96	4	32.96	1	32.96	1
32.98	4	32.98	2	32.98	2	32.98	4	32.98	3	32.98	3	32.98	3	32.98	3	32.98	4	32.98	3	32.98	2
33	4	33	4	33	0	33	3	33	5	33	3	33	10	33	1	33	8	33	7	33	7
33.02	4	33.02	3	33.02	4	33.02	2	33.02	2	33.02	3	33.02	2	33.02	7	33.02	6	33.02	5	33.02	4
33.04	3	33.04	0	33.04	4	33.04	2	33.04	4	33.04	4	33.04	6	33.04	6	33.04	4	33.04	5	33.04	2
33.06	3	33.06	5	33.06	3	33.06	3	33.06	2	33.06	3	33.06	5	33.06	1	33.06	3	33.06	8	33.06	10
33.08	2	33.08	3	33.08	2	33.08	2	33.08	8	33.08	1	33.08	7	33.08	5	33.08	6	33.08	6	33.08	3
33.1	4	33.1	5	33.1	1	33.1	2	33.1	5	33.1	5	33.1	2	33.1	4	33.1	0	33.1	4	33.1	3
33.12	3	33.12	4	33.12	3	33.12	3	33.12	2	33.12	1	33.12	0	33.12	3	33.12	4	33.12	4	33.12	2
33.14	5	33.14	6	33.14	2	33.14	6	33.14	1	33.14	5	33.14	2	33.14	3	33.14	1	33.14	5	33.14	4
33.16	1	33.16	3	33.16	2	33.16	1	33.16	2	33.16	3	33.16	3	33.16	5	33.16	5	33.16	5	33.16	2
33.18	1	33.18	4	33.18	3	33.18	2	33.18	1	33.18	0	33.18	7	33.18	5	33.18	0	33.18	2	33.18	4
33.2	2	33.2	1	33.2	0	33.2	3	33.2	4	33.2	4	33.2	4	33.2	0	33.2	8	33.2	2	33.2	2
33.22	4	33.22	3	33.22	4	33.22	4	33.22	1	33.22	4	33.22	4	33.22	8	33.22	4	33.22	2	33.22	3
33.24	4	33.24	7	33.24	6	33.24	2	33.24	6	33.24	4	33.24	2	33.24	4	33.24	3	33.24	0	33.24	3
33.26	4	33.26	1	33.26	2	33.26	1	33.26	7	33.26	1	33.26	9	33.26	5	33.26	4	33.26	3	33.26	2
33.28	3	33.28	2	33.28	3	33.28	3	33.28	4	33.28	8	33.28	1	33.28	5	33.28	5	33.28	5	33.28	3
33.3	4	33.3	4	33.3	6	33.3	1	33.3	1	33.3	3	33.3	2	33.3	2	33.3	5	33.3	4	33.3	6
33.32	3	33.32	3	33.32	5	33.32	4	33.32	4	33.32	13	33.32	2	33.32	2	33.32	2	33.32	4	33.32	5
33.34	2	33.34	6	33.34	3	33.34	2	33.34	5	33.34	2	33.34	5	33.34	3	33.34	3	33.34	6	33.34	7
33.36	8	33.36	2	33.36	2	33.36	3	33.36	2	33.36	3	33.36	4	33.36	6	33.36	3	33.36	2	33.36	7
33.38	4	33.38	8	33.38	4	33.38	2	33.38	3	33.38	2	33.38	1	33.38	6	33.38	2	33.38	2	33.38	2
33.4	4	33.4	3	33.4	8	33.4	1	33.4	8	33.4	7	33.4	5	33.4	2	33.4	4	33.4	10	33.4	5
33.42	4	33.42	2	33.42	5	33.42	4	33.42	4	33.42	3	33.42	2	33.42	3	33.42	3	33.42	7	33.42	0
33.44	5	33.44	7	33.44	7	33.44	4	33.44	1	33.44	6	33.44	3	33.44	2	33.44	5	33.44	12	33.44	3
33.46	1	33.46	2	33.46	0	33.46	4	33.46	5	33.46	2	33.46	6	33.46	2	33.46	4	33.46	2	33.46	8
33.48	6	33.48	4	33.48	4	33.48	2	33.48	3	33.48	4	33.48	6	33.48	3	33.48	6	33.48	1	33.48	4
33.5	5	33.5	7	33.5	6	33.5	5	33.5	4	33.5	5	33.5	7	33.5	8	33.5	2	33.5	3	33.5	8
33.52	8	33.52	6	33.52	4	33.52	7	33.52	3	33.52	4	33.52	1	33.52	4	33.52	3	33.52	3	33.52	3
33.54	2	33.54	3	33.54	5	33.54	1	33.54	4	33.54	1	33.54	3	33.54	6	33.54	2	33.54	2	33.54	4
33.56	3	33.56	4	33.56	4	33.56	5	33.56	4	33.56	4	33.56	2	33.56	4	33.56	3	33.56	2	33.56	6
33.58	4	33.58	9	33.58	4	33.58	8	33.58	3	33.58	2	33.58	3	33.58	5	33.58	8	33.58	2	33.58	5
33.6	3	33.6	5	33.6	3	33.6	1	33.6	7	33.6	4	33.6	5	33.6	0	33.6	4	33.6	6	33.6	7
33.62	3	33.62	1	33.62	3	33.62	4	33.62	1	33.62	3	33.62	7	33.62	4	33.62	4	33.62	3	33.62	6
33.64	6	33.64	3	33.64	8	33.64	2	33.64	4	33.64	3	33.64	7	33.64	4	33.64	3	33.64	4	33.64	5
33.66	9	33.66	0	33.66	3	33.66	4	33.66	0	33.66	7	33.66	4	33.66	5	33.66	3	33.66	4	33.66	7
33.68	7	33.68	3	33.68	2	33.68	4	33.68	4	33.68	2	33.68	5	33.68	3	33.68	7	33.68	4	33.68	1
33.7	4	33.7	2	33.7	9	33.7	3	33.7	7	33.7	2	33.7	5	33.7	4	33.7	5	33.7	2	33.7	3
33.72	5	33.72	6	33.72	7	33.72	3	33.72	3	33.72	7	33.72	3	33.72	3	33.72	1	33.72	1	33.72	5
33.74	6	33.74	5	33.74	3	33.74	5	33.74	10	33.74	6	33.74	3	33.74	7	33.74	0	33.74	2	33.74	4
33.76	9	33.76	2	33.76	8	33.76	6	33.76	5	33.76	3	33.76	5	33.76	4	33.76	3	33.76	4	33.76	5
33.78	7	33.78	1	33.78	4	33.78	5	33.78	4	33.78	6	33.78	3	33.78	1	33.78	1	33.78	4	33.78	3
33.8	4	33.8	7	33.8	5	33.8	5	33.8	4	33.8	3	33.8	4	33.8	2	33.8	3	33.8	3	33.8	6
33.82	5	33.82	5	33.82	4	33.82	7	33.82	7	33.82	6	33.82	6	33.82	6	33.82	7	33.82	1	33.82	3
33.84	4	33.84	5	33.84	9	33.84	6	33.84	10	33.84	8	33.84	3	33.84	3	33.84	4	33.84	8	33.84	8
33.86	4	33.86	2	33.86	3	33.86	3	33.86	3	33.86	2	33.86	6	33.86	4	33.86	3	33.86	4	33.86	8
33.88	4	33.88	2	33.88	4	33.88	4	33.88	8	33.88	7	33.88	5	33.88	6	33.88	5	33.88	2	33.88	6
33.9	4	33.9	2	33.9	5	33.9	5	33.9	7	33.9	6	33.9	6	33.9	3	33.9	3	33.9	3	33.9	1
33.92	2	33.92	4	33.92	0	33.92	6	33.92	3	33.92	1	33.92	3	33.92	2	33.92	2	33.92	4	33.92	2
33.94	4	33.94	5	33.94	6	33.94	2	33.94	5	33.94	7	33.94	5	33.94	3	33.94	4	33.94	4	33.94	6
33.96	3	33.96	8	33.96	4	33.96	4	33.96	8	33.96	4	33.96	4	33.96	2	33.96	7	33.96	5	33.96	11
33.98	3	33.98	2	33.98	1	33.98	4	33.98	4	33.98	5	33.98	7	33.98	2	33.98	5	33.98	3	33.98	2
34	7	34	5	34	5	34	4	34	5	34	4	34	5	34	1	34	4	34	6	34	4
34.02	5	34.02	4	34.02	3	34.02	3	34.02	3	34.02	6	34.02	5	34.02	4	34.02	5	34.02	5	34.02	4
34.04	2	34.04	6	34.04	2	34.04	4	34.04	4	34.04	4	34.04	8	34.04	4	34.04	5	34.04	4	34.04	1
34.06	6	34.06	4	34.06	2	34.06	5	34.06	6	34.06	0	34.06	6	34.06	5	34.06	6	34.06	5	34.06	2
34.08	3	34.08	4	34.08	3	34.08	6	34.08	5	34.08	4	34.08	5	34.08	6	34.08	4	34.08	3	34.08	4
34.1	7	34.1	7	34.1	6	34.1	5	34.1	4	34.1	6	34.1	1	34.1	8	34.1	4	34.1	2	34.1	3
34.12	4	34.12	3	34.12	4	34.12	4	34.12	3	34.12	6	34.12	3	34.12	6	34.12	5	34.12	6	34.12	2
34.14	4	34.14	5	34.14	3	34.14	4	34.14	6	34.14	5	34.14	3	34.14	4	34.14	6	34.14	4	34.14	5
34.16	3	34.16	3	34.16	6	34.16	7	34.16	5	34.16	1	34.16	3	34.16	8	34.16	2	34.16	4	34.16	8
34.18	2	34.18	4	34.18	2	34.18	1	34.18	2	34.18	5	34.18	8	34.18	4	34.18	8	34.18	5	34.18	5
34.2	4	34.2	6	34.2	2	34.2	2	34.2	8	34.2	2	34.2	7	34.2	6	34.2	5	34.2	6	34.2	3
34.22	3	34.22	2	34.22	5	34.22	4	34.22	3	34.22	6	34.22	4	34.22	3	34.22	2	34.22	2	34.22	2
34.24	6	34.24	5	34.24	6	34.24	7	34.24	3	34.24	5	34.24	1	34.24	7	34.24	6	34.24	2	34.24	6
34.26	4	34.26	3	34.26	2	34.26	6	34.26	2	34.26	1	34.26	5	34.26	8	34.26	2	34.26	3	34.26	5
34.28	1	34.28	9	34.28	6	34.28	4	34.28	3	34.28	5	34.28	10	34.28	3	34.28	6	34.28	1	34.28	4
34.3	3	34.3	6	34.3	2	34.3	6	34.3	3	34.3	8	34.3	4	34.3	2	34.3	6	34.3	2	34.3	7
34.32	5	34.32	2	34.32	6	34.32	10	34.32	3	34.32	4	34.32	5	34.32	6	34.32	3	34.32	2	34.32	8
34.34	5	34.34	1	34.34	5	34.34	6	34.34	1	34.34	3	34.34	7	34.34	4	34.34	6	34.34	6	34.34	5
34.36	4	34.36	4	34.36	3	34.36	7	34.36	1	34.36	5	34.36	2	34.36	2	34.36	4	34.36	5	34.36	4
34.38	4	34.38	4	34.38	6	34.38	2	34.38	4	34.38	6	34.38	5	34.38	1	34.38	4	34.38	3	34.38	1
34.4	4	34.4	4	34.4	2	34.4	2	34.4	5	34.4	6	34.4	1	34.4	8	34.4	2	34.4	2	34.4	7
34.42	3	34.42	8	34.42	4	34.42	3	34.42	4	34.42	2	34.42	4	34.42	9	34.42	1	34.42	7	34.42	4
34.44	5	34.44	8	34.44	4	34.44	4	34.44	4	34.44	4	34.44	1	34.44	1	34.44	6	34.44	5	34.44	3
34.46	4	34.46	4	34.46	8	34.46	3	34.46	3	34.46	6	34.46	4	34.46	5	34.46	3	34.46	4	34.46	5
34.48	3	34.48	7	34.48	4	34.48	3	34.48	7	34.48	6	34.48	2	34.48	5	34.48	5	34.48	5	34.48	0
34.5	2	34.5	4	34.5	4	34.5	4	34.5	7	34.5	6	34.5	3	34.5	2	34.5	2	34.5	1	34.5	2
34.52	3	34.52	8	34.52	4	34.52	4	34.52	0	34.52	4	34.52	4	34.52	5	34.52	6	34.52	4	34.52	7
34.54	4	34.54	9	34.54	4	34.54	8	34.54	4	34.54	2	34.54	3	34.54	9	34.54	4	34.54	4	34.54	8
34.56	2	34.56	4	34.56	3	34.56	6	34.56	5	34.56	6	34.56	5	34.56	2	34.56	1	34.56	6	34.56	5
34.58	4	34.58	5	34.58	5	34.58	9	34.58	4	34.58	4	34.58	2	34.58	7	34.58	3	34.58	6	34.58	6
34.6	3	34.6	3	34.6	2	34.6	2	34.6	5	34.6	8	34.6	10	34.6	4	34.6	5	34.6	5	34.6	2
34.62	3	34.62	3	34.62	11	34.62	3	34.62	5	34.62	4	34.62	5	34.62	7	34.62	2	34.62	4	34.62	4
34.64	7	34.64	4	34.64	6	34.64	3	34.64	6	34.64	4	34.64	8	34.64	5	34.64	2	34.64	4	34.64	2
34.66	5	34.66	10	34.66	3	34.66	4	34.66	10	34.66	4	34.66	8	34.66	4	34.66	11	34.66	2	34.66	6
34.68	7	34.68	4	34.68	8	34.68	6	34.68	2	34.68	5	34.68	4	34.68	1	34.68	2	34.68	4	34.68	8
34.7	3	34.7	4	34.7	2	34.7	11	34.7	5	34.7	8	34.7	5	34.7	10	34.7	5	34.7	2	34.7	6
34.72	2	34.72	4	34.72	1	34.72	2	34.72	9	34.72	4	34.72	4	34.72	3	34.72	7	34.72	8	34.72	4
34.74	1	34.74	5	34.74	6	34.74	7	34.74	6	34.74	6	34.74	5	34.74	3	34.74	6	34.74	6	34.74	3
34.76	5	34.76	7	34.76	3	34.76	2	34.76	5	34.76	4	34.76	9	34.76	7	34.76	3	34.76	6	34.76	5
34.78	3	34.78	6	34.78	2	34.78	3	34.78	1	34.78	4	34.78	1	34.78	6	34.78	4	34.78	2	34.78	5
34.8	5	34.8	5	34.8	5	34.8	9	34.8	4	34.8	6	34.8	6	34.8	4	34.8	2	34.8	2	34.8	1
34.82	4	34.82	2	34.82	3	34.82	2	34.82	3	34.82	5	34.82	5	34.82	1	34.82	5	34.82	8	34.82	6
34.84	6	34.84	5	34.84	4	34.84	0	34.84	3	34.84	3	34.84	3	34.84	6	34.84	5	34.84	2	34.84	6
34.86	4	34.86	2	34.86	3	34.86	3	34.86	1	34.86	3	34.86	4	34.86	6	34.86	5	34.86	3	34.86	3
34.88	5	34.88	3	34.88	3	34.88	5	34.88	5	34.88	6	34.88	1	34.88	3	34.88	2	34.88	3	34.88	4
34.9	4	34.9	3	34.9	5	34.9	5	34.9	3	34.9	6	34.9	11	34.9	3	34.9	4	34.9	1	34.9	8
34.92	5	34.92	2	34.92	5	34.92	4	34.92	6	34.92	7	34.92	3	34.92	2	34.92	6	34.92	4	34.92	2
34.94	2	34.94	7	34.94	7	34.94	4	34.94	3	34.94	1	34.94	2	34.94	3	34.94	5	34.94	6	34.94	2
34.96	4	34.96	3	34.96	4	34.96	2	34.96	3	34.96	2	34.96	5	34.96	3	34.96	5	34.96	5	34.96	3
34.98	4	34.98	4	34.98	5	34.98	0	34.98	2	34.98	7	34.98	4	34.98	5	34.98	5	34.98	2	34.98	2
35	5	35	4	35	5	35	3	35	4	35	2	35	3	35	3	35	1	35	2	35	7
35.02	3	35.02	3	35.02	9	35.02	4	35.02	1	35.02	6	35.02	3	35.02	1	35.02	4	35.02	1	35.02	1
35.04	3	35.04	4	35.04	0	35.04	4	35.04	7	35.04	3	35.04	6	35.04	6	35.04	3	35.04	1	35.04	5
35.06	2	35.06	4	35.06	3	35.06	3	35.06	3	35.06	5	35.06	7	35.06	5	35.06	10	35.06	2	35.06	5
35.08	4	35.08	2	35.08	3	35.08	4	35.08	3	35.08	4	35.08	3	35.08	0	35.08	2	35.08	5	35.08	2
35.1	1	35.1	3	35.1	4	35.1	1	35.1	6	35.1	3	35.1	4	35.1	2	35.1	2	35.1	4	35.1	6
35.12	5	35.12	3	35.12	2	35.12	4	35.12	3	35.12	4	35.12	4	35.12	6	35.12	3	35.12	3	35.12	3
35.14	4	35.14	4	35.14	1	35.14	2	35.14	4	35.14	3	35.14	8	35.14	5	35.14	8	35.14	3	35.14	2
35.16	4	35.16	5	35.16	3	35.16	3	35.16	6	35.16	7	35.16	4	35.16	3	35.16	3	35.16	3	35.16	3
35.18	3	35.18	4	35.18	6	35.18	6	35.18	2	35.18	3	35.18	5	35.18	4	35.18	4	35.18	1	35.18	4
35.2	7	35.2	2	35.2	1	35.2	5	35.2	2	35.2	5	35.2	5	35.2	8	35.2	5	35.2	4	35.2	4
35.22	5	35.22	3	35.22	5	35.22	6	35.22	2	35.22	2	35.22	4	35.22	4	35.22	5	35.22	5	35.22	2
35.24	1	35.24	4	35.24	4	35.24	4	35.24	2	35.24	0	35.24	7	35.24	6	35.24	6	35.24	3	35.24	2
35.26	6	35.26	3	35.26	4	35.26	7	35.26	4	35.26	4	35.26	5	35.26	4	35.26	6	35.26	1	35.26	4
35.28	5	35.28	4	35.28	7	35.28	6	35.28	4	35.28	0	35.28	4	35.28	5	35.28	2	35.28	4	35.28	7
35.3	2	35.3	6	35.3	5	35.3	4	35.3	2	35.3	4	35.3	2	35.3	4	35.3	3	35.3	6	35.3	3
35.32	3	35.32	3	35.32	2	35.32	1	35.32	3	35.32	6	35.32	4	35.32	6	35.32	7	35.32	4	35.32	6
35.34	3	35.34	7	35.34	4	35.34	7	35.34	2	35.34	5	35.34	1	35.34	4	35.34	1	35.34	2	35.34	0
35.36	6	35.36	5	35.36	4	35.36	3	35.36	4	35.36	5	35.36	4	35.36	3	35.36	2	35.36	3	35.36	5
35.38	2	35.38	4	35.38	5	35.38	3	35.38	2	35.38	3	35.38	3	35.38	6	35.38	6	35.38	2	35.38	2
35.4	1	35.4	1	35.4	5	35.4	4	35.4	2	35.4	3	35.4	2	35.4	4	35.4	7	35.4	3	35.4	4
35.42	4	35.42	5	35.42	5	35.42	7	35.42	1	35.42	2	35.42	3	35.42	4	35.42	7	35.42	5	35.42	4
35.44	4	35.44	4	35.44	0	35.44	1	35.44	2	35.44	9	35.44	5	35.44	3	35.44	4	35.44	2	35.44	2
35.46	2	35.46	0	35.46	3	35.46	1	35.46	6	35.46	1	35.46	9	35.46	3	35.46	5	35.46	3	35.46	2
35.48	4	35.48	3	35.48	3	35.48	6	35.48	5	35.48	3	35.48	5	35.48	2	35.48	2	35.48	3	35.48	3
35.5	3	35.5	7	35.5	3	35.5	3	35.5	2	35.5	2	35.5	4	35.5	3	35.5	2	35.5	1	35.5	3
35.52	1	35.52	5	35.52	3	35.52	3	35.52	0	35.52	4	35.52	3	35.52	2	35.52	3	35.52	2	35.52	7
35.54	2	35.54	4	35.54	4	35.54	3	35.54	4	35.54	6	35.54	7	35.54	3	35.54	6	35.54	5	35.54	3
35.56	8	35.56	1	35.56	4	35.56	6	35.56	2	35.56	6	35.56	6	35.56	3	35.56	5	35.56	5	35.56	6
35.58	5	35.58	2	35.58	4	35.58	3	35.58	2	35.58	2	35.58	5	35.58	5	35.58	4	35.58	5	35.58	3
35.6	3	35.6	0	35.6	7	35.6	6	35.6	3	35.6	1	35.6	4	35.6	5	35.6	9	35.6	5	35.6	3
35.62	3	35.62	2	35.62	1	35.62	2	35.62	4	35.62	2	35.62	7	35.62	3	35.62	5	35.62	2	35.62	8
35.64	4	35.64	10	35.64	4	35.64	2	35.64	2	35.64	5	35.64	5	35.64	4	35.64	5	35.64	7	35.64	4
35.66	3	35.66	7	35.66	5	35.66	2	35.66	2	35.66	6	35.66	1	35.66	5	35.66	4	35.66	3	35.66	3
35.68	4	35.68	5	35.68	1	35.68	5	35.68	2	35.68	4	35.68	4	35.68	3	35.68	4	35.68	4	35.68	4
35.7	1	35.7	7	35.7	3	35.7	5	35.7	2	35.7	1	35.7	3	35.7	4	35.7	1	35.7	3	35.7	2
35.72	3	35.72	1	35.72	2	35.72	2	35.72	6	35.72	3	35.72	4	35.72	3	35.72	2	35.72	5	35.72	5
35.74	1	35.74	4	35.74	6	35.74	3	35.74	5	35.74	3	35.74	3	35.74	2	35.74	7	35.74	8	35.74	3
35.76	5	35.76	4	35.76	3	35.76	5	35.76	5	35.76	7	35.76	2	35.76	3	35.76	0	35.76	2	35.76	4
35.78	5	35.78	3	35.78	6	35.78	1	35.78	4	35.78	8	35.78	5	35.78	2	35.78	3	35.78	3	35.78	8
35.8	1	35.8	3	35.8	3	35.8	3	35.8	2	35.8	5	35.8	4	35.8	5	35.8	2	35.8	5	35.8	2
35.82	3	35.82	5	35.82	7	35.82	4	35.82	6	35.82	4	35.82	7	35.82	5	35.82	1	35.82	4	35.82	4
35.84	5	35.84	2	35.84	6	35.84	7	35.84	5	35.84	2	35.84	5	35.84	5	35.84	0	35.84	3	35.84	2
35.86	6	35.86	1	35.86	2	35.86	2	35.86	3	35.86	2	35.86	6	35.86	4	35.86	3	35.86	5	35.86	3
35.88	3	35.88	3	35.88	2	35.88	6	35.88	3	35.88	6	35.88	2	35.88	2	35.88	4	35.88	2	35.88	3
35.9	6	35.9	1	35.9	3	35.9	3	35.9	6	35.9	6	35.9	6	35.9	2	35.9	2	35.9	5	35.9	2
35.92	6	35.92	3	35.92	4	35.92	0	35.92	7	35.92	7	35.92	4	35.92	2	35.92	2	35.92	3	35.92	4
35.94	6	35.94	4	35.94	4	35.94	4	35.94	2	35.94	6	35.94	5	35.94	3	35.94	5	35.94	5	35.94	4
35.96	3	35.96	2	35.96	5	35.96	2	35.96	1	35.96	5	35.96	3	35.96	3	35.96	4	35.96	3	35.96	7
35.98	2	35.98	4	35.98	6	35.98	3	35.98	5	35.98	7	35.98	1	35.98	5	35.98	4	35.98	1	35.98	4
36	3	36	4	36	4	36	3	36	1	36	2	36	1	36	5	36	6	36	2	36	2
36.02	6	36.02	3	36.02	4	36.02	1	36.02	4	36.02	3	36.02	6	36.02	5	36.02	3	36.02	7	36.02	3
36.04	6	36.04	6	36.04	6	36.04	3	36.04	4	36.04	2	36.04	1	36.04	3	36.04	5	36.04	2	36.04	4
36.06	4	36.06	3	36.06	1	36.06	1	36.06	3	36.06	1	36.06	7	36.06	4	36.06	2	36.06	4	36.06	3
36.08	3	36.08	4	36.08	10	36.08	3	36.08	4	36.08	3	36.08	3	36.08	5	36.08	2	36.08	7	36.08	5
36.1	6	36.1	2	36.1	0	36.1	2	36.1	2	36.1	3	36.1	1	36.1	4	36.1	6	36.1	2	36.1	7
36.12	4	36.12	5	36.12	5	36.12	2	36.12	6	36.12	2	36.12	7	36.12	5	36.12	10	36.12	5	36.12	4
36.14	6	36.14	3	36.14	4	36.14	4	36.14	5	36.14	2	36.14	0	36.14	3	36.14	2	36.14	4	36.14	5
36.16	3	36.16	4	36.16	4	36.16	4	36.16	7	36.16	6	36.16	2	36.16	5	36.16	4	36.16	3	36.16	3
36.18	3	36.18	7	36.18	8	36.18	3	36.18	1	36.18	6	36.18	7	36.18	2	36.18	4	36.18	5	36.18	5
36.2	3	36.2	2	36.2	4	36.2	9	36.2	5	36.2	3	36.2	2	36.2	6	36.2	4	36.2	3	36.2	3
36.22	4	36.22	7	36.22	2	36.22	1	36.22	2	36.22	5	36.22	3	36.22	4	36.22	4	36.22	3	36.22	6
36.24	6	36.24	2	36.24	2	36.24	6	36.24	4	36.24	4	36.24	7	36.24	2	36.24	5	36.24	1	36.24	8
36.26	4	36.26	4	36.26	6	36.26	5	36.26	3	36.26	8	36.26	7	36.26	5	36.26	7	36.26	5	36.26	3
36.28	5	36.28	5	36.28	1	36.28	5	36.28	3	36.28	4	36.28	7	36.28	7	36.28	5	36.28	4	36.28	4
36.3	2	36.3	5	36.3	5	36.3	5	36.3	5	36.3	5	36.3	4	36.3	2	36.3	8	36.3	2	36.3	6
36.32	7	36.32	3	36.32	5	36.32	2	36.32	7	36.32	2	36.32	5	36.32	3	36.32	5	36.32	6	36.32	7
36.34	3	36.34	6	36.34	5	36.34	9	36.34	4	36.34	7	36.34	3	36.34	7	36.34	7	36.34	7	36.34	6
36.36	4	36.36	5	36.36	10	36.36	6	36.36	3	36.36	4	36.36	4	36.36	5	36.36	4	36.36	7	36.36	6
36.38	6	36.38	7	36.38	6	36.38	4	36.38	7	36.38	3	36.38	1	36.38	8	36.38	3	36.38	4	36.38	4
36.4	8	36.4	4	36.4	5	36.4	7	36.4	2	36.4	9	36.4	7	36.4	10	36.4	6	36.4	3	36.4	6
36.42	1	36.42	7	36.42	4	36.42	6	36.42	3	36.42	2	36.42	5	36.42	3	36.42	8	36.42	4	36.42	5
36.44	5	36.44	7	36.44	7	36.44	3	36.44	5	36.44	9	36.44	6	36.44	4	36.44	2	36.44	2	36.44	7
36.46	4	36.46	8	36.46	5	36.46	5	36.46	11	36.46	4	36.46	7	36.46	7	36.46	9	36.46	6	36.46	6
36.48	6	36.48	4	36.48	5	36.48	1	36.48	11	36.48	5	36.48	4	36.48	4	36.48	5	36.48	6	36.48	8
36.5	6	36.5	6	36.5	5	36.5	7	36.5	1	36.5	2	36.5	9	36.5	3	36.5	7	36.5	4	36.5	8
36.52	4	36.52	4	36.52	6	36.52	7	36.52	3	36.52	4	36.52	4	36.52	4	36.52	5	36.52	7	36.52	3
36.54	7	36.54	2	36.54	4	36.54	7	36.54	4	36.54	4	36.54	3	36.54	5	36.54	12	36.54	5	36.54	7
36.56	5	36.56	9	36.56	7	36.56	6	36.56	4	36.56	3	36.56	10	36.56	4	36.56	6	36.56	7	36.56	8
36.58	9	36.58	7	36.58	9	36.58	1	36.58	7	36.58	2	36.58	9	36.58	5	36.58	7	36.58	6	36.58	5
36.6	1	36.6	5	36.6	1	36.6	4	36.6	6	36.6	5	36.6	9	36.6	5	36.6	9	36.6	2	36.6	5
36.62	4	36.62	6	36.62	8	36.62	4	36.62	8	36.62	5	36.62	4	36.62	5	36.62	3	36.62	6	36.62	5
36.64	6	36.64	6	36.64	6	36.64	6	36.64	3	36.64	3	36.64	7	36.64	4	36.64	6	36.64	0	36.64	4
36.66	2	36.66	4	36.66	4	36.66	10	36.66	3	36.66	6	36.66	4	36.66	3	36.66	6	36.66	4	36.66	6
36.68	1	36.68	3	36.68	2	36.68	6	36.68	6	36.68	6	36.68	6	36.68	6	36.68	5	36.68	6	36.68	6
36.7	3	36.7	4	36.7	3	36.7	5	36.7	0	36.7	2	36.7	6	36.7	0	36.7	4	36.7	3	36.7	7
36.72	6	36.72	4	36.72	5	36.72	4	36.72	7	36.72	1	36.72	1	36.72	4	36.72	7	36.72	7	36.72	6
36.74	5	36.74	5	36.74	2	36.74	4	36.74	7	36.74	3	36.74	2	36.74	6	36.74	1	36.74	5	36.74	4
36.76	6	36.76	2	36.76	5	36.76	8	36.76	4	36.76	6	36.76	3	36.76	2	36.76	7	36.76	3	36.76	1
36.78	4	36.78	2	36.78	4	36.78	4	36.78	7	36.78	7	36.78	5	36.78	2	36.78	6	36.78	4	36.78	2
36.8	5	36.8	6	36.8	4	36.8	3	36.8	8	36.8	8	36.8	6	36.8	5	36.8	8	36.8	3	36.8	5
36.82	4	36.82	3	36.82	4	36.82	5	36.82	4	36.82	7	36.82	3	36.82	5	36.82	6	36.82	3	36.82	2
36.84	3	36.84	4	36.84	3	36.84	6	36.84	4	36.84	4	36.84	4	36.84	2	36.84	2	36.84	3	36.84	3
36.86	7	36.86	4	36.86	2	36.86	10	36.86	7	36.86	4	36.86	5	36.86	5	36.86	2	36.86	6	36.86	8
36.88	4	36.88	6	36.88	10	36.88	1	36.88	6	36.88	6	36.88	3	36.88	2	36.88	3	36.88	3	36.88	7
36.9	3	36.9	8	36.9	8	36.9	5	36.9	7	36.9	4	36.9	3	36.9	6	36.9	7	36.9	6	36.9	2
36.92	6	36.92	8	36.92	7	36.92	2	36.92	4	36.92	6	36.92	6	36.92	5	36.92	3	36.92	3	36.92	7
36.94	8	36.94	5	36.94	4	36.94	5	36.94	5	36.94	2	36.94	7	36.94	6	36.94	8	36.94	10	36.94	8
36.96	5	36.96	6	36.96	6	36.96	4	36.96	6	36.96	11	36.96	4	36.96	4	36.96	7	36.96	6	36.96	9
36.98	6	36.98	4	36.98	7	36.98	7	36.98	7	36.98	6	36.98	7	36.98	4	36.98	6	36.98	3	36.98	4
37	3	37	4	37	0	37	4	37	6	37	2	37	6	37	11	37	9	37	9	37	9
37.02	3	37.02	6	37.02	5	37.02	2	37.02	8	37.02	2	37.02	3	37.02	4	37.02	7	37.02	6	37.02	1
37.04	3	37.04	5	37.04	5	37.04	2	37.04	5	37.04	5	37.04	9	37.04	3	37.04	3	37.04	4	37.04	8
37.06	5	37.06	5	37.06	5	37.06	9	37.06	3	37.06	2	37.06	3	37.06	7	37.06	3	37.06	4	37.06	5
37.08	2	37.08	6	37.08	8	37.08	9	37.08	4	37.08	7	37.08	7	37.08	7	37.08	5	37.08	3	37.08	6
37.1	3	37.1	8	37.1	4	37.1	3	37.1	3	37.1	2	37.1	9	37.1	3	37.1	5	37.1	6	37.1	3
37.12	5	37.12	10	37.12	8	37.12	1	37.12	2	37.12	8	37.12	4	37.12	6	37.12	9	37.12	5	37.12	4
37.14	7	37.14	6	37.14	3	37.14	5	37.14	3	37.14	5	37.14	5	37.14	8	37.14	4	37.14	5	37.14	4
37.16	5	37.16	8	37.16	3	37.16	7	37.16	3	37.16	2	37.16	3	37.16	3	37.16	4	37.16	3	37.16	6
37.18	3	37.18	4	37.18	5	37.18	8	37.18	3	37.18	4	37.18	4	37.18	9	37.18	3	37.18	5	37.18	2
37.2	6	37.2	4	37.2	8	37.2	6	37.2	7	37.2	7	37.2	7	37.2	6	37.2	2	37.2	4	37.2	10
37.22	5	37.22	4	37.22	5	37.22	8	37.22	1	37.22	5	37.22	4	37.22	3	37.22	9	37.22	3	37.22	7
37.24	5	37.24	4	37.24	2	37.24	1	37.24	3	37.24	2	37.24	7	37.24	11	37.24	10	37.24	2	37.24	1
37.26	4	37.26	5	37.26	2	37.26	8	37.26	3	37.26	3	37.26	3	37.26	5	37.26	4	37.26	4	37.26	9
37.28	3	37.28	5	37.28	4	37.28	4	37.28	5	37.28	2	37.28	5	37.28	3	37.28	5	37.28	3	37.28	3
37.3	7	37.3	2	37.3	4	37.3	2	37.3	5	37.3	10	37.3	3	37.3	8	37.3	3	37.3	5	37.3	3
37.32	2	37.32	5	37.32	3	37.32	3	37.32	1	37.32	3	37.32	5	37.32	6	37.32	5	37.32	1	37.32	2
37.34	3	37.34	3	37.34	2	37.34	2	37.34	3	37.34	5	37.34	3	37.34	2	37.34	3	37.34	4	37.34	4
37.36	3	37.36	1	37.36	2	37.36	4	37.36	0	37.36	3	37.36	4	37.36	10	37.36	5	37.36	3	37.36	8
37.38	3	37.38	9	37.38	4	37.38	8	37.38	5	37.38	2	37.38	4	37.38	7	37.38	2	37.38	7	37.38	5
37.4	5	37.4	6	37.4	3	37.4	3	37.4	3	37.4	4	37.4	6	37.4	6	37.4	4	37.4	5	37.4	3
37.42	6	37.42	1	37.42	4	37.42	5	37.42	5	37.42	7	37.42	4	37.42	3	37.42	4	37.42	4	37.42	5
37.44	5	37.44	3	37.44	2	37.44	5	37.44	3	37.44	5	37.44	2	37.44	4	37.44	6	37.44	5	37.44	8
37.46	6	37.46	2	37.46	6	37.46	6	37.46	3	37.46	4	37.46	7	37.46	5	37.46	4	37.46	6	37.46	6
37.48	1	37.48	4	37.48	7	37.48	4	37.48	4	37.48	7	37.48	7	37.48	7	37.48	9	37.48	4	37.48	4
37.5	3	37.5	7	37.5	3	37.5	2	37.5	3	37.5	5	37.5	4	37.5	4	37.5	6	37.5	5	37.5	7
37.52	3	37.52	7	37.52	8	37.52	6	37.52	8	37.52	5	37.52	7	37.52	7	37.52	7	37.52	7	37.52	6
37.54	0	37.54	5	37.54	3	37.54	7	37.54	5	37.54	5	37.54	5	37.54	6	37.54	6	37.54	5	37.54	5
37.56	3	37.56	3	37.56	7	37.56	4	37.56	6	37.56	5	37.56	6	37.56	4	37.56	12	37.56	7	37.56	3
37.58	3	37.58	7	37.58	7	37.58	8	37.58	2	37.58	6	37.58	12	37.58	9	37.58	3	37.58	3	37.58	11
37.6	7	37.6	1	37.6	6	37.6	9	37.6	7	37.6	6	37.6	5	37.6	5	37.6	12	37.6	6	37.6	5
37.62	4	37.62	6	37.62	7	37.62	6	37.62	2	37.62	4	37.62	7	37.62	3	37.62	7	37.62	10	37.62	7
37.64	8	37.64	5	37.64	11	37.64	9	37.64	5	37.64	7	37.64	9	37.64	7	37.64	8	37.64	8	37.64	8
37.66	6	37.66	6	37.66	6	37.66	9	37.66	14	37.66	6	37.66	10	37.66	8	37.66	9	37.66	6	37.66	9
37.68	8	37.68	4	37.68	12	37.68	10	37.68	6	37.68	7	37.68	9	37.68	11	37.68	7	37.68	8	37.68	11
37.7	8	37.7	10	37.7	6	37.7	14	37.7	9	37.7	11	37.7	9	37.7	9	37.7	7	37.7	12	37.7	9
37.72	12	37.72	6	37.72	10	37.72	11	37.72	10	37.72	11	37.72	5	37.72	6	37.72	11	37.72	7	37.72	13
37.74	3	37.74	7	37.74	8	37.74	10	37.74	8	37.74	9	37.74	6	37.74	8	37.74	11	37.74	3	37.74	6
37.76	6	37.76	6	37.76	10	37.76	6	37.76	9	37.76	9	37.76	4	37.76	6	37.76	8	37.76	12	37.76	6
37.78	12	37.78	15	37.78	9	37.78	11	37.78	8	37.78	12	37.78	5	37.78	6	37.78	6	37.78	5	37.78	8
37.8	9	37.8	6	37.8	4	37.8	11	37.8	12	37.8	7	37.8	3	37.8	8	37.8	8	37.8	6	37.8	9
37.82	9	37.82	7	37.82	13	37.82	9	37.82	8	37.82	7	37.82	12	37.82	11	37.82	8	37.82	10	37.82	11
37.84	4	37.84	8	37.84	8	37.84	5	37.84	11	37.84	8	37.84	9	37.84	7	37.84	8	37.84	10	37.84	7
37.86	8	37.86	12	37.86	7	37.86	8	37.86	6	37.86	10	37.86	9	37.86	6	37.86	14	37.86	12	37.86	10
37.88	10	37.88	11	37.88	7	37.88	14	37.88	7	37.88	11	37.88	13	37.88	8	37.88	12	37.88	8	37.88	8
37.9	10	37.9	11	37.9	6	37.9	7	37.9	18	37.9	6	37.9	18	37.9	7	37.9	17	37.9	9	37.9	12
37.92	19	37.92	6	37.92	10	37.92	9	37.92	6	37.92	8	37.92	10	37.92	15	37.92	7	37.92	10	37.92	8
37.94	13	37.94	13	37.94	14	37.94	15	37.94	16	37.94	8	37.94	10	37.94	8	37.94	4	37.94	11	37.94	17
37.96	12	37.96	10	37.96	17	37.96	10	37.96	11	37.96	19	37.96	22	37.96	13	37.96	8	37.96	14	37.96	13
37.98	18	37.98	18	37.98	11	37.98	15	37.98	21	37.98	13	37.98	11	37.98	15	37.98	15	37.98	22	37.98	21
38	18	38	15	38	11	38	14	38	20	38	21	38	17	38	22	38	15	38	17	38	18
38.02	26	38.02	15	38.02	28	38.02	18	38.02	17	38.02	32	38.02	28	38.02	22	38.02	16	38.02	17	38.02	15
38.04	33	38.04	29	38.04	26	38.04	24	38.04	26	38.04	30	38.04	28	38.04	31	38.04	28	38.04	25	38.04	24
38.06	41	38.06	35	38.06	41	38.06	39	38.06	44	38.06	34	38.06	34	38.06	37	38.06	37	38.06	35	38.06	44
38.08	41	38.08	51	38.08	48	38.08	33	38.08	43	38.08	46	38.08	48	38.08	42	38.08	56	38.08	48	38.08	58
38.1	74	38.1	60	38.1	67	38.1	62	38.1	45	38.1	59	38.1	63	38.1	67	38.1	53	38.1	61	38.1	58
38.12	76	38.12	73	38.12	85	38.12	66	38.12	73	38.12	74	38.12	78	38.12	70	38.12	65	38.12	72	38.12	89
38.14	82	38.14	74	38.14	92	38.14	84	38.14	91	38.14	72	38.14	70	38.14	95	38.14	75	38.14	70	38.14	81
38.16	85	38.16	78	38.16	71	38.16	78	38.16	89	38.16	76	38.16	76	38.16	72	38.16	83	38.16	82	38.16	63
38.18	83	38.18	64	38.18	85	38.18	76	38.18	73	38.18	94	38.18	70	38.18	60	38.18	76	38.18	71	38.18	67
38.2	71	38.2	77	38.2	58	38.2	69	38.2	60	38.2	62	38.2	63	38.2	66	38.2	67	38.2	74	38.2	64
38.22	61	38.22	67	38.22	50	38.22	45	38.22	59	38.22	67	38.22	48	38.22	65	38.22	56	38.22	56	38.22	48
38.24	45	38.24	56	38.24	48	38.24	49	38.24	48	38.24	55	38.24	52	38.24	54	38.24	56	38.24	52	38.24	64
38.26	42	38.26	51	38.26	40	38.26	41	38.26	48	38.26	48	38.26	52	38.26	39	38.26	40	38.26	42	38.26	46
38.28	43	38.28	42	38.28	46	38.28	36	38.28	43	38.28	48	38.28	43	38.28	38	38.28	41	38.28	34	38.28	35
38.3	23	38.3	34	38.3	28	38.3	29	38.3	30	38.3	22	38.3	27	38.3	27	38.3	31	38.3	30	38.3	33
38.32	25	38.32	26	38.32	28	38.32	25	38.32	22	38.32	29	38.32	26	38.32	21	38.32	15	38.32	21	38.32	21
38.34	22	38.34	19	38.34	15	38.34	19	38.34	14	38.34	16	38.34	17	38.34	17	38.34	22	38.34	15	38.34	20
38.36	18	38.36	15	38.36	12	38.36	16	38.36	7	38.36	19	38.36	16	38.36	15	38.36	11	38.36	3	38.36	14
38.38	12	38.38	14	38.38	10	38.38	9	38.38	14	38.38	17	38.38	7	38.38	11	38.38	6	38.38	11	38.38	8
38.4	11	38.4	12	38.4	10	38.4	11	38.4	14	38.4	10	38.4	8	38.4	8	38.4	11	38.4	9	38.4	7
38.42	6	38.42	7	38.42	7	38.42	8	38.42	8	38.42	9	38.42	5	38.42	11	38.42	7	38.42	8	38.42	12
38.44	14	38.44	3	38.44	6	38.44	6	38.44	11	38.44	9	38.44	9	38.44	12	38.44	9	38.44	8	38.44	17
38.46	11	38.46	9	38.46	7	38.46	10	38.46	6	38.46	5	38.46	14	38.46	8	38.46	8	38.46	7	38.46	8
38.48	4	38.48	9	38.48	7	38.48	7	38.48	11	38.48	6	38.48	6	38.48	7	38.48	7	38.48	12	38.48	12
38.5	10	38.5	11	38.5	5	38.5	4	38.5	10	38.5	5	38.5	8	38.5	10	38.5	8	38.5	13	38.5	5
38.52	8	38.52	4	38.52	5	38.52	9	38.52	5	38.52	3	38.52	12	38.52	10	38.52	7	38.52	6	38.52	11
38.54	2	38.54	7	38.54	8	38.54	2	38.54	3	38.54	10	38.54	8	38.54	4	38.54	4	38.54	9	38.54	6
38.56	1	38.56	6	38.56	6	38.56	4	38.56	6	38.56	6	38.56	4	38.56	10	38.56	7	38.56	3	38.56	2
38.58	10	38.58	3	38.58	5	38.58	10	38.58	7	38.58	4	38.58	4	38.58	6	38.58	4	38.58	3	38.58	9
38.6	7	38.6	5	38.6	4	38.6	7	38.6	5	38.6	7	38.6	8	38.6	4	38.6	4	38.6	9	38.6	3
38.62	9	38.62	5	38.62	4	38.62	5	38.62	9	38.62	5	38.62	5	38.62	7	38.62	9	38.62	7	38.62	4
38.64	7	38.64	4	38.64	4	38.64	4	38.64	6	38.64	5	38.64	9	38.64	6	38.64	6	38.64	4	38.64	10
38.66	3	38.66	5	38.66	1	38.66	6	38.66	6	38.66	2	38.66	4	38.66	8	38.66	7	38.66	6	38.66	3
38.68	8	38.68	8	38.68	6	38.68	8	38.68	5	38.68	3	38.68	10	38.68	9	38.68	5	38.68	5	38.68	6
38.7	7	38.7	7	38.7	3	38.7	4	38.7	2	38.7	1	38.7	6	38.7	7	38.7	5	38.7	3	38.7	7
38.72	5	38.72	2	38.72	2	38.72	3	38.72	0	38.72	5	38.72	5	38.72	6	38.72	5	38.72	4	38.72	6
38.74	2	38.74	5	38.74	9	38.74	6	38.74	2	38.74	8	38.74	7	38.74	8	38.74	4	38.74	5	38.74	8
38.76	3	38.76	4	38.76	2	38.76	4	38.76	1	38.76	4	38.76	9	38.76	7	38.76	4	38.76	5	38.76	4
38.78	3	38.78	0	38.78	6	38.78	4	38.78	9	38.78	3	38.78	5	38.78	7	38.78	4	38.78	1	38.78	4
38.8	7	38.8	4	38.8	3	38.8	5	38.8	7	38.8	7	38.8	4	38.8	4	38.8	5	38.8	5	38.8	5
38.82	3	38.82	3	38.82	4	38.82	3	38.82	6	38.82	3	38.82	4	38.82	5	38.82	4	38.82	4	38.82	4
38.84	2	38.84	6	38.84	6	38.84	7	38.84	3	38.84	1	38.84	2	38.84	3	38.84	6	38.84	7	38.84	2
38.86	5	38.86	3	38.86	5	38.86	2	38.86	3	38.86	3	38.86	2	38.86	11	38.86	0	38.86	4	38.86	4
38.88	3	38.88	4	38.88	2	38.88	5	38.88	4	38.88	6	38.88	5	38.88	4	38.88	4	38.88	6	38.88	2
38.9	4	38.9	1	38.9	6	38.9	5	38.9	8	38.9	4	38.9	2	38.9	2	38.9	3	38.9	5	38.9	4
38.92	6	38.92	5	38.92	3	38.92	2	38.92	4	38.92	1	38.92	3	38.92	4	38.92	7	38.92	7	38.92	3
38.94	5	38.94	4	38.94	4	38.94	4	38.94	5	38.94	1	38.94	5	38.94	6	38.94	3	38.94	7	38.94	2
38.96	4	38.96	4	38.96	4	38.96	4	38.96	4	38.96	0	38.96	3	38.96	4	38.96	2	38.96	4	38.96	2
38.98	3	38.98	2	38.98	8	38.98	3	38.98	5	38.98	1	38.98	7	38.98	5	38.98	7	38.98	4	38.98	6
39	2	39	6	39	2	39	8	39	3	39	7	39	4	39	4	39	4	39	4	39	4
39.02	4	39.02	1	39.02	6	39.02	7	39.02	7	39.02	3	39.02	2	39.02	6	39.02	2	39.02	3	39.02	4
39.04	7	39.04	7	39.04	6	39.04	1	39.04	3	39.04	9	39.04	3	39.04	5	39.04	6	39.04	6	39.04	5
39.06	4	39.06	7	39.06	5	39.06	3	39.06	0	39.06	3	39.06	7	39.06	2	39.06	2	39.06	2	39.06	5
39.08	4	39.08	6	39.08	3	39.08	3	39.08	4	39.08	4	39.08	8	39.08	15	39.08	4	39.08	4	39.08	9
39.1	0	39.1	6	39.1	3	39.1	8	39.1	2	39.1	2	39.1	1	39.1	4	39.1	4	39.1	7	39.1	3
39.12	2	39.12	2	39.12	5	39.12	8	39.12	4	39.12	4	39.12	7	39.12	5	39.12	2	39.12	7	39.12	4
39.14	3	39.14	5	39.14	5	39.14	6	39.14	3	39.14	5	39.14	2	39.14	4	39.14	5	39.14	4	39.14	4
39.16	4	39.16	4	39.16	5	39.16	4	39.16	5	39.16	7	39.16	2	39.16	4	39.16	5	39.16	4	39.16	4
39.18	7	39.18	6	39.18	5	39.18	3	39.18	2	39.18	2	39.18	6	39.18	3	39.18	6	39.18	2	39.18	2
39.2	3	39.2	5	39.2	6	39.2	4	39.2	2	39.2	4	39.2	3	39.2	3	39.2	4	39.2	5	39.2	6
39.22	3	39.22	2	39.22	8	39.22	4	39.22	3	39.22	8	39.22	5	39.22	2	39.22	7	39.22	3	39.22	4
39.24	2	39.24	6	39.24	4	39.24	3	39.24	7	39.24	1	39.24	5	39.24	3	39.24	4	39.24	1	39.24	5
39.26	6	39.26	3	39.26	6	39.26	8	39.26	3	39.26	6	39.26	6	39.26	4	39.26	4	39.26	5	39.26	5
39.28	1	39.28	6	39.28	1	39.28	5	39.28	3	39.28	4	39.28	3	39.28	2	39.28	7	39.28	5	39.28	5
39.3	3	39.3	6	39.3	8	39.3	2	39.3	6	39.3	3	39.3	6	39.3	4	39.3	6	39.3	3	39.3	7
39.32	3	39.32	5	39.32	0	39.32	6	39.32	3	39.32	4	39.32	3	39.32	7	39.32	4	39.32	8	39.32	5
39.34	10	39.34	5	39.34	2	39.34	1	39.34	6	39.34	7	39.34	3	39.34	2	39.34	9	39.34	6	39.34	6
39.36	7	39.36	3	39.36	2	39.36	6	39.36	6	39.36	5	39.36	10	39.36	6	39.36	8	39.36	6	39.36	7
39.38	4	39.38	8	39.38	6	39.38	8	39.38	5	39.38	8	39.38	6	39.38	4	39.38	8	39.38	5	39.38	3
39.4	4	39.4	7	39.4	8	39.4	2	39.4	7	39.4	7	39.4	5	39.4	10	39.4	4	39.4	9	39.4	6
39.42	4	39.42	10	39.42	8	39.42	6	39.42	4	39.42	8	39.42	6	39.42	4	39.42	9	39.42	8	39.42	6
39.44	6	39.44	3	39.44	7	39.44	8	39.44	9	39.44	8	39.44	10	39.44	6	39.44	7	39.44	8	39.44	7
39.46	8	39.46	9	39.46	7	39.46	5	39.46	2	39.46	8	39.46	7	39.46	6	39.46	3	39.46	5	39.46	7
39.48	7	39.48	7	39.48	5	39.48	13	39.48	5	39.48	6	39.48	4	39.48	5	39.48	5	39.48	3	39.48	9
39.5	7	39.5	10	39.5	8	39.5	7	39.5	5	39.5	6	39.5	10	39.5	8	39.5	10	39.5	6	39.5	6
39.52	11	39.52	11	39.52	10	39.52	16	39.52	12	39.52	17	39.52	11	39.52	9	39.52	8	39.52	4	39.52	8
39.54	21	39.54	16	39.54	21	39.54	17	39.54	16	39.54	12	39.54	20	39.54	15	39.54	22	39.54	12	39.54	15
39.56	16	39.56	20	39.56	19	39.56	23	39.56	24	39.56	17	39.56	10	39.56	24	39.56	24	39.56	15	39.56	12
39.58	19	39.58	15	39.58	15	39.58	20	39.58	17	39.58	13	39.58	25	39.58	25	39.58	14	39.58	10	39.58	16
39.6	15	39.6	12	39.6	9	39.6	18	39.6	12	39.6	12	39.6	17	39.6	12	39.6	14	39.6	11	39.6	13
39.62	21	39.62	13	39.62	19	39.62	8	39.62	18	39.62	10	39.62	16	39.62	15	39.62	11	39.62	10	39.62	8
39.64	20	39.64	15	39.64	7	39.64	11	39.64	11	39.64	15	39.64	10	39.64	10	39.64	12	39.64	13	39.64	9
39.66	16	39.66	9	39.66	12	39.66	9	39.66	10	39.66	9	39.66	8	39.66	14	39.66	14	39.66	12	39.66	10
39.68	22	39.68	9	39.68	20	39.68	13	39.68	13	39.68	13	39.68	12	39.68	8	39.68	12	39.68	11	39.68	15
39.7	12	39.7	10	39.7	4	39.7	13	39.7	4	39.7	10	39.7	13	39.7	11	39.7	5	39.7	11	39.7	12
39.72	10	39.72	7	39.72	8	39.72	4	39.72	9	39.72	6	39.72	6	39.72	3	39.72	9	39.72	15	39.72	6
39.74	10	39.74	7	39.74	11	39.74	4	39.74	5	39.74	3	39.74	8	39.74	8	39.74	10	39.74	5	39.74	8
39.76	2	39.76	8	39.76	8	39.76	4	39.76	8	39.76	6	39.76	9	39.76	9	39.76	7	39.76	8	39.76	8
39.78	8	39.78	5	39.78	5	39.78	8	39.78	2	39.78	3	39.78	6	39.78	8	39.78	9	39.78	5	39.78	4
39.8	10	39.8	4	39.8	5	39.8	4	39.8	7	39.8	4	39.8	5	39.8	6	39.8	8	39.8	4	39.8	7
39.82	5	39.82	9	39.82	6	39.82	3	39.82	4	39.82	7	39.82	12	39.82	5	39.82	4	39.82	10	39.82	7
39.84	5	39.84	5	39.84	5	39.84	7	39.84	9	39.84	6	39.84	5	39.84	3	39.84	4	39.84	10	39.84	9
39.86	6	39.86	6	39.86	3	39.86	4	39.86	6	39.86	7	39.86	9	39.86	14	39.86	7	39.86	6	39.86	9
39.88	7	39.88	5	39.88	9	39.88	2	39.88	4	39.88	8	39.88	4	39.88	10	39.88	10	39.88	10	39.88	2
39.9	5	39.9	2	39.9	6	39.9	6	39.9	5	39.9	6	39.9	11	39.9	7	39.9	7	39.9	6	39.9	4
39.92	5	39.92	8	39.92	7	39.92	4	39.92	5	39.92	6	39.92	3	39.92	8	39.92	6	39.92	11	39.92	4
39.94	1	39.94	6	39.94	5	39.94	8	39.94	7	39.94	5	39.94	3	39.94	5	39.94	7	39.94	7	39.94	3
39.96	4	39.96	3	39.96	4	39.96	7	39.96	4	39.96	4	39.96	8	39.96	7	39.96	8	39.96	9	39.96	3
39.98	3	39.98	9	39.98	5	39.98	6	39.98	4	39.98	1	39.98	4	39.98	4	39.98	6	39.98	6	39.98	6
40	2	40	4	40	9	40	5	40	5	40	3	40	5	40	5	40	9	40	1	40	2
40.02	4	40.02	3	40.02	2	40.02	4	40.02	3	40.02	5	40.02	6	40.02	3	40.02	4	40.02	2	40.02	2
40.04	4	40.04	6	40.04	6	40.04	12	40.04	8	40.04	6	40.04	8	40.04	3	40.04	5	40.04	6	40.04	4
40.06	4	40.06	5	40.06	4	40.06	1	40.06	6	40.06	7	40.06	9	40.06	0	40.06	6	40.06	5	40.06	9
40.08	3	40.08	6	40.08	5	40.08	3	40.08	1	40.08	3	40.08	2	40.08	3	40.08	3	40.08	4	40.08	3
40.1	3	40.1	2	40.1	3	40.1	4	40.1	2	40.1	6	40.1	6	40.1	5	40.1	5	40.1	3	40.1	4
40.12	1	40.12	2	40.12	3	40.12	5	40.12	4	40.12	5	40.12	2	40.12	2	40.12	10	40.12	1	40.12	4
40.14	2	40.14	7	40.14	2	40.14	6	40.14	4	40.14	3	40.14	7	40.14	2	40.14	6	40.14	5	40.14	2
40.16	3	40.16	4	40.16	3	40.16	1	40.16	2	40.16	3	40.16	4	40.16	3	40.16	6	40.16	3	40.16	3
40.18	3	40.18	5	40.18	3	40.18	2	40.18	6	40.18	3	40.18	6	40.18	3	40.18	4	40.18	7	40.18	5
40.2	7	40.2	3	40.2	4	40.2	1	40.2	3	40.2	7	40.2	2	40.2	4	40.2	1	40.2	1	40.2	1
40.22	6	40.22	4	40.22	6	40.22	2	40.22	4	40.22	2	40.22	6	40.22	3	40.22	5	40.22	3	40.22	5
40.24	5	40.24	5	40.24	4	40.24	4	40.24	3	40.24	2	40.24	3	40.24	3	40.24	1	40.24	5	40.24	4
40.26	7	40.26	10	40.26	2	40.26	3	40.26	2	40.26	6	40.26	1	40.26	1	40.26	1	40.26	6	40.26	1
40.28	10	40.28	2	40.28	6	40.28	3	40.28	4	40.28	1	40.28	4	40.28	1	40.28	2	40.28	3	40.28	5
40.3	1	40.3	7	40.3	3	40.3	6	40.3	2	40.3	4	40.3	2	40.3	10	40.3	8	40.3	3	40.3	11
40.32	2	40.32	2	40.32	2	40.32	5	40.32	5	40.32	1	40.32	3	40.32	8	40.32	4	40.32	2	40.32	2
40.34	2	40.34	3	40.34	6	40.34	3	40.34	3	40.34	3	40.34	7	40.34	3	40.34	6	40.34	5	40.34	2
40.36	6	40.36	6	40.36	0	40.36	7	40.36	6	40.36	3	40.36	5	40.36	6	40.36	5	40.36	6	40.36	5
40.38	5	40.38	7	40.38	5	40.38	1	40.38	6	40.38	1	40.38	5	40.38	5	40.38	3	40.38	2	40.38	3
40.4	3	40.4	3	40.4	4	40.4	3	40.4	5	40.4	1	40.4	5	40.4	4	40.4	3	40.4	3	40.4	3
40.42	4	40.42	6	40.42	2	40.42	5	40.42	4	40.42	1	40.42	4	40.42	9	40.42	2	40.42	5	40.42	3
40.44	7	40.44	2	40.44	1	40.44	3	40.44	4	40.44	0	40.44	2	40.44	5	40.44	2	40.44	1	40.44	9
40.46	3	40.46	1	40.46	9	40.46	4	40.46	5	40.46	3	40.46	1	40.46	3	40.46	7	40.46	2	40.46	4
40.48	4	40.48	4	40.48	2	40.48	3	40.48	1	40.48	3	40.48	4	40.48	6	40.48	3	40.48	1	40.48	1
40.5	4	40.5	4	40.5	2	40.5	4	40.5	0	40.5	3	40.5	4	40.5	3	40.5	4	40.5	6	40.5	7
40.52	5	40.52	5	40.52	3	40.52	6	40.52	4	40.52	11	40.52	3	40.52	7	40.52	5	40.52	3	40.52	3
40.54	4	40.54	3	40.54	4	40.54	3	40.54	3	40.54	2	40.54	1	40.54	4	40.54	4	40.54	1	40.54	4
40.56	5	40.56	4	40.56	3	40.56	3	40.56	2	40.56	4	40.56	0	40.56	2	40.56	6	40.56	3	40.56	3
40.58	3	40.58	5	40.58	5	40.58	5	40.58	2	40.58	2	40.58	2	40.58	2	40.58	7	40.58	5	40.58	5
40.6	4	40.6	2	40.6	1	40.6	2	40.6	3	40.6	3	40.6	6	40.6	5	40.6	4	40.6	1	40.6	2
40.62	6	40.62	3	40.62	0	40.62	1	40.62	5	40.62	6	40.62	6	40.62	2	40.62	3	40.62	8	40.62	1
40.64	4	40.64	2	40.64	6	40.64	1	40.64	8	40.64	2	40.64	9	40.64	6	40.64	0	40.64	6	40.64	3
40.66	3	40.66	5	40.66	3	40.66	5	40.66	0	40.66	4	40.66	2	40.66	4	40.66	10	40.66	5	40.66	5
40.68	4	40.68	3	40.68	3	40.68	4	40.68	3	40.68	7	40.68	5	40.68	1	40.68	4	40.68	4	40.68	2
40.7	6	40.7	3	40.7	4	40.7	3	40.7	3	40.7	1	40.7	5	40.7	2	40.7	2	40.7	3	40.7	4
40.72	5	40.72	7	40.72	2	40.72	4	40.72	3	40.72	7	40.72	4	40.72	4	40.72	2	40.72	2	40.72	4
40.74	8	40.74	1	40.74	6	40.74	0	40.74	5	40.74	3	40.74	3	40.74	7	40.74	2	40.74	1	40.74	4
40.76	6	40.76	5	40.76	5	40.76	2	40.76	3	40.76	2	40.76	5	40.76	3	40.76	3	40.76	2	40.76	5
40.78	6	40.78	2	40.78	7	40.78	7	40.78	8	40.78	1	40.78	7	40.78	4	40.78	5	40.78	7	40.78	2
40.8	5	40.8	2	40.8	7	40.8	4	40.8	2	40.8	5	40.8	6	40.8	6	40.8	2	40.8	3	40.8	2
40.82	8	40.82	2	40.82	3	40.82	7	40.82	3	40.82	3	40.82	3	40.82	6	40.82	6	40.82	3	40.82	6
40.84	2	40.84	3	40.84	6	40.84	1	40.84	3	40.84	4	40.84	7	40.84	3	40.84	3	40.84	1	40.84	3
40.86	2	40.86	5	40.86	3	40.86	6	40.86	6	40.86	4	40.86	5	40.86	4	40.86	6	40.86	1	40.86	3
40.88	2	40.88	6	40.88	0	40.88	3	40.88	6	40.88	5	40.88	2	40.88	3	40.88	5	40.88	6	40.88	2
40.9	3	40.9	4	40.9	3	40.9	6	40.9	5	40.9	7	40.9	5	40.9	3	40.9	1	40.9	4	40.9	5
40.92	3	40.92	3	40.92	2	40.92	3	40.92	6	40.92	2	40.92	8	40.92	5	40.92	7	40.92	3	40.92	6
40.94	4	40.94	3	40.94	2	40.94	2	40.94	5	40.94	6	40.94	1	40.94	7	40.94	3	40.94	3	40.94	8
40.96	4	40.96	3	40.96	6	40.96	3	40.96	3	40.96	1	40.96	3	40.96	6	40.96	5	40.96	4	40.96	6
40.98	2	40.98	3	40.98	0	40.98	4	40.98	2	40.98	2	40.98	7	40.98	8	40.98	3	40.98	3	40.98	1
41	6	41	7	41	5	41	5	41	4	41	1	41	3	41	3	41	5	41	5	41	3
41.02	3	41.02	6	41.02	4	41.02	7	41.02	6	41.02	3	41.02	7	41.02	8	41.02	8	41.02	2	41.02	2
41.04	4	41.04	5	41.04	2	41.04	8	41.04	10	41.04	2	41.04	5	41.04	3	41.04	4	41.04	4	41.04	5
41.06	4	41.06	3	41.06	5	41.06	3	41.06	11	41.06	5	41.06	5	41.06	10	41.06	5	41.06	6	41.06	7
41.08	5	41.08	6	41.08	5	41.08	3	41.08	5	41.08	5	41.08	5	41.08	5	41.08	5	41.08	11	41.08	2
41.1	8	41.1	10	41.1	8	41.1	4	41.1	7	41.1	5	41.1	5	41.1	1	41.1	4	41.1	5	41.1	2
41.12	6	41.12	7	41.12	5	41.12	4	41.12	9	41.12	2	41.12	4	41.12	7	41.12	5	41.12	8	41.12	3
41.14	11	41.14	3	41.14	6	41.14	2	41.14	2	41.14	8	41.14	6	41.14	5	41.14	4	41.14	5	41.14	8
41.16	3	41.16	5	41.16	7	41.16	6	41.16	3	41.16	10	41.16	3	41.16	5	41.16	12	41.16	3	41.16	6
41.18	4	41.18	6	41.18	4	41.18	5	41.18	9	41.18	8	41.18	7	41.18	5	41.18	6	41.18	1	41.18	11
41.2	7	41.2	8	41.2	3	41.2	7	41.2	4	41.2	5	41.2	9	41.2	9	41.2	9	41.2	7	41.2	4
41.22	6	41.22	5	41.22	5	41.22	5	41.22	5	41.22	7	41.22	4	41.22	6	41.22	7	41.22	11	41.22	5
41.24	3	41.24	4	41.24	10	41.24	3	41.24	4	41.24	6	41.24	3	41.24	4	41.24	6	41.24	1	41.24	3
41.26	3	41.26	7	41.26	9	41.26	2	41.26	4	41.26	9	41.26	7	41.26	9	41.26	5	41.26	3	41.26	3
41.28	2	41.28	7	41.28	3	41.28	5	41.28	6	41.28	8	41.28	3	41.28	6	41.28	8	41.28	4	41.28	8
41.3	5	41.3	3	41.3	3	41.3	7	41.3	7	41.3	2	41.3	7	41.3	3	41.3	3	41.3	4	41.3	7
41.32	4	41.32	6	41.32	3	41.32	8	41.32	8	41.32	4	41.32	4	41.32	5	41.32	6	41.32	8	41.32	7
41.34	6	41.34	6	41.34	7	41.34	8	41.34	3	41.34	6	41.34	2	41.34	10	41.34	6	41.34	4	41.34	6
41.36	4	41.36	8	41.36	5	41.36	5	41.36	7	41.36	6	41.36	6	41.36	9	41.36	3	41.36	5	41.36	4
41.38	6	41.38	7	41.38	7	41.38	10	41.38	5	41.38	8	41.38	9	41.38	8	41.38	7	41.38	4	41.38	8
41.4	5	41.4	9	41.4	10	41.4	12	41.4	7	41.4	5	41.4	6	41.4	9	41.4	4	41.4	3	41.4	7
41.42	8	41.42	6	41.42	8	41.42	5	41.42	8	41.42	6	41.42	7	41.42	8	41.42	7	41.42	8	41.42	6
41.44	12	41.44	13	41.44	4	41.44	7	41.44	5	41.44	9	41.44	6	41.44	10	41.44	7	41.44	8	41.44	9
41.46	4	41.46	8	41.46	3	41.46	3	41.46	6	41.46	7	41.46	7	41.46	7	41.46	7	41.46	9	41.46	7
41.48	5	41.48	5	41.48	4	41.48	3	41.48	14	41.48	5	41.48	8	41.48	7	41.48	7	41.48	6	41.48	5
41.5	4	41.5	5	41.5	8	41.5	4	41.5	8	41.5	7	41.5	11	41.5	8	41.5	8	41.5	6	41.5	10
41.52	7	41.52	6	41.52	6	41.52	4	41.52	4	41.52	5	41.52	5	41.52	3	41.52	7	41.52	5	41.52	11
41.54	10	41.54	13	41.54	2	41.54	5	41.54	4	41.54	7	41.54	7	41.54	6	41.54	3	41.54	10	41.54	2
41.56	4	41.56	6	41.56	4	41.56	5	41.56	2	41.56	10	41.56	10	41.56	8	41.56	8	41.56	11	41.56	13
41.58	3	41.58	12	41.58	11	41.58	11	41.58	8	41.58	11	41.58	7	41.58	5	41.58	6	41.58	10	41.58	6
41.6	6	41.6	9	41.6	3	41.6	7	41.6	8	41.6	6	41.6	3	41.6	5	41.6	13	41.6	2	41.6	8
41.62	5	41.62	5	41.62	6	41.62	4	41.62	8	41.62	7	41.62	5	41.62	11	41.62	4	41.62	9	41.62	2
41.64	3	41.64	7	41.64	3	41.64	5	41.64	7	41.64	7	41.64	5	41.64	6	41.64	8	41.64	10	41.64	2
41.66	6	41.66	7	41.66	4	41.66	6	41.66	9	41.66	6	41.66	2	41.66	4	41.66	5	41.66	5	41.66	8
41.68	3	41.68	3	41.68	5	41.68	7	41.68	3	41.68	3	41.68	8	41.68	6	41.68	3	41.68	4	41.68	7
41.7	9	41.7	4	41.7	3	41.7	4	41.7	3	41.7	5	41.7	9	41.7	7	41.7	4	41.7	4	41.7	6
41.72	7	41.72	4	41.72	10	41.72	4	41.72	9	41.72	0	41.72	8	41.72	6	41.72	8	41.72	2	41.72	6
41.74	4	41.74	1	41.74	8	41.74	8	41.74	8	41.74	6	41.74	5	41.74	7	41.74	4	41.74	4	41.74	7
41.76	4	41.76	3	41.76	9	41.76	4	41.76	7	41.76	2	41.76	8	41.76	8	41.76	4	41.76	7	41.76	7
41.78	4	41.78	4	41.78	5	41.78	6	41.78	9	41.78	12	41.78	9	41.78	5	41.78	7	41.78	8	41.78	7
41.8	4	41.8	9	41.8	6	41.8	4	41.8	5	41.8	3	41.8	6	41.8	5	41.8	6	41.8	5	41.8	5
41.82	7	41.82	6	41.82	7	41.82	6	41.82	8	41.82	9	41.82	6	41.82	2	41.82	6	41.82	7	41.82	4
41.84	8	41.84	5	41.84	6	41.84	7	41.84	5	41.84	8	41.84	6	41.84	4	41.84	7	41.84	8	41.84	9
41.86	6	41.86	6	41.86	10	41.86	7	41.86	6	41.86	8	41.86	6	41.86	2	41.86	9	41.86	7	41.86	4
41.88	16	41.88	0	41.88	8	41.88	6	41.88	6	41.88	6	41.88	10	41.88	5	41.88	9	41.88	5	41.88	3
41.9	3	41.9	3	41.9	6	41.9	3	41.9	7	41.9	6	41.9	6	41.9	1	41.9	10	41.9	7	41.9	7
41.92	6	41.92	4	41.92	6	41.92	5	41.92	9	41.92	9	41.92	8	41.92	4	41.92	7	41.92	11	41.92	2
41.94	9	41.94	5	41.94	15	41.94	7	41.94	5	41.94	3	41.94	8	41.94	7	41.94	6	41.94	7	41.94	8
41.96	4	41.96	8	41.96	8	41.96	11	41.96	4	41.96	5	41.96	7	41.96	8	41.96	7	41.96	6	41.96	8
41.98	7	41.98	10	41.98	12	41.98	10	41.98	9	41.98	6	41.98	11	41.98	8	41.98	9	41.98	13	41.98	11
42	10	42	10	42	9	42	13	42	13	42	5	42	11	42	12	42	7	42	5	42	10
42.02	8	42.02	9	42.02	7	42.02	2	42.02	4	42.02	4	42.02	5	42.02	9	42.02	5	42.02	9	42.02	9
42.04	7	42.04	7	42.04	7	42.04	5	42.04	9	42.04	5	42.04	5	42.04	6	42.04	3	42.04	5	42.04	7
42.06	8	42.06	4	42.06	10	42.06	5	42.06	11	42.06	6	42.06	10	42.06	4	42.06	7	42.06	5	42.06	6
42.08	4	42.08	5	42.08	8	42.08	5	42.08	5	42.08	5	42.08	10	42.08	4	42.08	9	42.08	6	42.08	9
42.1	6	42.1	7	42.1	9	42.1	7	42.1	7	42.1	9	42.1	6	42.1	4	42.1	6	42.1	4	42.1	5
42.12	6	42.12	9	42.12	7	42.12	14	42.12	10	42.12	9	42.12	2	42.12	6	42.12	7	42.12	12	42.12	12
42.14	11	42.14	8	42.14	6	42.14	5	42.14	7	42.14	2	42.14	9	42.14	13	42.14	5	42.14	10	42.14	7
42.16	6	42.16	4	42.16	5	42.16	7	42.16	10	42.16	5	42.16	12	42.16	7	42.16	15	42.16	7	42.16	9
42.18	7	42.18	13	42.18	8	42.18	8	42.18	5	42.18	9	42.18	6	42.18	6	42.18	6	42.18	7	42.18	7
42.2	11	42.2	10	42.2	7	42.2	4	42.2	6	42.2	8	42.2	7	42.2	10	42.2	9	42.2	11	42.2	9
42.22	9	42.22	5	42.22	7	42.22	5	42.22	8	42.22	4	42.22	6	42.22	8	42.22	12	42.22	6	42.22	3
42.24	8	42.24	10	42.24	3	42.24	7	42.24	10	42.24	9	42.24	15	42.24	5	42.24	9	42.24	3	42.24	9
42.26	4	42.26	3	42.26	9	42.26	5	42.26	4	42.26	3	42.26	9	42.26	6	42.26	3	42.26	11	42.26	11
42.28	6	42.28	11	42.28	4	42.28	5	42.28	12	42.28	4	42.28	3	42.28	4	42.28	7	42.28	3	42.28	6
42.3	8	42.3	8	42.3	7	42.3	4	42.3	2	42.3	9	42.3	4	42.3	7	42.3	7	42.3	5	42.3	6
42.32	8	42.32	5	42.32	4	42.32	8	42.32	10	42.32	7	42.32	6	42.32	6	42.32	11	42.32	3	42.32	3
42.34	6	42.34	12	42.34	7	42.34	4	42.34	9	42.34	12	42.34	5	42.34	12	42.34	10	42.34	5	42.34	6
42.36	4	42.36	8	42.36	4	42.36	8	42.36	6	42.36	10	42.36	6	42.36	5	42.36	4	42.36	9	42.36	1
42.38	12	42.38	8	42.38	6	42.38	7	42.38	5	42.38	5	42.38	7	42.38	4	42.38	7	42.38	9	42.38	10
42.4	8	42.4	5	42.4	3	42.4	9	42.4	3	42.4	8	42.4	5	42.4	11	42.4	6	42.4	3	42.4	5
42.42	5	42.42	4	42.42	3	42.42	5	42.42	6	42.42	7	42.42	7	42.42	11	42.42	5	42.42	6	42.42	11
42.44	9	42.44	9	42.44	7	42.44	5	42.44	4	42.44	4	42.44	6	42.44	11	42.44	9	42.44	5	42.44	5
42.46	7	42.46	12	42.46	3	42.46	5	42.46	14	42.46	10	42.46	4	42.46	8	42.46	9	42.46	7	42.46	7
42.48	11	42.48	6	42.48	8	42.48	7	42.48	4	42.48	3	42.48	11	42.48	4	42.48	7	42.48	4	42.48	2
42.5	7	42.5	10	42.5	10	42.5	8	42.5	6	42.5	5	42.5	13	42.5	8	42.5	9	42.5	4	42.5	9
42.52	10	42.52	10	42.52	5	42.52	11	42.52	10	42.52	4	42.52	5	42.52	9	42.52	9	42.52	10	42.52	7
42.54	9	42.54	9	42.54	8	42.54	7	42.54	6	42.54	5	42.54	11	42.54	10	42.54	11	42.54	13	42.54	5
42.56	11	42.56	15	42.56	10	42.56	11	42.56	13	42.56	11	42.56	6	42.56	10	42.56	7	42.56	9	42.56	9
42.58	10	42.58	13	42.58	5	42.58	11	42.58	4	42.58	8	42.58	8	42.58	6	42.58	6	42.58	7	42.58	7
42.6	13	42.6	10	42.6	10	42.6	11	42.6	6	42.6	7	42.6	5	42.6	9	42.6	12	42.6	10	42.6	4
42.62	13	42.62	12	42.62	7	42.62	7	42.62	10	42.62	10	42.62	10	42.62	11	42.62	10	42.62	9	42.62	12
42.64	10	42.64	4	42.64	6	42.64	7	42.64	5	42.64	12	42.64	5	42.64	10	42.64	10	42.64	9	42.64	12
42.66	15	42.66	10	42.66	7	42.66	8	42.66	11	42.66	14	42.66	11	42.66	7	42.66	11	42.66	12	42.66	4
42.68	10	42.68	12	42.68	12	42.68	7	42.68	10	42.68	16	42.68	12	42.68	19	42.68	14	42.68	5	42.68	7
42.7	7	42.7	17	42.7	12	42.7	7	42.7	11	42.7	10	42.7	9	42.7	9	42.7	13	42.7	10	42.7	12
42.72	13	42.72	11	42.72	8	42.72	18	42.72	10	42.72	16	42.72	16	42.72	16	42.72	17	42.72	16	42.72	8
42.74	12	42.74	11	42.74	15	42.74	11	42.74	14	42.74	6	42.74	12	42.74	10	42.74	9	42.74	8	42.74	13
42.76	14	42.76	12	42.76	8	42.76	10	42.76	15	42.76	9	42.76	13	42.76	14	42.76	12	42.76	13	42.76	6
42.78	11	42.78	12	42.78	11	42.78	8	42.78	11	42.78	10	42.78	10	42.78	18	42.78	7	42.78	8	42.78	13
42.8	7	42.8	16	42.8	10	42.8	9	42.8	15	42.8	21	42.8	8	42.8	12	42.8	17	42.8	13	42.8	6
42.82	14	42.82	16	42.82	7	42.82	14	42.82	10	42.82	14	42.82	13	42.82	11	42.82	10	42.82	17	42.82	11
42.84	4	42.84	10	42.84	12	42.84	13	42.84	7	42.84	11	42.84	12	42.84	14	42.84	11	42.84	13	42.84	16
42.86	12	42.86	7	42.86	17	42.86	14	42.86	5	42.86	12	42.86	15	42.86	11	42.86	11	42.86	6	42.86	12
42.88	16	42.88	9	42.88	9	42.88	14	42.88	12	42.88	13	42.88	7	42.88	10	42.88	13	42.88	15	42.88	10
42.9	14	42.9	11	42.9	7	42.9	15	42.9	10	42.9	12	42.9	13	42.9	13	42.9	6	42.9	14	42.9	7
42.92	9	42.92	14	42.92	10	42.92	11	42.92	9	42.92	8	42.92	17	42.92	14	42.92	5	42.92	11	42.92	14
42.94	10	42.94	12	42.94	8	42.94	10	42.94	16	42.94	12	42.94	17	42.94	14	42.94	14	42.94	10	42.94	10
42.96	11	42.96	11	42.96	11	42.96	10	42.96	16	42.96	11	42.96	19	42.96	8	42.96	11	42.96	6	42.96	11
42.98	13	42.98	11	42.98	13	42.98	4	42.98	10	42.98	10	42.98	9	42.98	10	42.98	11	42.98	11	42.98	6
43	12	43	11	43	10	43	11	43	11	43	10	43	11	43	9	43	14	43	15	43	17
43.02	13	43.02	7	43.02	19	43.02	8	43.02	10	43.02	10	43.02	9	43.02	14	43.02	15	43.02	12	43.02	8
43.04	11	43.04	12	43.04	13	43.04	9	43.04	8	43.04	5	43.04	14	43.04	10	43.04	10	43.04	11	43.04	9
43.06	16	43.06	12	43.06	15	43.06	12	43.06	10	43.06	10	43.06	9	43.06	12	43.06	11	43.06	9	43.06	13
43.08	10	43.08	13	43.08	9	43.08	11	43.08	11	43.08	12	43.08	9	43.08	9	43.08	3	43.08	13	43.08	10
43.1	9	43.1	13	43.1	6	43.1	8	43.1	5	43.1	12	43.1	7	43.1	7	43.1	7	43.1	8	43.1	8
43.12	2	43.12	8	43.12	12	43.12	14	43.12	5	43.12	8	43.12	11	43.12	16	43.12	14	43.12	10	43.12	6
43.14	11	43.14	13	43.14	10	43.14	6	43.14	13	43.14	6	43.14	6	43.14	4	43.14	10	43.14	10	43.14	11
43.16	5	43.16	7	43.16	11	43.16	6	43.16	6	43.16	8	43.16	7	43.16	2	43.16	10	43.16	7	43.16	10
43.18	4	43.18	5	43.18	8	43.18	5	43.18	9	43.18	5	43.18	4	43.18	1	43.18	9	43.18	3	43.18	14
43.2	7	43.2	4	43.2	4	43.2	6	43.2	10	43.2	5	43.2	11	43.2	10	43.2	10	43.2	9	43.2	6
43.22	8	43.22	5	43.22	10	43.22	11	43.22	9	43.22	11	43.22	10	43.22	7	43.22	6	43.22	7	43.22	4
43.24	10	43.24	6	43.24	6	43.24	12	43.24	7	43.24	8	43.24	14	43.24	7	43.24	8	43.24	4	43.24	1
43.26	4	43.26	11	43.26	5	43.26	6	43.26	6	43.26	7	43.26	4	43.26	5	43.26	2	43.26	7	43.26	4
43.28	5	43.28	6	43.28	3	43.28	7	43.28	4	43.28	5	43.28	6	43.28	13	43.28	8	43.28	5	43.28	4
43.3	8	43.3	6	43.3	7	43.3	5	43.3	7	43.3	4	43.3	8	43.3	6	43.3	3	43.3	3	43.3	8
43.32	5	43.32	4	43.32	5	43.32	11	43.32	4	43.32	10	43.32	5	43.32	2	43.32	5	43.32	5	43.32	2
43.34	6	43.34	3	43.34	10	43.34	6	43.34	3	43.34	4	43.34	3	43.34	5	43.34	8	43.34	3	43.34	7
43.36	11	43.36	6	43.36	6	43.36	4	43.36	8	43.36	3	43.36	12	43.36	7	43.36	8	43.36	2	43.36	6
43.38	6	43.38	2	43.38	6	43.38	7	43.38	7	43.38	6	43.38	6	43.38	11	43.38	6	43.38	5	43.38	3
43.4	5	43.4	5	43.4	2	43.4	3	43.4	9	43.4	6	43.4	7	43.4	5	43.4	7	43.4	2	43.4	8
43.42	7	43.42	7	43.42	3	43.42	8	43.42	3	43.42	11	43.42	3	43.42	3	43.42	7	43.42	9	43.42	9
43.44	9	43.44	5	43.44	7	43.44	4	43.44	5	43.44	8	43.44	2	43.44	8	43.44	6	43.44	6	43.44	8
43.46	5	43.46	3	43.46	9	43.46	13	43.46	6	43.46	2	43.46	6	43.46	7	43.46	7	43.46	7	43.46	6
43.48	11	43.48	8	43.48	5	43.48	2	43.48	7	43.48	5	43.48	9	43.48	11	43.48	6	43.48	9	43.48	9
43.5	5	43.5	6	43.5	6	43.5	8	43.5	6	43.5	8	43.5	5	43.5	7	43.5	9	43.5	11	43.5	4
43.52	9	43.52	6	43.52	4	43.52	5	43.52	6	43.52	3	43.52	13	43.52	4	43.52	10	43.52	8	43.52	6
43.54	9	43.54	7	43.54	5	43.54	10	43.54	5	43.54	6	43.54	4	43.54	4	43.54	8	43.54	4	43.54	6
43.56	8	43.56	8	43.56	3	43.56	5	43.56	2	43.56	10	43.56	4	43.56	7	43.56	4	43.56	7	43.56	7
43.58	5	43.58	6	43.58	9	43.58	2	43.58	2	43.58	8	43.58	7	43.58	10	43.58	9	43.58	6	43.58	10
43.6	5	43.6	6	43.6	5	43.6	7	43.6	6	43.6	2	43.6	11	43.6	7	43.6	9	43.6	8	43.6	5
43.62	3	43.62	7	43.62	4	43.62	7	43.62	7	43.62	11	43.62	10	43.62	3	43.62	8	43.62	8	43.62	7
43.64	4	43.64	6	43.64	9	43.64	7	43.64	3	43.64	10	43.64	5	43.64	6	43.64	5	43.64	6	43.64	6
43.66	3	43.66	6	43.66	5	43.66	6	43.66	6	43.66	13	43.66	12	43.66	5	43.66	8	43.66	9	43.66	10
43.68	6	43.68	5	43.68	6	43.68	11	43.68	8	43.68	7	43.68	6	43.68	8	43.68	2	43.68	6	43.68	9
43.7	8	43.7	4	43.7	7	43.7	12	43.7	5	43.7	2	43.7	6	43.7	9	43.7	7	43.7	9	43.7	1
43.72	3	43.72	4	43.72	9	43.72	15	43.72	9	43.72	5	43.72	5	43.72	7	43.72	7	43.72	5	43.72	6
43.74	3	43.74	10	43.74	10	43.74	9	43.74	15	43.74	8	43.74	8	43.74	6	43.74	8	43.74	6	43.74	13
43.76	7	43.76	5	43.76	6	43.76	11	43.76	6	43.76	6	43.76	7	43.76	8	43.76	7	43.76	8	43.76	2
43.78	5	43.78	10	43.78	6	43.78	4	43.78	6	43.78	6	43.78	11	43.78	9	43.78	6	43.78	7	43.78	7
43.8	6	43.8	8	43.8	6	43.8	8	43.8	5	43.8	14	43.8	7	43.8	5	43.8	4	43.8	9	43.8	4
43.82	3	43.82	8	43.82	9	43.82	6	43.82	8	43.82	7	43.82	9	43.82	7	43.82	5	43.82	7	43.82	9
43.84	8	43.84	7	43.84	6	43.84	4	43.84	8	43.84	10	43.84	3	43.84	7	43.84	4	43.84	7	43.84	8
43.86	6	43.86	9	43.86	14	43.86	6	43.86	5	43.86	6	43.86	13	43.86	12	43.86	6	43.86	3	43.86	4
43.88	4	43.88	9	43.88	8	43.88	5	43.88	6	43.88	6	43.88	4	43.88	7	43.88	7	43.88	7	43.88	9
43.9	9	43.9	10	43.9	4	43.9	5	43.9	14	43.9	10	43.9	4	43.9	7	43.9	10	43.9	7	43.9	8
43.92	5	43.92	4	43.92	8	43.92	5	43.92	12	43.92	13	43.92	7	43.92	5	43.92	5	43.92	11	43.92	9
43.94	10	43.94	6	43.94	10	43.94	8	43.94	7	43.94	7	43.94	8	43.94	10	43.94	7	43.94	9	43.94	9
43.96	12	43.96	8	43.96	7	43.96	5	43.96	10	43.96	6	43.96	11	43.96	8	43.96	13	43.96	9	43.96	9
43.98	9	43.98	10	43.98	4	43.98	9	43.98	6	43.98	4	43.98	13	43.98	3	43.98	6	43.98	6	43.98	14
44	8	44	4	44	12	44	9	44	18	44	16	44	9	44	8	44	7	44	10	44	10
44.02	9	44.02	10	44.02	10	44.02	12	44.02	16	44.02	6	44.02	13	44.02	11	44.02	14	44.02	12	44.02	8
44.04	13	44.04	9	44.04	15	44.04	11	44.04	7	44.04	13	44.04	10	44.04	8	44.04	17	44.04	14	44.04	22
44.06	7	44.06	12	44.06	7	44.06	15	44.06	13	44.06	10	44.06	13	44.06	18	44.06	15	44.06	12	44.06	16
44.08	12	44.08	12	44.08	11	44.08	13	44.08	16	44.08	16	44.08	18	44.08	15	44.08	16	44.08	11	44.08	17
44.1	14	44.1	22	44.1	13	44.1	12	44.1	12	44.1	16	44.1	12	44.1	13	44.1	16	44.1	17	44.1	21
44.12	13	44.12	25	44.12	18	44.12	17	44.12	12	44.12	18	44.12	16	44.12	19	44.12	15	44.12	14	44.12	19
44.14	29	44.14	14	44.14	26	44.14	20	44.14	24	44.14	20	44.14	19	44.14	22	44.14	22	44.14	13	44.14	27
44.16	15	44.16	17	44.16	21	44.16	29	44.16	27	44.16	21	44.16	27	44.16	28	44.16	31	44.16	26	44.16	28
44.18	36	44.18	33	44.18	24	44.18	23	44.18	29	44.18	25	44.18	24	44.18	21	44.18	28	44.18	29	44.18	34
44.2	37	44.2	32	44.2	25	44.2	32	44.2	36	44.2	45	44.2	37	44.2	34	44.2	33	44.2	36	44.2	34
44.22	53	44.22	40	44.22	46	44.22	41	44.22	44	44.22	40	44.22	41	44.22	56	44.22	56	44.22	48	44.22	39
44.24	39	44.24	46	44.24	53	44.24	59	44.24	61	44.24	51	44.24	66	44.24	56	44.24	59	44.24	65	44.24	69
44.26	75	44.26	72	44.26	73	44.26	66	44.26	86	44.26	70	44.26	57	44.26	99	44.26	78	44.26	87	44.26	73
44.28	82	44.28	92	44.28	103	44.28	100	44.28	110	44.28	84	44.28	115	44.28	85	44.28	99	44.28	92	44.28	107
44.3	106	44.3	102	44.3	99	44.3	133	44.3	112	44.3	115	44.3	124	44.3	117	44.3	128	44.3	109	44.3	106
44.32	131	44.32	117	44.32	130	44.32	110	44.32	115	44.32	106	44.32	126	44.32	112	44.32	120	44.32	151	44.32	137
44.34	123	44.34	120	44.34	112	44.34	131	44.34	130	44.34	127	44.34	120	44.34	125	44.34	99	44.34	109	44.34	119
44.36	113	44.36	124	44.36	118	44.36	121	44.36	118	44.36	119	44.36	110	44.36	114	44.36	132	44.36	130	44.36	116
44.38	116	44.38	106	44.38	92	44.38	101	44.38	115	44.38	115	44.38	97	44.38	121	44.38	110	44.38	113	44.38	112
44.4	86	44.4	95	44.4	91	44.4	81	44.4	113	44.4	105	44.4	93	44.4	101	44.4	89	44.4	78	44.4	101
44.42	81	44.42	100	44.42	90	44.42	96	44.42	64	44.42	79	44.42	90	44.42	93	44.42	79	44.42	79	44.42	85
44.44	79	44.44	82	44.44	86	44.44	81	44.44	60	44.44	77	44.44	84	44.44	79	44.44	107	44.44	64	44.44	52
44.46	64	44.46	85	44.46	60	44.46	65	44.46	64	44.46	83	44.46	58	44.46	72	44.46	71	44.46	78	44.46	55
44.48	75	44.48	48	44.48	48	44.48	53	44.48	60	44.48	64	44.48	65	44.48	59	44.48	70	44.48	54	44.48	49
44.5	48	44.5	50	44.5	41	44.5	58	44.5	48	44.5	48	44.5	42	44.5	31	44.5	43	44.5	51	44.5	56
44.52	44	44.52	38	44.52	44	44.52	38	44.52	34	44.52	52	44.52	47	44.52	40	44.52	46	44.52	35	44.52	30
44.54	31	44.54	27	44.54	33	44.54	23	44.54	30	44.54	28	44.54	39	44.54	28	44.54	28	44.54	29	44.54	27
44.56	19	44.56	21	44.56	19	44.56	22	44.56	23	44.56	25	44.56	28	44.56	29	44.56	29	44.56	19	44.56	29
44.58	15	44.58	16	44.58	22	44.58	16	44.58	15	44.58	15	44.58	12	44.58	14	44.58	20	44.58	20	44.58	20
44.6	16	44.6	12	44.6	5	44.6	22	44.6	14	44.6	23	44.6	14	44.6	22	44.6	15	44.6	20	44.6	14
44.62	14	44.62	13	44.62	15	44.62	11	44.62	13	44.62	18	44.62	18	44.62	11	44.62	10	44.62	16	44.62	15
44.64	8	44.64	9	44.64	10	44.64	8	44.64	12	44.64	12	44.64	25	44.64	16	44.64	18	44.64	19	44.64	15
44.66	7	44.66	14	44.66	17	44.66	9	44.66	16	44.66	13	44.66	9	44.66	16	44.66	10	44.66	19	44.66	13
44.68	12	44.68	13	44.68	11	44.68	6	44.68	8	44.68	12	44.68	22	44.68	8	44.68	6	44.68	13	44.68	15
44.7	8	44.7	7	44.7	14	44.7	8	44.7	7	44.7	11	44.7	7	44.7	13	44.7	13	44.7	9	44.7	10
44.72	7	44.72	6	44.72	2	44.72	10	44.72	10	44.72	8	44.72	8	44.72	11	44.72	8	44.72	11	44.72	7
44.74	8	44.74	8	44.74	7	44.74	10	44.74	6	44.74	8	44.74	7	44.74	4	44.74	12	44.74	8	44.74	11
44.76	4	44.76	8	44.76	5	44.76	10	44.76	9	44.76	8	44.76	11	44.76	7	44.76	8	44.76	9	44.76	8
44.78	9	44.78	11	44.78	6	44.78	7	44.78	8	44.78	8	44.78	7	44.78	5	44.78	4	44.78	6	44.78	5
44.8	7	44.8	12	44.8	9	44.8	6	44.8	11	44.8	13	44.8	6	44.8	4	44.8	5	44.8	7	44.8	6
44.82	6	44.82	5	44.82	8	44.82	5	44.82	11	44.82	8	44.82	10	44.82	11	44.82	6	44.82	4	44.82	9
44.84	5	44.84	4	44.84	8	44.84	7	44.84	4	44.84	13	44.84	11	44.84	6	44.84	7	44.84	7	44.84	2
44.86	1	44.86	6	44.86	5	44.86	5	44.86	6	44.86	6	44.86	7	44.86	7	44.86	9	44.86	4	44.86	5
44.88	12	44.88	7	44.88	8	44.88	9	44.88	12	44.88	8	44.88	3	44.88	5	44.88	5	44.88	4	44.88	6
44.9	5	44.9	4	44.9	5	44.9	5	44.9	5	44.9	7	44.9	5	44.9	5	44.9	8	44.9	3	44.9	9
44.92	2	44.92	2	44.92	4	44.92	4	44.92	5	44.92	12	44.92	2	44.92	10	44.92	5	44.92	5	44.92	7
44.94	6	44.94	5	44.94	6	44.94	5	44.94	3	44.94	6	44.94	6	44.94	4	44.94	9	44.94	7	44.94	5
44.96	4	44.96	7	44.96	5	44.96	7	44.96	7	44.96	1	44.96	5	44.96	3	44.96	8	44.96	5	44.96	10
44.98	11	44.98	4	44.98	5	44.98	7	44.98	9	44.98	5	44.98	8	44.98	5	44.98	7	44.98	5	44.98	6
45	2	45	7	45	5	45	8	45	4	45	7	45	5	45	5	45	4	45	7	45	6
45.02	6	45.02	2	45.02	7	45.02	9	45.02	7	45.02	8	45.02	5	45.02	4	45.02	5	45.02	2	45.02	4
45.04	6	45.04	5	45.04	4	45.04	8	45.04	3	45.04	4	45.04	7	45.04	3	45.04	8	45.04	8	45.04	3
45.06	7	45.06	6	45.06	10	45.06	5	45.06	6	45.06	8	45.06	2	45.06	4	45.06	4	45.06	1	45.06	2
45.08	5	45.08	6	45.08	7	45.08	3	45.08	5	45.08	2	45.08	8	45.08	3	45.08	1	45.08	5	45.08	8
45.1	4	45.1	10	45.1	2	45.1	2	45.1	2	45.1	5	45.1	6	45.1	5	45.1	8	45.1	3	45.1	3
45.12	8	45.12	4	45.12	4	45.12	6	45.12	2	45.12	4	45.12	8	45.12	3	45.12	3	45.12	3	45.12	1
45.14	5	45.14	7	45.14	7	45.14	3	45.14	3	45.14	5	45.14	6	45.14	2	45.14	5	45.14	5	45.14	5
45.16	5	45.16	1	45.16	2	45.16	3	45.16	7	45.16	7	45.16	7	45.16	0	45.16	8	45.16	3	45.16	5
45.18	8	45.18	4	45.18	5	45.18	3	45.18	2	45.18	2	45.18	11	45.18	8	45.18	5	45.18	8	45.18	4
45.2	2	45.2	7	45.2	2	45.2	3	45.2	1	45.2	2	45.2	5	45.2	2	45.2	6	45.2	6	45.2	3
45.22	5	45.22	9	45.22	4	45.22	8	45.22	0	45.22	3	45.22	3	45.22	5	45.22	9	45.22	3	45.22	3
45.24	6	45.24	2	45.24	4	45.24	7	45.24	5	45.24	8	45.24	5	45.24	8	45.24	10	45.24	4	45.24	6
45.26	6	45.26	3	45.26	1	45.26	6	45.26	4	45.26	5	45.26	5	45.26	3	45.26	7	45.26	5	45.26	7
45.28	4	45.28	4	45.28	3	45.28	5	45.28	3	45.28	5	45.28	4	45.28	4	45.28	3	45.28	2	45.28	3
45.3	7	45.3	10	45.3	6	45.3	3	45.3	7	45.3	9	45.3	0	45.3	5	45.3	3	45.3	10	45.3	5
45.32	7	45.32	3	45.32	3	45.32	5	45.32	4	45.32	5	45.32	5	45.32	6	45.32	7	45.32	4	45.32	5
45.34	2	45.34	6	45.34	3	45.34	7	45.34	1	45.34	2	45.34	3	45.34	5	45.34	2	45.34	6	45.34	12
45.36	4	45.36	2	45.36	8	45.36	7	45.36	8	45.36	3	45.36	8	45.36	8	45.36	2	45.36	4	45.36	5
45.38	7	45.38	1	45.38	3	45.38	2	45.38	5	45.38	4	45.38	3	45.38	4	45.38	9	45.38	6	45.38	6
45.4	4	45.4	4	45.4	2	45.4	5	45.4	6	45.4	5	45.4	5	45.4	7	45.4	6	45.4	9	45.4	5
45.42	4	45.42	4	45.42	6	45.42	4	45.42	1	45.42	3	45.42	4	45.42	4	45.42	4	45.42	6	45.42	8
45.44	5	45.44	4	45.44	7	45.44	7	45.44	2	45.44	6	45.44	6	45.44	1	45.44	4	45.44	4	45.44	1
45.46	4	45.46	5	45.46	6	45.46	5	45.46	9	45.46	7	45.46	3	45.46	5	45.46	3	45.46	3	45.46	8
45.48	3	45.48	3	45.48	7	45.48	1	45.48	7	45.48	6	45.48	6	45.48	6	45.48	7	45.48	1	45.48	3
45.5	6	45.5	10	45.5	2	45.5	8	45.5	5	45.5	5	45.5	3	45.5	4	45.5	5	45.5	4	45.5	6
45.52	2	45.52	2	45.52	6	45.52	6	45.52	7	45.52	5	45.52	1	45.52	8	45.52	5	45.52	3	45.52	6
45.54	4	45.54	3	45.54	5	45.54	10	45.54	6	45.54	6	45.54	2	45.54	5	45.54	5	45.54	5	45.54	7
45.56	3	45.56	5	45.56	3	45.56	2	45.56	1	45.56	6	45.56	11	45.56	5	45.56	9	45.56	5	45.56	6
45.58	3	45.58	4	45.58	3	45.58	6	45.58	6	45.58	6	45.58	7	45.58	5	45.58	3	45.58	4	45.58	3
45.6	2	45.6	7	45.6	5	45.6	5	45.6	5	45.6	4	45.6	3	45.6	6	45.6	3	45.6	3	45.6	9
45.62	4	45.62	5	45.62	4	45.62	3	45.62	6	45.62	2	45.62	8	45.62	4	45.62	5	45.62	6	45.62	10
45.64	9	45.64	5	45.64	4	45.64	3	45.64	3	45.64	5	45.64	7	45.64	4	45.64	3	45.64	9	45.64	8
45.66	4	45.66	5	45.66	8	45.66	7	45.66	4	45.66	10	45.66	6	45.66	4	45.66	4	45.66	3	45.66	6
45.68	4	45.68	5	45.68	4	45.68	5	45.68	7	45.68	3	45.68	6	45.68	7	45.68	4	45.68	8	45.68	8
45.7	2	45.7	10	45.7	5	45.7	6	45.7	6	45.7	8	45.7	6	45.7	4	45.7	4	45.7	11	45.7	4
45.72	7	45.72	5	45.72	11	45.72	2	45.72	4	45.72	5	45.72	8	45.72	2	45.72	9	45.72	5	45.72	1
45.74	4	45.74	2	45.74	2	45.74	4	45.74	8	45.74	5	45.74	6	45.74	6	45.74	3	45.74	8	45.74	5
45.76	3	45.76	2	45.76	5	45.76	4	45.76	6	45.76	11	45.76	6	45.76	8	45.76	1	45.76	4	45.76	8
45.78	6	45.78	5	45.78	5	45.78	7	45.78	4	45.78	9	45.78	4	45.78	8	45.78	6	45.78	7	45.78	7
45.8	6	45.8	5	45.8	8	45.8	10	45.8	4	45.8	2	45.8	3	45.8	4	45.8	2	45.8	5	45.8	4
45.82	6	45.82	7	45.82	5	45.82	10	45.82	4	45.82	5	45.82	6	45.82	5	45.82	2	45.82	5	45.82	2
45.84	7	45.84	4	45.84	11	45.84	4	45.84	7	45.84	7	45.84	1	45.84	1	45.84	5	45.84	4	45.84	5
45.86	5	45.86	6	45.86	4	45.86	4	45.86	12	45.86	2	45.86	5	45.86	2	45.86	3	45.86	8	45.86	8
45.88	3	45.88	4	45.88	6	45.88	4	45.88	4	45.88	3	45.88	5	45.88	5	45.88	5	45.88	4	45.88	7
45.9	5	45.9	1	45.9	6	45.9	4	45.9	2	45.9	7	45.9	1	45.9	6	45.9	5	45.9	7	45.9	8
45.92	4	45.92	8	45.92	4	45.92	8	45.92	2	45.92	10	45.92	2	45.92	7	45.92	5	45.92	5	45.92	13
45.94	3	45.94	5	45.94	5	45.94	4	45.94	5	45.94	1	45.94	8	45.94	4	45.94	7	45.94	4	45.94	2
45.96	3	45.96	6	45.96	3	45.96	4	45.96	2	45.96	5	45.96	1	45.96	6	45.96	9	45.96	5	45.96	9
45.98	4	45.98	8	45.98	8	45.98	8	45.98	3	45.98	6	45.98	6	45.98	5	45.98	5	45.98	4	45.98	5
46	5	46	6	46	13	46	3	46	4	46	10	46	2	46	3	46	2	46	3	46	2
46.02	7	46.02	4	46.02	2	46.02	7	46.02	8	46.02	5	46.02	6	46.02	2	46.02	10	46.02	4	46.02	5
46.04	4	46.04	2	46.04	9	46.04	7	46.04	7	46.04	1	46.04	7	46.04	9	46.04	6	46.04	2	46.04	6
46.06	8	46.06	6	46.06	6	46.06	6	46.06	3	46.06	4	46.06	7	46.06	8	46.06	7	46.06	4	46.06	4
46.08	6	46.08	6	46.08	5	46.08	6	46.08	5	46.08	2	46.08	6	46.08	2	46.08	4	46.08	10	46.08	4
46.1	9	46.1	9	46.1	6	46.1	1	46.1	5	46.1	5	46.1	2	46.1	6	46.1	3	46.1	5	46.1	6
46.12	6	46.12	4	46.12	5	46.12	5	46.12	6	46.12	5	46.12	4	46.12	2	46.12	11	46.12	8	46.12	8
46.14	7	46.14	1	46.14	4	46.14	4	46.14	3	46.14	5	46.14	2	46.14	4	46.14	0	46.14	4	46.14	4
46.16	1	46.16	7	46.16	4	46.16	6	46.16	5	46.16	3	46.16	6	46.16	4	46.16	3	46.16	1	46.16	6
46.18	5	46.18	4	46.18	2	46.18	7	46.18	4	46.18	6	46.18	5	46.18	2	46.18	9	46.18	1	46.18	5
46.2	7	46.2	6	46.2	2	46.2	2	46.2	5	46.2	5	46.2	3	46.2	2	46.2	8	46.2	2	46.2	5
46.22	9	46.22	4	46.22	4	46.22	3	46.22	8	46.22	2	46.22	3	46.22	3	46.22	7	46.22	9	46.22	7
46.24	2	46.24	9	46.24	4	46.24	3	46.24	3	46.24	5	46.24	5	46.24	1	46.24	4	46.24	3	46.24	6
46.26	3	46.26	7	46.26	4	46.26	6	46.26	4	46.26	4	46.26	3	46.26	5	46.26	7	46.26	2	46.26	3
46.28	3	46.28	4	46.28	3	46.28	7	46.28	5	46.28	3	46.28	2	46.28	4	46.28	6	46.28	5	46.28	7
46.3	4	46.3	5	46.3	3	46.3	5	46.3	3	46.3	7	46.3	1	46.3	6	46.3	1	46.3	4	46.3	8
46.32	5	46.32	3	46.32	3	46.32	2	46.32	4	46.32	3	46.32	2	46.32	2	46.32	6	46.32	6	46.32	5
46.34	3	46.34	4	46.34	3	46.34	2	46.34	4	46.34	3	46.34	5	46.34	5	46.34	4	46.34	6	46.34	9
46.36	6	46.36	3	46.36	4	46.36	4	46.36	5	46.36	2	46.36	3	46.36	1	46.36	3	46.36	3	46.36	5
46.38	1	46.38	5	46.38	7	46.38	4	46.38	5	46.38	3	46.38	6	46.38	2	46.38	8	46.38	3	46.38	4
46.4	6	46.4	4	46.4	3	46.4	3	46.4	5	46.4	4	46.4	5	46.4	7	46.4	4	46.4	5	46.4	4
46.42	3	46.42	8	46.42	2	46.42	2	46.42	7	46.42	3	46.42	2	46.42	4	46.42	2	46.42	7	46.42	2
46.44	6	46.44	5	46.44	2	46.44	2	46.44	5	46.44	4	46.44	2	46.44	4	46.44	5	46.44	2	46.44	4
46.46	6	46.46	5	46.46	3	46.46	4	46.46	2	46.46	6	46.46	2	46.46	4	46.46	3	46.46	5	46.46	7
46.48	8	46.48	6	46.48	1	46.48	1	46.48	2	46.48	3	46.48	4	46.48	3	46.48	5	46.48	2	46.48	1
46.5	2	46.5	4	46.5	3	46.5	0	46.5	5	46.5	2	46.5	1	46.5	3	46.5	4	46.5	1	46.5	4
46.52	2	46.52	6	46.52	7	46.52	0	46.52	3	46.52	2	46.52	4	46.52	2	46.52	1	46.52	2	46.52	1
46.54	5	46.54	2	46.54	3	46.54	6	46.54	3	46.54	2	46.54	7	46.54	5	46.54	6	46.54	7	46.54	6
46.56	3	46.56	5	46.56	2	46.56	4	46.56	2	46.56	5	46.56	4	46.56	5	46.56	3	46.56	0	46.56	5
46.58	2	46.58	6	46.58	4	46.58	5	46.58	1	46.58	8	46.58	3	46.58	4	46.58	4	46.58	2	46.58	12
46.6	4	46.6	3	46.6	4	46.6	2	46.6	5	46.6	6	46.6	7	46.6	2	46.6	5	46.6	5	46.6	1
46.62	5	46.62	6	46.62	3	46.62	4	46.62	5	46.62	2	46.62	2	46.62	6	46.62	4	46.62	5	46.62	6
46.64	3	46.64	6	46.64	6	46.64	2	46.64	5	46.64	3	46.64	4	46.64	6	46.64	7	46.64	2	46.64	3
46.66	2	46.66	4	46.66	2	46.66	4	46.66	4	46.66	9	46.66	5	46.66	4	46.66	8	46.66	10	46.66	3
46.68	3	46.68	2	46.68	4	46.68	6	46.68	3	46.68	4	46.68	4	46.68	1	46.68	2	46.68	5	46.68	3
46.7	5	46.7	5	46.7	7	46.7	4	46.7	5	46.7	8	46.7	2	46.7	3	46.7	4	46.7	6	46.7	3
46.72	1	46.72	4	46.72	8	46.72	3	46.72	5	46.72	5	46.72	4	46.72	6	46.72	7	46.72	0	46.72	2
46.74	8	46.74	1	46.74	2	46.74	6	46.74	3	46.74	6	46.74	5	46.74	0	46.74	5	46.74	2	46.74	6
46.76	3	46.76	3	46.76	5	46.76	1	46.76	3	46.76	3	46.76	2	46.76	4	46.76	6	46.76	8	46.76	4
46.78	3	46.78	4	46.78	5	46.78	8	46.78	6	46.78	8	46.78	2	46.78	3	46.78	4	46.78	0	46.78	2
46.8	0	46.8	2	46.8	3	46.8	4	46.8	5	46.8	3	46.8	3	46.8	6	46.8	2	46.8	5	46.8	4
46.82	3	46.82	2	46.82	4	46.82	1	46.82	2	46.82	1	46.82	3	46.82	1	46.82	5	46.82	5	46.82	2
46.84	5	46.84	4	46.84	4	46.84	0	46.84	3	46.84	1	46.84	4	46.84	3	46.84	9	46.84	2	46.84	6
46.86	3	46.86	3	46.86	3	46.86	6	46.86	5	46.86	5	46.86	4	46.86	5	46.86	3	46.86	8	46.86	4
46.88	1	46.88	5	46.88	2	46.88	4	46.88	4	46.88	8	46.88	3	46.88	5	46.88	4	46.88	3	46.88	6
46.9	5	46.9	5	46.9	4	46.9	5	46.9	6	46.9	2	46.9	2	46.9	1	46.9	3	46.9	7	46.9	3
46.92	1	46.92	3	46.92	6	46.92	1	46.92	5	46.92	3	46.92	4	46.92	0	46.92	4	46.92	3	46.92	3
46.94	4	46.94	2	46.94	1	46.94	5	46.94	6	46.94	3	46.94	2	46.94	6	46.94	2	46.94	3	46.94	5
46.96	7	46.96	3	46.96	3	46.96	3	46.96	3	46.96	4	46.96	1	46.96	1	46.96	5	46.96	5	46.96	4
46.98	3	46.98	1	46.98	8	46.98	5	46.98	2	46.98	5	46.98	5	46.98	3	46.98	2	46.98	6	46.98	7
47	4	47	0	47	1	47	3	47	3	47	5	47	0	47	10	47	4	47	1	47	4
47.02	4	47.02	1	47.02	3	47.02	3	47.02	6	47.02	2	47.02	4	47.02	5	47.02	3	47.02	5	47.02	3
47.04	1	47.04	4	47.04	5	47.04	1	47.04	3	47.04	2	47.04	1	47.04	3	47.04	5	47.04	2	47.04	1
47.06	1	47.06	4	47.06	2	47.06	2	47.06	4	47.06	2	47.06	6	47.06	3	47.06	2	47.06	3	47.06	7
47.08	4	47.08	4	47.08	6	47.08	3	47.08	1	47.08	5	47.08	6	47.08	4	47.08	2	47.08	5	47.08	4
47.1	5	47.1	7	47.1	1	47.1	0	47.1	1	47.1	2	47.1	2	47.1	8	47.1	6	47.1	4	47.1	6
47.12	1	47.12	3	47.12	2	47.12	6	47.12	4	47.12	2	47.12	1	47.12	1	47.12	6	47.12	2	47.12	3
47.14	5	47.14	1	47.14	6	47.14	5	47.14	2	47.14	4	47.14	4	47.14	5	47.14	1	47.14	3	47.14	2
47.16	1	47.16	4	47.16	2	47.16	6	47.16	3	47.16	7	47.16	6	47.16	4	47.16	5	47.16	5	47.16	3
47.18	6	47.18	6	47.18	3	47.18	3	47.18	2	47.18	3	47.18	2	47.18	5	47.18	3	47.18	4	47.18	5
47.2	4	47.2	2	47.2	10	47.2	3	47.2	4	47.2	7	47.2	5	47.2	3	47.2	7	47.2	5	47.2	5
47.22	1	47.22	4	47.22	7	47.22	1	47.22	2	47.22	2	47.22	4	47.22	7	47.22	6	47.22	7	47.22	2
47.24	3	47.24	4	47.24	2	47.24	2	47.24	3	47.24	7	47.24	1	47.24	2	47.24	6	47.24	3	47.24	3
47.26	4	47.26	0	47.26	5	47.26	1	47.26	1	47.26	3	47.26	4	47.26	7	47.26	5	47.26	5	47.26	1
47.28	1	47.28	1	47.28	4	47.28	4	47.28	5	47.28	4	47.28	6	47.28	6	47.28	2	47.28	6	47.28	6
47.3	4	47.3	2	47.3	3	47.3	4	47.3	3	47.3	4	47.3	1	47.3	4	47.3	3	47.3	3	47.3	5
47.32	3	47.32	1	47.32	3	47.32	6	47.32	3	47.32	1	47.32	5	47.32	2	47.32	2	47.32	5	47.32	1
47.34	6	47.34	5	47.34	1	47.34	4	47.34	4	47.34	4	47.34	2	47.34	8	47.34	2	47.34	4	47.34	3
47.36	3	47.36	1	47.36	4	47.36	6	47.36	3	47.36	7	47.36	3	47.36	1	47.36	4	47.36	4	47.36	4
47.38	3	47.38	2	47.38	1	47.38	3	47.38	2	47.38	3	47.38	1	47.38	6	47.38	5	47.38	3	47.38	4
47.4	3	47.4	5	47.4	5	47.4	4	47.4	2	47.4	3	47.4	4	47.4	4	47.4	4	47.4	4	47.4	4
47.42	7	47.42	3	47.42	6	47.42	3	47.42	3	47.42	9	47.42	0	47.42	4	47.42	1	47.42	1	47.42	3
47.44	3	47.44	2	47.44	4	47.44	3	47.44	7	47.44	7	47.44	2	47.44	3	47.44	4	47.44	4	47.44	5
47.46	11	47.46	3	47.46	2	47.46	2	47.46	3	47.46	4	47.46	2	47.46	6	47.46	2	47.46	0	47.46	4
47.48	4	47.48	2	47.48	3	47.48	6	47.48	1	47.48	6	47.48	4	47.48	4	47.48	2	47.48	1	47.48	3
47.5	6	47.5	6	47.5	2	47.5	3	47.5	2	47.5	3	47.5	3	47.5	2	47.5	5	47.5	5	47.5	2
47.52	5	47.52	2	47.52	3	47.52	3	47.52	1	47.52	4	47.52	3	47.52	4	47.52	3	47.52	4	47.52	4
47.54	1	47.54	3	47.54	3	47.54	2	47.54	10	47.54	2	47.54	0	47.54	4	47.54	5	47.54	2	47.54	6
47.56	6	47.56	2	47.56	1	47.56	3	47.56	4	47.56	2	47.56	4	47.56	5	47.56	2	47.56	3	47.56	7
47.58	5	47.58	2	47.58	0	47.58	3	47.58	5	47.58	0	47.58	4	47.58	2	47.58	1	47.58	10	47.58	3
47.6	5	47.6	3	47.6	3	47.6	3	47.6	2	47.6	3	47.6	7	47.6	3	47.6	1	47.6	3	47.6	2
47.62	6	47.62	3	47.62	1	47.62	3	47.62	3	47.62	6	47.62	1	47.62	5	47.62	3	47.62	5	47.62	7
47.64	3	47.64	6	47.64	5	47.64	3	47.64	3	47.64	3	47.64	3	47.64	6	47.64	2	47.64	3	47.64	7
47.66	1	47.66	5	47.66	1	47.66	7	47.66	3	47.66	9	47.66	4	47.66	4	47.66	1	47.66	4	47.66	5
47.68	4	47.68	5	47.68	4	47.68	4	47.68	4	47.68	3	47.68	2	47.68	7	47.68	3	47.68	1	47.68	5
47.7	5	47.7	3	47.7	6	47.7	5	47.7	4	47.7	6	47.7	5	47.7	7	47.7	1	47.7	2	47.7	2
47.72	3	47.72	3	47.72	3	47.72	6	47.72	4	47.72	4	47.72	5	47.72	10	47.72	6	47.72	1	47.72	2
47.74	4	47.74	7	47.74	2	47.74	5	47.74	8	47.74	3	47.74	3	47.74	4	47.74	4	47.74	9	47.74	4
47.76	2	47.76	2	47.76	6	47.76	5	47.76	3	47.76	3	47.76	2	47.76	7	47.76	3	47.76	5	47.76	2
47.78	1	47.78	5	47.78	4	47.78	3	47.78	4	47.78	5	47.78	8	47.78	3	47.78	5	47.78	3	47.78	6
47.8	3	47.8	4	47.8	4	47.8	6	47.8	5	47.8	4	47.8	3	47.8	2	47.8	5	47.8	3	47.8	3
47.82	5	47.82	3	47.82	4	47.82	6	47.82	1	47.82	4	47.82	4	47.82	7	47.82	2	47.82	2	47.82	4
47.84	2	47.84	1	47.84	2	47.84	2	47.84	2	47.84	3	47.84	2	47.84	3	47.84	5	47.84	4	47.84	3
47.86	1	47.86	3	47.86	2	47.86	2	47.86	2	47.86	3	47.86	5	47.86	5	47.86	6	47.86	7	47.86	4
47.88	2	47.88	4	47.88	7	47.88	7	47.88	4	47.88	5	47.88	1	47.88	1	47.88	3	47.88	7	47.88	5
47.9	1	47.9	6	47.9	2	47.9	5	47.9	4	47.9	3	47.9	4	47.9	5	47.9	5	47.9	3	47.9	6
47.92	4	47.92	4	47.92	3	47.92	4	47.92	4	47.92	1	47.92	5	47.92	7	47.92	2	47.92	5	47.92	5
47.94	2	47.94	4	47.94	6	47.94	6	47.94	5	47.94	1	47.94	2	47.94	4	47.94	1	47.94	3	47.94	8
47.96	5	47.96	10	47.96	4	47.96	4	47.96	6	47.96	3	47.96	6	47.96	4	47.96	5	47.96	5	47.96	1
47.98	3	47.98	2	47.98	1	47.98	5	47.98	4	47.98	2	47.98	7	47.98	7	47.98	6	47.98	5	47.98	3
48	6	48	5	48	4	48	4	48	4	48	3	48	1	48	3	48	4	48	5	48	4
48.02	5	48.02	4	48.02	3	48.02	2	48.02	4	48.02	5	48.02	3	48.02	4	48.02	6	48.02	5	48.02	2
48.04	5	48.04	4	48.04	4	48.04	1	48.04	5	48.04	2	48.04	2	48.04	6	48.04	8	48.04	0	48.04	7
48.06	3	48.06	2	48.06	2	48.06	2	48.06	3	48.06	2	48.06	1	48.06	5	48.06	6	48.06	6	48.06	8
48.08	5	48.08	3	48.08	3	48.08	5	48.08	3	48.08	5	48.08	2	48.08	4	48.08	5	48.08	2	48.08	4
48.1	3	48.1	2	48.1	2	48.1	7	48.1	4	48.1	4	48.1	4	48.1	2	48.1	6	48.1	5	48.1	4
48.12	3	48.12	11	48.12	4	48.12	2	48.12	5	48.12	3	48.12	2	48.12	7	48.12	3	48.12	5	48.12	7
48.14	4	48.14	3	48.14	2	48.14	7	48.14	7	48.14	4	48.14	2	48.14	1	48.14	2	48.14	8	48.14	2
48.16	5	48.16	5	48.16	5	48.16	6	48.16	1	48.16	2	48.16	4	48.16	2	48.16	4	48.16	6	48.16	5
48.18	5	48.18	4	48.18	5	48.18	2	48.18	6	48.18	2	48.18	1	48.18	4	48.18	6	48.18	7	48.18	4
48.2	2	48.2	2	48.2	5	48.2	4	48.2	2	48.2	3	48.2	7	48.2	2	48.2	4	48.2	6	48.2	3
48.22	4	48.22	7	48.22	4	48.22	6	48.22	1	48.22	3	48.22	2	48.22	6	48.22	3	48.22	5	48.22	4
48.24	5	48.24	5	48.24	3	48.24	4	48.24	3	48.24	2	48.24	6	48.24	3	48.24	6	48.24	6	48.24	3
48.26	1	48.26	3	48.26	5	48.26	3	48.26	6	48.26	4	48.26	4	48.26	6	48.26	7	48.26	6	48.26	1
48.28	2	48.28	2	48.28	4	48.28	3	48.28	2	48.28	5	48.28	4	48.28	9	48.28	4	48.28	6	48.28	2
48.3	6	48.3	6	48.3	3	48.3	7	48.3	1	48.3	8	48.3	0	48.3	3	48.3	1	48.3	1	48.3	3
48.32	6	48.32	3	48.32	3	48.32	6	48.32	4	48.32	4	48.32	10	48.32	8	48.32	2	48.32	4	48.32	6
48.34	5	48.34	4	48.34	8	48.34	3	48.34	2	48.34	5	48.34	5	48.34	6	48.34	5	48.34	4	48.34	5
48.36	3	48.36	4	48.36	2	48.36	3	48.36	6	48.36	4	48.36	4	48.36	9	48.36	4	48.36	3	48.36	4
48.38	3	48.38	4	48.38	3	48.38	4	48.38	7	48.38	6	48.38	5	48.38	6	48.38	5	48.38	3	48.38	6
48.4	1	48.4	2	48.4	8	48.4	2	48.4	3	48.4	1	48.4	4	48.4	4	48.4	3	48.4	4	48.4	3
48.42	1	48.42	2	48.42	0	48.42	1	48.42	5	48.42	6	48.42	3	48.42	5	48.42	7	48.42	3	48.42	4
48.44	6	48.44	6	48.44	2	48.44	3	48.44	6	48.44	2	48.44	5	48.44	4	48.44	7	48.44	4	48.44	6
48.46	4	48.46	4	48.46	3	48.46	3	48.46	5	48.46	6	48.46	3	48.46	5	48.46	4	48.46	5	48.46	3
48.48	2	48.48	6	48.48	4	48.48	3	48.48	3	48.48	6	48.48	3	48.48	2	48.48	5	48.48	4	48.48	3
48.5	5	48.5	5	48.5	2	48.5	10	48.5	5	48.5	4	48.5	10	48.5	4	48.5	3	48.5	3	48.5	5
48.52	6	48.52	3	48.52	2	48.52	3	48.52	3	48.52	4	48.52	1	48.52	6	48.52	7	48.52	3	48.52	3
48.54	5	48.54	7	48.54	3	48.54	7	48.54	7	48.54	5	48.54	7	48.54	3	48.54	2	48.54	6	48.54	8
48.56	10	48.56	3	48.56	5	48.56	5	48.56	5	48.56	4	48.56	1	48.56	3	48.56	5	48.56	3	48.56	1
48.58	6	48.58	3	48.58	7	48.58	3	48.58	2	48.58	3	48.58	3	48.58	4	48.58	7	48.58	5	48.58	3
48.6	7	48.6	5	48.6	2	48.6	2	48.6	3	48.6	5	48.6	1	48.6	7	48.6	3	48.6	7	48.6	4
48.62	2	48.62	3	48.62	7	48.62	5	48.62	2	48.62	3	48.62	7	48.62	4	48.62	6	48.62	4	48.62	5
48.64	2	48.64	4	48.64	2	48.64	2	48.64	2	48.64	2	48.64	3	48.64	8	48.64	4	48.64	3	48.64	6
48.66	5	48.66	1	48.66	6	48.66	4	48.66	3	48.66	3	48.66	7	48.66	3	48.66	1	48.66	4	48.66	5
48.68	9	48.68	5	48.68	2	48.68	8	48.68	6	48.68	5	48.68	7	48.68	6	48.68	5	48.68	5	48.68	3
48.7	3	48.7	3	48.7	4	48.7	4	48.7	3	48.7	8	48.7	6	48.7	14	48.7	6	48.7	4	48.7	4
48.72	9	48.72	4	48.72	3	48.72	6	48.72	2	48.72	7	48.72	2	48.72	5	48.72	7	48.72	4	48.72	4
48.74	8	48.74	2	48.74	2	48.74	4	48.74	3	48.74	8	48.74	4	48.74	5	48.74	3	48.74	2	48.74	3
48.76	2	48.76	4	48.76	3	48.76	2	48.76	0	48.76	6	48.76	2	48.76	1	48.76	6	48.76	5	48.76	5
48.78	4	48.78	4	48.78	5	48.78	6	48.78	7	48.78	6	48.78	4	48.78	5	48.78	7	48.78	6	48.78	2
48.8	4	48.8	4	48.8	4	48.8	2	48.8	4	48.8	5	48.8	1	48.8	6	48.8	4	48.8	2	48.8	9
48.82	4	48.82	8	48.82	6	48.82	4	48.82	6	48.82	4	48.82	4	48.82	3	48.82	3	48.82	4	48.82	6
48.84	4	48.84	2	48.84	6	48.84	3	48.84	2	48.84	5	48.84	5	48.84	2	48.84	8	48.84	4	48.84	8
48.86	5	48.86	1	48.86	9	48.86	6	48.86	7	48.86	4	48.86	2	48.86	6	48.86	1	48.86	5	48.86	2
48.88	1	48.88	4	48.88	3	48.88	6	48.88	4	48.88	6	48.88	4	48.88	1	48.88	3	48.88	3	48.88	5
48.9	5	48.9	7	48.9	3	48.9	5	48.9	6	48.9	5	48.9	1	48.9	6	48.9	4	48.9	3	48.9	7
48.92	2	48.92	8	48.92	2	48.92	3	48.92	4	48.92	3	48.92	6	48.92	3	48.92	4	48.92	6	48.92	2
48.94	6	48.94	5	48.94	3	48.94	5	48.94	4	48.94	7	48.94	3	48.94	2	48.94	5	48.94	1	48.94	2
48.96	2	48.96	5	48.96	5	48.96	2	48.96	2	48.96	5	48.96	0	48.96	3	48.96	4	48.96	3	48.96	7
48.98	4	48.98	5	48.98	5	48.98	5	48.98	4	48.98	2	48.98	4	48.98	4	48.98	3	48.98	2	48.98	3
49	2	49	5	49	6	49	4	49	2	49	3	49	6	49	12	49	11	49	6	49	3
49.02	5	49.02	7	49.02	4	49.02	5	49.02	4	49.02	7	49.02	3	49.02	5	49.02	4	49.02	5	49.02	3
49.04	4	49.04	4	49.04	5	49.04	1	49.04	5	49.04	8	49.04	3	49.04	2	49.04	9	49.04	2	49.04	3
49.06	2	49.06	4	49.06	3	49.06	2	49.06	6	49.06	4	49.06	1	49.06	0	49.06	4	49.06	8	49.06	4
49.08	6	49.08	3	49.08	4	49.08	5	49.08	7	49.08	8	49.08	5	49.08	3	49.08	5	49.08	10	49.08	3
49.1	8	49.1	4	49.1	1	49.1	4	49.1	7	49.1	5	49.1	5	49.1	5	49.1	7	49.1	5	49.1	5
49.12	9	49.12	1	49.12	3	49.12	4	49.12	1	49.12	5	49.12	3	49.12	3	49.12	2	49.12	5	49.12	3
49.14	3	49.14	2	49.14	5	49.14	7	49.14	4	49.14	5	49.14	7	49.14	3	49.14	3	49.14	2	49.14	4
49.16	2	49.16	2	49.16	2	49.16	5	49.16	2	49.16	5	49.16	4	49.16	6	49.16	3	49.16	5	49.16	3
49.18	3	49.18	6	49.18	3	49.18	1	49.18	8	49.18	5	49.18	5	49.18	2	49.18	4	49.18	6	49.18	2
49.2	4	49.2	7	49.2	8	49.2	3	49.2	10	49.2	4	49.2	2	49.2	1	49.2	8	49.2	1	49.2	6
49.22	2	49.22	1	49.22	4	49.22	5	49.22	5	49.22	6	49.22	6	49.22	3	49.22	3	49.22	7	49.22	4
49.24	4	49.24	9	49.24	7	49.24	8	49.24	7	49.24	8	49.24	4	49.24	2	49.24	4	49.24	8	49.24	9
49.26	2	49.26	8	49.26	2	49.26	1	49.26	9	49.26	4	49.26	3	49.26	4	49.26	3	49.26	6	49.26	6
49.28	6	49.28	1	49.28	2	49.28	5	49.28	4	49.28	6	49.28	4	49.28	3	49.28	2	49.28	8	49.28	4
49.3	15	49.3	3	49.3	2	49.3	8	49.3	5	49.3	6	49.3	2	49.3	3	49.3	4	49.3	5	49.3	10
49.32	3	49.32	6	49.32	6	49.32	4	49.32	8	49.32	3	49.32	4	49.32	6	49.32	5	49.32	4	49.32	3
49.34	8	49.34	6	49.34	6	49.34	7	49.34	2	49.34	3	49.34	3	49.34	4	49.34	4	49.34	7	49.34	4
49.36	3	49.36	3	49.36	6	49.36	5	49.36	4	49.36	2	49.36	2	49.36	4	49.36	8	49.36	6	49.36	5
49.38	4	49.38	5	49.38	2	49.38	6	49.38	7	49.38	6	49.38	4	49.38	2	49.38	5	49.38	4	49.38	2
49.4	1	49.4	1	49.4	4	49.4	2	49.4	5	49.4	7	49.4	1	49.4	4	49.4	6	49.4	4	49.4	4
49.42	1	49.42	4	49.42	8	49.42	6	49.42	11	49.42	9	49.42	5	49.42	2	49.42	6	49.42	4	49.42	2
49.44	4	49.44	3	49.44	1	49.44	5	49.44	2	49.44	6	49.44	3	49.44	9	49.44	4	49.44	8	49.44	4
49.46	4	49.46	3	49.46	5	49.46	5	49.46	4	49.46	9	49.46	3	49.46	4	49.46	3	49.46	1	49.46	3
49.48	4	49.48	3	49.48	5	49.48	8	49.48	1	49.48	9	49.48	6	49.48	11	49.48	5	49.48	4	49.48	3
49.5	7	49.5	2	49.5	3	49.5	2	49.5	4	49.5	1	49.5	1	49.5	6	49.5	4	49.5	6	49.5	4
49.52	8	49.52	8	49.52	2	49.52	5	49.52	8	49.52	3	49.52	4	49.52	6	49.52	4	49.52	6	49.52	6
49.54	6	49.54	6	49.54	10	49.54	6	49.54	7	49.54	2	49.54	1	49.54	3	49.54	5	49.54	2	49.54	6
49.56	5	49.56	11	49.56	7	49.56	7	49.56	2	49.56	3	49.56	8	49.56	7	49.56	9	49.56	5	49.56	4
49.58	3	49.58	8	49.58	10	49.58	7	49.58	5	49.58	9	49.58	6	49.58	7	49.58	4	49.58	5	49.58	3
49.6	5	49.6	10	49.6	7	49.6	4	49.6	6	49.6	7	49.6	5	49.6	2	49.6	6	49.6	9	49.6	7
49.62	7	49.62	4	49.62	9	49.62	8	49.62	5	49.62	9	49.62	6	49.62	7	49.62	5	49.62	7	49.62	4
49.64	5	49.64	3	49.64	9	49.64	3	49.64	3	49.64	7	49.64	4	49.64	7	49.64	7	49.64	9	49.64	5
49.66	7	49.66	6	49.66	6	49.66	4	49.66	3	49.66	8	49.66	5	49.66	6	49.66	10	49.66	7	49.66	12
49.68	5	49.68	11	49.68	6	49.68	10	49.68	13	49.68	7	49.68	13	49.68	7	49.68	9	49.68	10	49.68	8
49.7	11	49.7	9	49.7	9	49.7	6	49.7	10	49.7	8	49.7	7	49.7	13	49.7	11	49.7	10	49.7	12
49.72	11	49.72	9	49.72	8	49.72	5	49.72	12	49.72	13	49.72	9	49.72	14	49.72	10	49.72	12	49.72	18
49.74	8	49.74	11	49.74	10	49.74	14	49.74	16	49.74	7	49.74	6	49.74	10	49.74	20	49.74	4	49.74	19
49.76	12	49.76	12	49.76	9	49.76	11	49.76	11	49.76	13	49.76	10	49.76	16	49.76	15	49.76	13	49.76	13
49.78	22	49.78	13	49.78	13	49.78	16	49.78	10	49.78	13	49.78	18	49.78	16	49.78	20	49.78	17	49.78	16
49.8	18	49.8	10	49.8	12	49.8	20	49.8	13	49.8	12	49.8	29	49.8	15	49.8	18	49.8	15	49.8	14
49.82	21	49.82	25	49.82	23	49.82	26	49.82	27	49.82	16	49.82	22	49.82	18	49.82	20	49.82	25	49.82	29
49.84	28	49.84	42	49.84	36	49.84	32	49.84	30	49.84	27	49.84	33	49.84	28	49.84	26	49.84	29	49.84	34
49.86	33	49.86	42	49.86	27	49.86	38	49.86	27	49.86	27	49.86	26	49.86	28	49.86	34	49.86	33	49.86	21
49.88	34	49.88	35	49.88	34	49.88	35	49.88	24	49.88	32	49.88	41	49.88	43	49.88	39	49.88	32	49.88	35
49.9	43	49.9	36	49.9	34	49.9	36	49.9	36	49.9	24	49.9	34	49.9	39	49.9	27	49.9	19	49.9	43
49.92	34	49.92	34	49.92	39	49.92	38	49.92	49	49.92	32	49.92	25	49.92	31	49.92	33	49.92	26	49.92	30
49.94	34	49.94	23	49.94	27	49.94	19	49.94	34	49.94	22	49.94	22	49.94	35	49.94	34	49.94	24	49.94	28
[truncated: 1,753 more rows]

## Sheet: Fig. 3a
1.29366	1.19746									2.42	1.75	1.5	1.83	2.38	1.7
1.21507	0.47147		1.8	3.981	4.46	1.15	2.2		0.8	1.01
1.14548	0.19689	1	1	1.99	3.16	0.85	1.2	2.8	0.3	0.38								0.55
1.08342	0.10028	0.39	0.6	1.318	1.58	0.4	0.68	0.95		0.15						0.683	1.488	0.22
1.02775	0.04153	0.178		0.794	0.891	0.1	0.4	0.341	0.2	0.07						0.297	0.631	0.09
0.9775		0.126														0.159	0.29	0.056
		--

## Sheet: Fig. 3c
	650 ℃			600 ℃			550 ℃			500 ℃
Current Density/A*cm^-2	Power Density/W*cm^-2	Voltage/V	Current Density/A*cm^-2	Power Density/W*cm^-2	Voltage/V	Current Density/A*cm^-2	Power Density/W*cm^-2	Voltage/V	Current Density/A*cm^-2	Power Density/W*cm^-2	Voltage/V
-0.00994	-10.2505	1.03084	-0.01065	-11.3141	1.06243	0.000717846	0.78094	1.08789	-0.000526001	-0.58336	1.10905
-0.0019	-1.95396	1.02992	-0.007	-7.43449	1.06182	0.00325	3.52712	1.08666	0.000740257	0.81962	1.10721
0.00452	4.64056	1.02777	-0.00611	-6.47746	1.0609	0.00183	1.98725	1.08635	0.00164	1.81694	1.10568
0.00155	1.59015	1.02869	-0.00301	-3.18692	1.06028	0.00198	2.14811	1.08574	0.0017	1.87864	1.10506
0.0056	5.7495	1.02685	-0.000839499	-0.89011	1.06028	0.000874989	0.95028	1.08605	-5.54262e-05	-0.0613	1.10598
0.00673	6.89974	1.02532	0.00291	3.07774	1.05844	0.00188	2.03958	1.08482	0.000717846	0.79238	1.10384
0.03861	39.5497	1.0244	0.00294	3.10515	1.05783	0.00342	3.70484	1.08329	0.000317222	0.35045	1.10476
0.04665	47.7476	1.02348	0.00353	3.72847	1.05722	0.00302	3.2703	1.08329	0.000717846	0.79106	1.102
0.05466	55.8757	1.02225	0.00375	3.96497	1.05599	0.00371	4.01668	1.08175	0.000642769	0.70872	1.10261
0.06263	63.961	1.02133	0.00371	3.91733	1.05568	0.00294	3.1768	1.08175	0.0014	1.5449	1.10169
0.07104	72.4636	1.02011	0.00608	6.40784	1.05384	0.00405	4.38122	1.08083	0.00249	2.74298	1.09985
0.07865	80.1572	1.01918	0.00306	3.2325	1.05507	0.00472	5.09289	1.07961	0.00338	3.70611	1.09801
0.08654	88.089	1.01796	0.00524	5.52108	1.05323	0.00604	6.51829	1.07838	0.00184	2.02614	1.09893
0.0946	96.2087	1.01704	0.00718	7.54735	1.05139	0.00588	6.33711	1.07746	0.0037	4.06287	1.09678
0.10259	104.215	1.01581	0.029	30.4982	1.0517	0.00526	5.67166	1.07777	0.00283	3.10791	1.09709
0.11055	112.158	1.01459	-0.00481	-5.05897	1.05108	0.00718	7.71908	1.07531	0.00356	3.90218	1.09525
0.11854	120.162	1.01366	0.00718	7.53194	1.04924	0.0265	28.5161	1.07593	0.0041	4.48945	1.09464
0.12641	127.979	1.01244	0.03937	41.3255	1.04955	0.02787	29.959	1.07501	0.00296	3.23626	1.09433
0.13418	135.73	1.01152	0.04153	43.5452	1.04863	0.02939	31.5777	1.07439	0.00252	2.7611	1.09433
0.14238	143.843	1.01029	0.04432	46.4335	1.04771	0.03099	33.2674	1.07347	0.00268	2.92837	1.09341
0.15018	151.538	1.00906	0.04778	50.0453	1.0474	0.03253	34.8907	1.07255	0.00349	3.8068	1.09218
0.15806	159.351	1.00814	0.0517	54.0824	1.04618	0.03408	36.5288	1.07194	0.00422	4.60298	1.09034
0.16575	166.899	1.00692	0.05527	57.7889	1.04556	0.03546	37.9826	1.07102	0.00416	4.53808	1.08973
0.17368	174.725	1.006	0.05932	61.9719	1.04464	0.03707	39.6844	1.07041	0.00307	3.34607	1.09003
0.18148	182.348	1.00477	0.06385	66.6632	1.04403	0.03848	41.1522	1.06948	0.00505	5.48683	1.08727
0.18948	190.208	1.00385	0.06598	68.8459	1.04341	0.03999	42.742	1.06887	0.00513	5.57301	1.08666
0.19721	197.669	1.00232	0.07006	73.0592	1.0428	0.0415	44.3148	1.06795	0.00298	3.24411	1.08819
0.20492	205.21	1.0014	0.0726	75.6424	1.04188	0.04304	45.92	1.06703	0.00359	3.90745	1.08697
0.21266	212.758	1.00048	0.07549	78.5859	1.04096	0.04459	47.5477	1.06642	0.00303	3.29477	1.08666
0.22061	220.512	0.99956	0.07942	82.6193	1.04035	0.04371	46.5753	1.0655	0.00437	4.73723	1.08482
0.22863	228.176	0.99802	0.08283	86.0985	1.03943	0.04753	50.6124	1.06488	0.00548	5.93137	1.08298
0.23621	235.523	0.9971	0.08583	89.1655	1.03881	0.04905	52.2013	1.06427	0.00615	6.6529	1.08206
0.24394	242.935	0.99588	0.09011	93.5204	1.03789	0.05068	53.8785	1.06304	0.00607	6.55961	1.08114
0.25183	250.557	0.99496	0.09302	96.5161	1.03759	0.05214	55.3929	1.06243	0.00457	4.94493	1.08206
0.25963	258.078	0.99404	0.09926	102.873	1.03636	0.05178	54.9682	1.06151	0.00565	6.10091	1.08053
0.26743	265.503	0.99281	0.10053	104.128	1.03575	0.05518	58.5435	1.0609	0.00425	4.59493	1.08114
0.27498	272.669	0.99158	0.10351	107.15	1.03513	0.05673	60.1322	1.05998	0.00456	4.9259	1.07991
0.28265	280.012	0.99066	0.10555	109.162	1.03421	0.0582	61.6547	1.05936	0.00569	6.13194	1.07807
0.29021	287.144	0.98943	0.10838	112.018	1.0336	0.05968	63.164	1.05844	0.00668	7.19229	1.07654
0.29801	294.403	0.9879	0.11133	115.007	1.03299	0.06124	64.7632	1.05752	0.02355	25.3604	1.07685
0.30565	301.769	0.98729	0.11442	118.093	1.03207	0.06278	66.3365	1.0566	0.02419	26.0318	1.07593
0.3133	309.029	0.98637	0.11718	120.834	1.03115	0.06337	66.9134	1.05599	0.02479	26.653	1.07531
0.32077	316.005	0.98514	0.11911	122.785	1.03084	0.06465	68.2317	1.05538	0.02547	27.37	1.0747
0.32844	323.155	0.98391	0.10641	109.556	1.02961	0.06627	69.8793	1.05446	0.02608	27.9996	1.07347
0.33615	330.433	0.98299	0.12334	126.879	1.02869	0.06783	71.4779	1.05384	0.02679	28.7298	1.07255
0.34382	337.549	0.98177	0.12798	131.578	1.02808	0.06929	72.9397	1.05262	0.0274	29.3733	1.07194
0.3517	344.968	0.98085	0.13068	134.268	1.02747	0.07089	74.6013	1.05231	0.02805	30.0512	1.07132
0.35891	351.598	0.97962	0.13541	139.005	1.02655	0.07243	76.1484	1.05139	0.02875	30.7711	1.07041
0.36669	358.766	0.97839	0.13854	142.179	1.02624	0.07396	77.6927	1.05047	0.02938	31.4241	1.06948
0.37436	365.924	0.97747	0.14062	144.185	1.02532	0.07547	79.2344	1.04986	0.03007	32.1275	1.06857
0.38209	373.014	0.97625	0.14378	147.288	1.0244	0.07694	80.7281	1.04924	0.0307	32.7875	1.06795
0.38965	380.034	0.97533	0.14783	151.349	1.02379	0.07858	82.3558	1.04802	0.03131	33.4091	1.06703
0.39703	386.748	0.9741	0.1511	154.552	1.02287	0.08003	83.822	1.0474	0.03202	34.1469	1.06642
0.4043	393.337	0.97287	0.15294	156.293	1.02194	0.08158	85.3761	1.04648	0.03263	34.771	1.0655
0.41217	400.609	0.97195	0.15561	158.929	1.02133	0.08323	87.07	1.04618	0.03327	35.4196	1.06458
0.41982	407.526	0.97073	0.15955	162.859	1.02072	0.08465	88.4558	1.04495	0.03398	36.1394	1.06366
0.42733	414.427	0.96981	0.16122	164.459	1.02011	0.08625	90.0741	1.04434	0.03462	36.8092	1.06335
0.43487	421.202	0.96858	0.16407	167.214	1.01918	0.08767	91.5075	1.04372	0.03531	37.5105	1.06243
0.44234	427.895	0.96735	0.16718	170.282	1.01857	0.0894	93.2315	1.0428	0.03588	38.0896	1.06151
0.45003	434.919	0.96643	0.1707	173.665	1.01734	0.09087	94.6786	1.04188	0.03656	38.7769	1.06059
0.45758	441.662	0.9652	0.17417	177.133	1.01704	0.09212	95.9231	1.04127	0.03726	39.4861	1.05967
0.46516	448.55	0.96428	0.17719	180.045	1.01612	0.09381	97.5933	1.04035	0.03795	40.1964	1.05906
0.47252	455.069	0.96306	0.18074	183.485	1.0152	0.0955	99.2896	1.03973	0.03857	40.8129	1.05814
0.48004	461.717	0.96183	0.1838	186.486	1.01459	0.09705	100.847	1.03912	0.0393	41.5487	1.05722
0.48773	468.664	0.96091	0.18731	189.927	1.01397	0.09861	102.343	1.03789	0.03994	42.2051	1.0566
0.4954	475.424	0.95968	0.19073	193.275	1.01336	0.10025	103.987	1.03728	0.04067	42.9385	1.05568
0.50282	482.089	0.95876	0.19355	195.961	1.01244	0.10174	105.469	1.03667	0.04123	43.5007	1.05507
0.51003	488.373	0.95754	0.19699	199.262	1.01152	0.10327	106.932	1.03544	0.04194	44.2086	1.05415
0.5175	494.892	0.95631	0.20107	203.199	1.0106	0.10492	108.569	1.03483	0.04266	44.9422	1.05354
0.52508	501.658	0.95539	0.20367	205.708	1.00998	0.10638	110.023	1.03421	0.04337	45.6345	1.05231
0.53264	508.225	0.95416	0.20644	208.306	1.00906	0.10796	111.555	1.03329	0.04407	46.3452	1.0517
0.54011	514.691	0.95294	0.20722	208.912	1.00814	0.10956	113.107	1.03237	0.04466	46.9285	1.05078
0.54749	521.222	0.95202	0.21301	214.677	1.00784	0.11114	114.667	1.03176	0.04544	47.7085	1.04986
0.5547	527.574	0.9511	0.21669	218.187	1.00692	0.11276	116.236	1.03084	0.04611	48.3817	1.04924
0.56221	533.858	0.94956	0.21857	219.883	1.006	0.11423	117.679	1.03023	0.04674	48.9938	1.04832
0.56975	540.49	0.94864	0.22144	222.634	1.00538	0.11587	119.265	1.02931	0.04751	49.7731	1.04771
0.57718	547.004	0.94772	0.22539	226.46	1.00477	0.11734	120.704	1.02869	0.04814	50.4046	1.04709
0.58447	553.201	0.9465	0.22885	229.798	1.00416	0.11894	122.24	1.02777	0.04884	51.096	1.04618
0.59194	559.727	0.94558	0.23178	232.461	1.00293	0.12051	123.75	1.02685	0.04958	51.8228	1.04525
0.59935	565.993	0.94435	0.23474	235.284	1.00232	0.122	125.167	1.02593	0.05029	52.5185	1.04434
0.60677	572.263	0.94312	0.2373	237.707	1.0017	0.12362	126.755	1.02532	0.05098	53.2124	1.04372
0.61414	578.64	0.9422	0.24055	240.734	1.00078	0.12514	128.228	1.02471	0.05167	53.8828	1.0428
0.62134	584.668	0.94098	0.24366	243.623	0.99986	0.12674	129.75	1.02379	0.05241	54.5999	1.04188
0.62895	591.243	0.94006	0.24589	245.706	0.99925	0.1284	131.336	1.02287	0.05305	55.2268	1.04096
0.6362	597.279	0.93883	0.24688	246.464	0.99833	0.13002	132.915	1.02225	0.0538	55.9857	1.04066
0.64389	603.906	0.93791	0.24944	248.947	0.99802	0.13142	134.227	1.02133	0.0545	56.6604	1.03973
0.65098	609.765	0.93668	0.24955	248.75	0.9968	0.13296	135.712	1.02072	0.0552	57.3217	1.03851
0.66161	619.108	0.93576	0.25253	251.565	0.99618	0.13482	137.489	1.0198	0.05589	58.0109	1.03789
0.66621	622.596	0.93453	0.25614	254.93	0.99526	0.13646	139.08	1.01918	0.05662	58.7114	1.03697
0.67322	628.322	0.93331	0.25943	258.121	0.99496	0.138	140.516	1.01827	0.05738	59.4645	1.03636
0.68067	634.438	0.93208	0.26239	260.822	0.99404	0.13951	141.97	1.01765	0.05807	60.1308	1.03544
0.6879	640.333	0.93085	0.26572	263.888	0.99312	0.14115	143.512	1.01673	0.0588	60.8433	1.03483
0.69513	646.636	0.93024	0.26878	266.686	0.9922	0.14279	145.051	1.01581	0.05954	61.541	1.0336
0.70258	652.703	0.92901	0.27165	269.367	0.99158	0.14441	146.61	1.0152	0.06023	62.2381	1.03329
0.71003	658.752	0.92779	0.27466	272.091	0.99066	0.14597	148.054	1.01428	0.06095	62.9081	1.03207
0.71704	664.377	0.92656	0.27746	274.698	0.99005	0.14757	149.586	1.01366	0.06166	63.6172	1.03176
0.7247	670.814	0.92564	0.28083	277.866	0.98943	0.14926	151.204	1.01305	0.06243	64.3385	1.03053
0.73149	676.427	0.92472	0.2832	279.947	0.98851	0.15083	152.664	1.01213	0.06321	65.099	1.02992
0.73894	682.409	0.92349	0.2857	282.153	0.98759	0.15241	154.12	1.01121	0.06387	65.7261	1.029
0.74595	687.968	0.92227	0.2885	284.745	0.98698	0.15412	155.706	1.01029	0.06461	66.4439	1.02839
0.75384	694.317	0.92104	0.29093	286.878	0.98606	0.15563	157.138	1.00968	0.06531	67.0803	1.02716
0.76085	700.073	0.92012	0.29422	289.937	0.98545	0.15725	158.63	1.00876	0.06601	67.7598	1.02655
0.7683	705.984	0.91889	0.29685	292.346	0.98483	0.15887	160.168	1.00814	0.06684	68.5734	1.02593
0.77575	712.115	0.91797	0.29845	293.738	0.98422	0.16054	161.699	1.00722	0.06754	69.2305	1.02501
0.78254	717.389	0.91675	0.30125	296.128	0.98299	0.16238	163.452	1.00661	0.06826	69.9296	1.0244
0.79021	723.449	0.91552	0.30633	300.936	0.98238	0.16387	164.801	1.00569	0.06907	70.6964	1.02348
0.79766	729.535	0.9146	0.30857	302.848	0.98146	0.16556	166.396	1.00508	0.06975	71.3274	1.02256
0.80488	735.159	0.91337	0.31185	305.882	0.98085	0.16713	167.828	1.00416	0.07059	72.1137	1.02164
0.8119	740.815	0.91245	0.31457	308.353	0.98023	0.16873	169.33	1.00354	0.07127	72.742	1.02072
0.81934	746.606	0.91122	0.31733	310.767	0.97931	0.16998	170.427	1.00262	0.07203	73.4804	1.02011
0.82657	752.434	0.9103	0.32068	313.853	0.9787	0.17191	172.202	1.0017	0.07284	74.2626	1.01949
0.8338	757.736	0.90877	0.32419	316.985	0.97778	0.17366	173.797	1.00078	0.07354	74.9096	1.01857
0.84081	763.333	0.90785	0.32969	322.159	0.97717	0.17526	175.29	1.00017	0.07433	75.6446	1.01765
0.84804	769.116	0.90693	0.33251	324.615	0.97625	0.17699	176.913	0.99956	0.0751	76.3788	1.01704
0.85527	774.624	0.9057	0.33543	327.254	0.97563	0.17857	178.325	0.99864	0.07584	77.0666	1.01612
0.8625	780.378	0.90478	0.33836	329.91	0.97502	0.18032	179.965	0.99802	0.07668	77.8654	1.0155
0.86951	785.654	0.90356	0.34125	332.416	0.9741	0.18192	181.394	0.9971	0.07742	78.5269	1.01428
0.87696	791.577	0.90264	0.34421	335.086	0.97349	0.1835	182.797	0.99618	0.07821	79.3028	1.01397
0.88397	796.549	0.9011	0.34713	337.603	0.97257	0.18525	184.43	0.99557	0.07898	80.0076	1.01305
0.8912	802.518	0.90049	0.35021	340.285	0.97165	0.1872	186.199	0.99465	0.07974	80.711	1.01213
0.89865	808.122	0.89926	0.35414	343.878	0.97103	0.18891	187.724	0.99373	0.08053	81.4352	1.01121
0.90632	813.906	0.89804	0.35736	346.786	0.97042	0.19053	189.219	0.99312	0.08132	82.1828	1.0106
0.91311	819.164	0.89712	0.36009	349.112	0.9695	0.19224	190.739	0.9922	0.08209	82.8821	1.00968
0.92034	824.521	0.89589	0.36329	351.99	0.96889	0.19388	192.25	0.99158	0.0829	83.6243	1.00876
0.92735	829.664	0.89466	0.36621	354.476	0.96797	0.19555	193.661	0.99035	0.08362	84.3023	1.00814
0.9348	835.468	0.89374	0.36645	354.484	0.96735	0.19723	195.271	0.99005	0.08445	85.0639	1.00722
0.94225	840.969	0.89252	0.3693	356.9	0.96643	0.19886	196.693	0.98913	0.08522	85.7578	1.0063
0.94904	846.157	0.8916	0.37171	359.001	0.96582	0.20054	198.177	0.98821	0.08603	86.5207	1.00569
0.95583	851.039	0.89037	0.37574	362.548	0.9649	0.20221	199.699	0.98759	0.08686	87.278	1.00477
0.9635	856.685	0.88914	0.37929	365.74	0.96428	0.20381	201.09	0.98667	0.08765	88.0166	1.00416
0.97094	862.116	0.88791	0.38327	369.232	0.96336	0.20554	202.672	0.98606	0.08844	88.7272	1.00324
0.97796	867.441	0.88699	0.38621	371.823	0.96275	0.20696	203.886	0.98514	0.0893	89.5022	1.00232
0.98518	872.947	0.88607	0.38925	374.516	0.96214	0.20871	205.484	0.98453	0.09011	90.2594	1.0017
0.99219	877.942	0.88485	0.39125	375.954	0.96091	0.21051	207.059	0.98361	0.09087	90.9717	1.00109
0.99942	883.113	0.88362	0.39462	378.954	0.9603	0.21204	208.438	0.98299	0.09166	91.6769	1.00017
1.00665	888.574	0.8827	0.39738	381.361	0.95968	0.21382	209.92	0.98177	0.09249	92.4244	0.99925
1.01388	894.023	0.88178	0.40049	384.101	0.95907	0.21559	211.596	0.98146	0.09333	93.199	0.99864
1.02046	897.94	0.87994	0.40601	389.022	0.95815	0.21827	213.951	0.98023	0.09414	93.9508	0.99802
1.02812	904.057	0.87933	0.40972	392.192	0.95723	0.22002	215.534	0.97962	0.09495	94.6433	0.9968
1.03513	909.269	0.87841	0.41267	394.77	0.95662	0.22168	216.961	0.9787	0.09582	95.458	0.99618
1.04236	914.021	0.87687	0.41543	397.029	0.9557	0.22348	218.582	0.97809	0.09661	96.1251	0.99496
1.04959	919.394	0.87595	0.41804	399.264	0.95508	0.22523	220.089	0.97717	0.09742	96.8719	0.99434
1.0566	924.239	0.87473	0.42203	402.813	0.95447	0.22696	221.641	0.97655	0.09826	97.6695	0.99404
1.06383	929.584	0.87381	0.42514	405.391	0.95355	0.22867	223.099	0.97563	0.09907	98.3537	0.99281
1.07084	934.396	0.87258	0.42777	407.504	0.95263	0.23036	224.604	0.97502	0.09994	99.1624	0.9922
1.07829	939.903	0.87166	0.42864	408.076	0.95202	0.23205	226.035	0.9741	0.10071	99.8305	0.99127
1.08508	944.492	0.87043	0.43311	412.065	0.9514	0.23384	227.57	0.97318	0.10156	100.584	0.99035
1.09231	949.445	0.86921	0.4371	415.456	0.95048	0.23551	229.046	0.97257	0.10248	101.401	0.98943
1.09954	954.717	0.86829	0.43826	416.291	0.94987	0.2373	230.575	0.97165	0.10329	102.108	0.98851
1.10655	959.446	0.86706	0.44148	418.944	0.94895	0.23908	232.152	0.97103	0.10417	102.91	0.9879
1.11378	964.69	0.86614	0.44486	421.736	0.94803	0.24076	233.569	0.97011	0.10494	103.571	0.98698
1.12101	969.576	0.86491	0.44764	424.099	0.94742	0.24254	235.141	0.9695	0.10579	104.317	0.98606
1.12824	974.445	0.86369	0.44989	425.961	0.9468	0.24425	236.573	0.96858	0.10671	105.159	0.98545
1.13525	979.107	0.86246	0.45721	432.468	0.94588	0.246	238.12	0.96797	0.10754	105.913	0.98483
1.14226	984.102	0.86154	0.45715	431.985	0.94496	0.24777	239.61	0.96705	0.10838	106.634	0.98391
1.14949	989.273	0.86062	0.4617	435.867	0.94404	0.24951	241.054	0.96613	0.10925	107.429	0.9833
1.15672	994.431	0.8597	0.46356	437.34	0.94343	0.25135	242.6	0.9652	0.11006	108.091	0.98207
1.16373	999.03	0.85847	0.46584	439.204	0.94282	0.25303	244.073	0.96459	0.11103	108.969	0.98146
1.17096	1004.16	0.85755	0.46841	441.333	0.9422	0.25489	245.713	0.96398	0.11184	109.662	0.98054
1.17775	1008.54	0.85632	0.47207	444.491	0.94159	0.25312	243.692	0.96275	0.11271	110.452	0.97993
1.1852	1013.46	0.8551	0.47461	446.301	0.94036	0.25308	243.572	0.96244	0.11363	111.249	0.97901
1.19221	1018.36	0.85418	0.47765	448.872	0.93975	0.25682	247.02	0.96183	0.11442	111.951	0.97839
1.19944	1023.06	0.85295	0.48085	451.435	0.93883	0.25829	248.115	0.9606	0.11537	112.731	0.97717
1.20623	1027.75	0.85203	0.48552	455.518	0.93821	0.26011	249.702	0.95999	0.1162	113.473	0.97655
1.21368	1032.6	0.8508	0.48871	458.07	0.93729	0.26232	251.585	0.95907	0.1171	114.279	0.97594
1.22047	1036.88	0.84958	0.49244	461.258	0.93668	0.26044	249.618	0.95846	0.11802	115.032	0.97471
1.2277	1041.9	0.84866	0.49535	463.532	0.93576	0.2609	249.819	0.95754	0.11887	115.792	0.9741
1.23493	1046.52	0.84743	0.49818	465.87	0.93515	0.26854	256.893	0.95662	0.1197	116.493	0.97318
1.24216	1051.12	0.8462	0.50142	468.595	0.93453	0.27043	258.53	0.956	0.12062	117.277	0.97226
1.24939	1056.09	0.84528	0.50471	471.202	0.93361	0.26291	251.104	0.95508	0.12148	118.033	0.97165
1.25618	1060.29	0.84406	0.50764	473.475	0.93269	0.26857	256.338	0.95447	0.12246	118.916	0.97103
1.26319	1065.04	0.84314	0.51047	475.798	0.93208	0.27496	262.19	0.95355	0.12325	119.568	0.97011
1.27064	1069.76	0.84191	0.5131	477.934	0.93147	0.27796	264.796	0.95263	0.12417	120.347	0.96919
1.27765	1074.49	0.84099	0.51638	480.52	0.93055	0.2798	266.378	0.95202	0.12509	121.162	0.96858
1.28444	1078.23	0.83946	0.52059	483.955	0.92963	0.28162	267.85	0.9511	0.12601	121.937	0.96766
1.29189	1083.3	0.83854	0.52375	486.566	0.92901	0.28353	269.489	0.95048	0.12691	122.728	0.96705
1.29912	1087.76	0.83731	0.52613	488.3	0.92809	0.28522	270.917	0.94987	0.12781	123.44	0.96582
1.30591	1092.25	0.83639	0.52911	490.741	0.92748	0.28699	272.339	0.94895	0.12869	124.208	0.9652
1.31292	1096.5	0.83516	0.53216	493.076	0.92656	0.28892	273.902	0.94803	0.12963	124.998	0.96428
1.31993	1101.14	0.83424	0.53553	495.873	0.92595	0.29071	275.427	0.94742	0.13053	125.744	0.96336
1.32716	1105.55	0.83301	0.53972	499.251	0.92503	0.29258	276.922	0.9465	0.13147	126.57	0.96275
1.33439	1109.93	0.83179	0.54285	501.816	0.92441	0.29439	278.372	0.94558	0.13239	127.375	0.96214
1.3414	1114.94	0.83117	0.54532	503.77	0.9238	0.2963	279.993	0.94496	0.13326	128.096	0.96122
1.34819	1118.52	0.82964	0.5487	506.382	0.92288	0.29805	281.374	0.94404	0.13421	128.878	0.9603
1.35564	1123.45	0.82872	0.55128	508.429	0.92227	0.29991	282.856	0.94312	0.13513	129.637	0.95938
1.36287	1127.77	0.82749	0.55499	511.163	0.92104	0.30176	284.407	0.94251	0.13605	130.436	0.95876
1.36988	1132.31	0.82657	0.5574	513.212	0.92073	0.30362	285.976	0.9419	0.13699	131.213	0.95784
1.37689	1136.41	0.82535	0.56114	516.144	0.91981	0.30548	287.449	0.94098	0.13786	131.968	0.95723
1.38434	1140.86	0.82412	0.56403	518.458	0.9192	0.30732	288.897	0.94006	0.13881	132.7	0.956
1.39069	1144.82	0.8232	0.56714	520.796	0.91828	0.30918	290.458	0.93944	0.13979	133.556	0.95539
1.39836	1149.42	0.82197	0.56918	522.318	0.91767	0.31146	292.312	0.93852	0.14067	134.307	0.95478
1.40537	1153.88	0.82105	0.57203	524.581	0.91705	0.31343	293.97	0.93791	0.14165	135.118	0.95386
1.41238	1157.91	0.81983	0.57525	527.005	0.91613	0.31527	295.503	0.93729	0.14262	135.906	0.95294
1.41939	1162.35	0.81891	0.57902	530.102	0.91552	0.3172	296.921	0.93607	0.14354	136.651	0.95202
1.4264	1166.34	0.81768	0.58158	531.913	0.9146	0.31913	298.53	0.93545	0.1445	137.48	0.9514
1.43385	1170.67	0.81645	0.58463	534.16	0.91368	0.32092	300.013	0.93484	0.14542	138.222	0.95048
1.44086	1175.07	0.81553	0.58811	536.982	0.91306	0.32287	301.44	0.93361	0.14639	139.048	0.94987
1.44787	1179.01	0.81431	0.59113	539.198	0.91214	0.32474	302.979	0.933	0.14737	139.849	0.94895
1.4551	1183.56	0.81339	0.59446	542.053	0.91184	0.32658	304.496	0.93239	0.14829	140.677	0.94864
1.46189	1187.29	0.81216	0.59576	542.501	0.91061	0.32835	305.949	0.93177	0.14923	141.387	0.94742
1.46934	1191.54	0.81093	0.60077	546.517	0.90969	0.33021	307.38	0.93085	0.15024	142.204	0.9465
1.47635	1195.86	0.81001	0.60397	549.056	0.90908	0.3321	308.727	0.92963	0.15114	142.915	0.94558
1.48314	1199.54	0.80878	0.60748	551.87	0.90846	0.33378	310.09	0.92901	0.15219	143.816	0.94496
1.49037	1204.02	0.80786	0.60605	550.019	0.90754	0.33595	311.899	0.9284	0.15309	144.571	0.94435
1.49738	1207.85	0.80664	0.60892	552.25	0.90693	0.33972	314.876	0.92687	0.15405	145.339	0.94343
1.50461	1211.83	0.80541	0.61238	554.825	0.90601	0.34158	316.288	0.92595	0.15506	146.147	0.94251
1.51184	1215.8	0.80418	0.61481	556.651	0.9054	0.34345	317.801	0.92533	0.15598	146.871	0.94159
1.51885	1220.04	0.80326	0.61755	558.563	0.90448	0.34546	319.349	0.92441	0.158	148.478	0.93975
1.52564	1223.62	0.80204	0.61937	559.827	0.90386	0.3473	320.73	0.92349	0.15892	149.294	0.93944
1.53266	1227.84	0.80112	0.6234	562.897	0.90294	0.34921	322.276	0.92288	0.15997	150.135	0.93852
1.53989	1232.21	0.8002	0.6277	566.389	0.90233	0.35111	323.712	0.92196	0.16091	150.92	0.93791
1.54711	1236.1	0.79897	0.63061	568.438	0.90141	0.353	325.232	0.92135	0.16192	151.716	0.93699
1.55391	1239.62	0.79774	0.63306	570.262	0.9008	0.35499	326.743	0.92043	0.1629	152.49	0.93607
1.56114	1243.47	0.79652	0.63628	572.577	0.89988	0.35677	328.048	0.91951	0.16385	153.221	0.93515
1.56836	1247.78	0.7956	0.64244	577.723	0.89926	0.35874	329.64	0.91889	0.16488	154.083	0.93453
1.57559	1252.09	0.79468	0.64476	579.218	0.89834	0.36058	331	0.91797	0.16582	154.861	0.93392
1.58239	1255.54	0.79345	0.64792	581.654	0.89773	0.36253	332.567	0.91736	0.16685	155.618	0.93269
1.5894	1259.16	0.79222	0.65898	591.182	0.89712	0.36454	334.081	0.91644	0.16786	156.404	0.93177
1.59663	1263.41	0.7913	0.65613	587.822	0.89589	0.36632	335.37	0.91552	0.16886	157.291	0.93147
1.60364	1266.99	0.79008	0.65942	590.361	0.89528	0.36838	337.029	0.91491	0.16985	158.001	0.93024
1.61087	1270.73	0.78885	0.66183	592.113	0.89466	0.37013	338.292	0.91398	0.17084	158.813	0.92963
1.61788	1274.77	0.78793	0.66358	593.07	0.89374	0.37206	339.826	0.91337	0.17184	159.592	0.92871
1.62511	1278.97	0.78701	0.66687	595.598	0.89313	0.37405	341.303	0.91245	0.17289	160.409	0.92779
1.63212	1282.49	0.78578	0.67103	598.699	0.89221	0.37589	342.751	0.91184	0.17384	161.23	0.92748
1.63913	1285.98	0.78455	0.673	600.045	0.8916	0.37791	344.357	0.91122	0.17489	161.991	0.92625
1.64614	1289.97	0.78363	0.67935	605.084	0.89068	0.37988	345.804	0.9103	0.17585	162.776	0.92564
1.65337	1293.61	0.78241	0.68242	607.398	0.89006	0.38178	347.188	0.90938	0.17688	163.566	0.92472
1.6606	1297.23	0.78118	0.68417	608.328	0.88914	0.38371	348.706	0.90877	0.17793	164.375	0.9238
1.66761	1301.17	0.78026	0.68746	610.617	0.88822	0.38575	350.321	0.90816	0.17894	165.196	0.92319
1.67462	1304.58	0.77903	0.69053	613.13	0.88791	0.3877	351.616	0.90693	0.17995	166.016	0.92257
1.68163	1308.5	0.77811	0.69425	615.585	0.88669	0.38952	353.026	0.90632	0.18098	166.744	0.92135
1.68886	1311.53	0.77658	0.6971	617.896	0.88638	0.39155	354.512	0.9054	0.18196	167.541	0.92073
1.69565	1315.77	0.77597	0.70061	620.359	0.88546	0.39344	355.977	0.90478	0.18304	168.361	0.91981
1.7031	1319.46	0.77474	0.70345	622.449	0.88485	0.39545	357.436	0.90386	0.18405	169.118	0.91889
1.70989	1322.62	0.77351	0.70674	624.706	0.88393	0.39745	358.873	0.90294	0.18503	169.911	0.91828
1.71734	1326.8	0.77259	0.71024	627.369	0.88331	0.3994	360.511	0.90264	0.18613	170.745	0.91736
1.72435	1330.1	0.77137	0.71331	629.422	0.88239	0.40133	361.759	0.90141	0.18713	171.555	0.91675
1.73114	1333.22	0.77014	0.71682	632.075	0.88178	0.40325	363.249	0.9008	0.18816	172.326	0.91583
1.73793	1336.85	0.76922	0.72076	634.668	0.88055	0.40522	364.652	0.89988	0.18922	173.057	0.9146
1.74538	1340.44	0.76799	0.72361	636.732	0.87994	0.40717	366.157	0.89926	0.19027	173.96	0.91429
1.75239	1344.21	0.76707	0.72646	638.792	0.87933	0.40915	367.554	0.89834	0.19128	174.705	0.91337
1.75918	1347.8	0.76615	0.7293	640.849	0.87871	0.41112	369.073	0.89773	0.19233	175.548	0.91276
1.76619	1351	0.76493	0.73281	643.255	0.87779	0.41316	370.522	0.89681	0.19333	176.349	0.91214
1.77342	1354.9	0.76401	0.7361	645.462	0.87687	0.41508	371.869	0.89589	0.19441	177.149	0.91122
1.78065	1357.7	0.76247	0.73982	648.274	0.87626	0.41703	373.359	0.89528	0.1955	177.968	0.9103
1.7881	1361.73	0.76155	0.74245	649.895	0.87534	0.41907	374.669	0.89405	0.19651	178.704	0.90938
1.79511	1365.42	0.76063	0.74639	652.889	0.87473	0.42098	376.115	0.89344	0.19765	179.619	0.90877
1.8019	1367.82	0.7591	0.75033	655.648	0.87381	0.42304	377.696	0.89282	0.19866	180.352	0.90785
1.80913	1371.64	0.75818	0.75362	658.057	0.87319	0.4251	379.143	0.8919	0.19973	181.143	0.90693
1.81592	1374.56	0.75695	0.75647	660.08	0.87258	0.42694	380.523	0.89129	0.20078	181.973	0.90632
1.82315	1378.36	0.75603	0.75888	661.484	0.87166	0.42893	381.905	0.89037	0.20186	182.76	0.9054
1.83016	1381.41	0.7548	0.76326	664.835	0.87105	0.43094	383.303	0.88945	0.20289	183.506	0.90448
1.83717	1385.58	0.75419	0.76611	666.611	0.87013	0.43298	384.849	0.88884	0.20394	184.332	0.90386
1.8444	1388.2	0.75266	0.77027	669.76	0.86951	0.43495	386.202	0.88791	0.20501	185.114	0.90294
1.85141	1391.21	0.75143	0.77334	671.716	0.86859	0.43695	387.704	0.8873	0.20615	185.953	0.90202
1.85842	1394.76	0.75051	0.77531	672.715	0.86767	0.43894	389.069	0.88638	0.2072	186.774	0.90141
1.86543	1398.31	0.74959	0.77947	675.848	0.86706	0.44085	390.488	0.88577	0.20825	187.53	0.90049
1.87244	1400.69	0.74806	0.78298	678.167	0.86614	0.44304	392.02	0.88485	0.20933	188.24	0.89926
1.87967	1404.37	0.74714	0.7878	681.858	0.86553	0.44492	393.415	0.88423	0.21038	189.121	0.89896
1.88668	1407.87	0.74622	0.79108	684.46	0.86522	0.44702	394.863	0.88331	0.21154	189.97	0.89804
1.89369	1410.78	0.74499	0.79284	685.003	0.86399	0.44902	396.211	0.88239	0.21257	190.765	0.89742
1.90092	1413.84	0.74376	0.79656	687.489	0.86307	0.45103	397.713	0.88178	0.21366	191.551	0.8965
1.90815	1417.46	0.74284	0.79985	690.08	0.86277	0.45305	399.212	0.88117	0.21476	192.27	0.89528
1.91472	1419.99	0.74162	0.80138	690.419	0.86154	0.45506	400.569	0.88025	0.21583	193.164	0.89497
1.92195	1422.99	0.74039	0.80182	690.059	0.86062	0.4571	401.942	0.87933	0.21699	194.004	0.89405
1.92896	1427	0.73978	0.80423	691.886	0.86031	0.45903	403.356	0.87871	0.218	194.704	0.89313
1.93619	1429.38	0.73824	0.80773	694.159	0.85939	0.46105	404.703	0.87779	0.21914	195.52	0.89221
1.9432	1432.17	0.73702	0.81146	696.862	0.85878	0.46317	406.284	0.87718	0.22024	196.295	0.89129
1.95021	1435.54	0.7361	0.81409	698.37	0.85786	0.4651	407.547	0.87626	0.22131	197.116	0.89068
1.95744	1439.06	0.73518	0.81737	700.688	0.85724	0.4672	408.96	0.87534	0.22245	197.926	0.88976
1.96445	1441.81	0.73395	0.81452	697.497	0.85632	0.46926	410.475	0.87473	0.22355	198.763	0.88914
1.97125	1444.37	0.73272	0.82482	705.555	0.8554	0.47134	411.861	0.87381	0.22462	199.58	0.88853
1.97848	1447.85	0.7318	0.82811	707.858	0.85479	0.47329	413.13	0.87289	0.22574	200.296	0.8873
1.98549	1449.94	0.73027	0.83096	709.783	0.85418	0.47537	414.655	0.87227	0.22683	201.129	0.88669
1.99272	1453.99	0.72965	0.83402	711.635	0.85326	0.47754	416.107	0.87135	0.22801	202.038	0.88607
1.99973	1456.66	0.72843	0.83731	713.926	0.85264	0.47945	417.474	0.87074	0.22911	202.727	0.88485
2.00695	1459.46	0.7272	0.84081	716.141	0.85172	0.48164	418.938	0.86982	0.23021	203.555	0.88423
2.01375	1462.54	0.72628	0.84432	718.608	0.85111	0.48363	420.376	0.86921	0.23137	204.369	0.88331
2.02054	1465.62	0.72536	0.84739	720.439	0.85019	0.48567	421.7	0.86829	0.23244	205.175	0.8827
2.02777	1468.37	0.72413	0.85023	722.078	0.84927	0.48773	423.189	0.86767	0.23356	205.946	0.88178
2.035	1470.49	0.7226	0.8533	724.159	0.84866	0.48968	424.43	0.86675	0.23472	206.826	0.88117
2.04201	1474.3	0.72199	0.85637	726.237	0.84804	0.49185	425.857	0.86583	0.2359	207.651	0.88025
2.04924	1477.01	0.72076	0.85965	727.969	0.84682	0.49386	427.451	0.86553	0.23697	208.378	0.87933
2.05603	1479.38	0.71953	0.86294	730.487	0.84651	0.49597	428.663	0.8643	0.23811	209.161	0.87841
2.06304	1482.53	0.71861	0.86601	732.286	0.84559	0.49803	429.984	0.86338	0.23925	210.015	0.87779
2.06983	1484.87	0.71739	0.87083	735.828	0.84498	0.50006	431.59	0.86307	0.24041	210.813	0.87687
2.07706	1487.51	0.71616	0.87433	737.985	0.84406	0.50217	432.789	0.86184	0.24151	211.625	0.87626
2.08429	1490.13	0.71493	0.8774	740.036	0.84344	0.50416	434.044	0.86092	0.24267	212.419	0.87534
2.0913	1493.21	0.71401	0.88025	741.628	0.84252	0.50613	435.43	0.86031	0.24379	213.173	0.87442
2.09853	1496.44	0.71309	0.88244	742.932	0.84191	0.50826	436.791	0.85939	0.24497	214.057	0.87381
2.10554	1498.86	0.71187	0.88551	744.971	0.8413	0.50968	437.702	0.85878	0.24613	214.845	0.87289
2.11255	1501.26	0.71064	0.88835	746.55	0.84038	0.51178	439.037	0.85786	0.24729	215.631	0.87197
2.11912	1503.98	0.70972	0.89142	748.307	0.83946	0.51384	440.488	0.85724	0.24834	216.396	0.87135
2.12657	1506.66	0.70849	0.89624	751.803	0.83884	0.51597	441.836	0.85632	0.24957	217.235	0.87043
2.13358	1509.66	0.70757	0.89931	753.824	0.83823	0.51811	443.197	0.8554	0.25075	218.111	0.86982
2.14059	1512	0.70634	0.90259	755.748	0.83731	0.52017	444.799	0.8551	0.25187	218.851	0.8689
2.14738	1514.82	0.70542	0.90566	757.483	0.83639	0.52232	445.994	0.85387	0.25303	219.705	0.86829
2.15439	1517.12	0.7042	0.9096	760.223	0.83577	0.52442	447.468	0.85326	0.25422	220.498	0.86737
2.16184	1520.37	0.70328	0.90982	759.57	0.83485	0.52637	448.809	0.85264	0.25533	221.154	0.86614
2.16885	1522.64	0.70205	0.91289	761.85	0.83455	0.52852	450.154	0.85172	0.25652	222.021	0.86553
2.17586	1525.56	0.70113	0.91618	763.75	0.83363	0.53076	451.568	0.8508	0.25768	222.868	0.86491
2.18287	1527.13	0.6996	0.91902	765.278	0.83271	0.53286	453.031	0.85019	0.25893	223.71	0.86399
2.18966	1529.87	0.69868	0.92231	767.166	0.83179	0.53501	454.364	0.84927	0.26004	224.436	0.86307
2.19667	1532.07	0.69745	0.9256	769.615	0.83148	0.537	455.728	0.84866	0.2612	225.278	0.86246
2.20369	1534.93	0.69653	0.92998	772.118	0.83025	0.53928	457.331	0.84804	0.26243	226.175	0.86184
2.2107	1537.78	0.69561	0.93326	774.273	0.82964	0.54145	458.672	0.84712	0.26357	226.914	0.86092
2.21771	1539.26	0.69408	0.93677	776.32	0.82872	0.5434	459.99	0.84651	0.26473	227.67	0.86
2.2245	1542.61	0.69346	0.94027	778.648	0.82811	0.54552	461.287	0.84559	0.26591	228.443	0.85908
2.23151	1544.73	0.69224	0.94378	780.971	0.82749	0.54756	462.506	0.84467	0.26712	229.314	0.85847
2.23852	1546.84	0.69101	0.94794	783.544	0.82657	0.54975	464.019	0.84406	0.26835	230.12	0.85755
2.24553	1548.93	0.68978	0.95123	785.385	0.82565	0.55185	465.117	0.84283	0.26949	230.849	0.85663
2.25276	1551.84	0.68886	0.95429	787.331	0.82504	0.55396	466.55	0.84222	0.27071	231.817	0.85632
2.25955	1553.75	0.68764	0.95736	788.981	0.82412	0.55619	467.92	0.8413	0.27194	232.534	0.8551
2.26634	1556.33	0.68672	0.96021	790.739	0.82351	0.55829	469.518	0.84099	0.27301	233.201	0.85418
2.27357	1558.51	0.68549	0.96372	793.034	0.82289	0.56042	470.79	0.84007	0.27428	234.202	0.85387
2.28036	1560.36	0.68426	0.96678	794.669	0.82197	0.56246	471.984	0.83915	0.27544	234.856	0.85264
2.28759	1562.5	0.68304	0.97007	796.477	0.82105	0.56454	473.384	0.83854	0.27665	235.713	0.85203
2.2946	1565.89	0.68242	0.97335	798.579	0.82044	0.56675	474.718	0.83762	0.27788	236.418	0.8508
2.30161	1567.85	0.68119	0.97839	801.812	0.81952	0.56876	475.883	0.83669	0.27906	237.253	0.85019
2.3084	1569.64	0.67997	0.98146	803.724	0.81891	0.57124	477.604	0.83608	0.28033	238.161	0.84958
2.31563	1572.43	0.67905	0.98497	805.688	0.81799	0.57326	478.761	0.83516	0.28147	238.87	0.84866
2.32242	1573.48	0.67751	0.98781	807.412	0.81737	0.57547	480.08	0.83424	0.28272	239.67	0.84774
2.32965	1576.94	0.6769	0.99132	809.668	0.81676	0.57751	481.425	0.83363	0.28394	240.449	0.84682
2.33666	1578.82	0.67567	0.99329	810.06	0.81553	0.57965	482.682	0.83271	0.28513	241.363	0.84651
2.34324	1580.39	0.67445	0.99658	812.434	0.81523	0.58184	484.149	0.83209	0.28635	242.138	0.84559
2.35069	1582.53	0.67322	1.0003	814.55	0.81431	0.58392	485.343	0.83117	0.28752	242.767	0.84436
2.35726	1584.78	0.6723	1.00315	816.254	0.81369	0.58614	486.643	0.83025	0.28872	243.696	0.84406
2.36449	1587.47	0.67138	1.0049	816.447	0.81247	0.58824	488.028	0.82964	0.29003	244.45	0.84283
2.37106	1588.97	0.67015	1.00534	816.187	0.81185	0.59056	489.593	0.82903	0.29124	245.287	0.84222
2.37829	1591.63	0.66923	1.01082	820.013	0.81124	0.59271	490.646	0.8278	0.29244	246.122	0.8416
2.38508	1593.25	0.66801	1.01366	821.702	0.81062	0.59481	492.022	0.82719	0.29369	246.993	0.84099
2.39187	1594.85	0.66678	1.01717	823.607	0.8097	0.597	493.285	0.82627	0.29494	247.681	0.83976
2.39866	1597.17	0.66586	0.99811	807.562	0.80909	0.59922	494.745	0.82565	0.29619	248.548	0.83915
2.40567	1598.89	0.66463	1.02462	828.067	0.80817	0.60128	496.076	0.82504	0.29742	249.304	0.83823
2.41246	1600.44	0.66341	1.02812	830.269	0.80756	0.60344	497.311	0.82412	0.2986	250.021	0.83731
2.41947	1602.87	0.66249	1.03031	830.774	0.80633	0.6055	498.636	0.82351	0.29983	250.772	0.83639
2.43371	1607.08	0.66034	1.03404	833.46	0.80602	0.6078	499.785	0.82228	0.3011	251.65	0.83577
2.44029	1608.42	0.65911	1.03754	835.331	0.8051	0.60989	501.31	0.82197	0.30235	252.508	0.83516
2.44708	1610.65	0.65819	1.04083	837.338	0.80449	0.61205	502.529	0.82105	0.30362	253.29	0.83424
2.45409	1612.25	0.65697	1.04412	839.021	0.80357	0.61429	503.798	0.82013	0.30484	254.033	0.83332
2.46132	1613.98	0.65574	1.04718	840.522	0.80265	0.61639	504.956	0.81921	0.30614	254.829	0.8324
2.46811	1615.41	0.65451	1.04959	841.491	0.80173	0.61863	506.218	0.81829	0.30736	255.661	0.83179
2.4749	1617.57	0.65359	1.05244	843.128	0.80112	0.62082	507.63	0.81768	0.30861	256.416	0.83087
2.48169	1619.73	0.65267	1.0566	845.491	0.8002	0.62305	508.883	0.81676	0.30988	257.187	0.82995
2.4887	1621.25	0.65144	1.05967	847.62	0.79989	0.62518	510.236	0.81615	0.31115	258.05	0.82933
2.49593	1622.9	0.65022	1.06296	849.596	0.79928	0.62739	511.464	0.81523	0.31234	258.84	0.82872
2.5025	1624.1	0.64899	1.0669	852.094	0.79866	0.62951	512.617	0.81431	0.31369	259.581	0.82749
2.50908	1626.06	0.64807	1.06975	852.728	0.79713	0.63175	514.049	0.81369	0.31494	260.421	0.82688
2.51631	1627.66	0.64684	1.07347	855.367	0.79682	0.6339	515.408	0.81308	0.31619	261.259	0.82627
2.52332	1629.87	0.64592	1.07676	856.995	0.7959	0.63609	516.604	0.81216	0.31753	261.974	0.82504
2.52967	1630.87	0.6447	1.08004	858.948	0.79529	0.63834	517.849	0.81124	0.31873	262.772	0.82443
2.53668	1632.28	0.64347	1.08333	860.565	0.79437	0.64045	519.162	0.81062	0.32005	263.562	0.82351
2.54325	1634.17	0.64255	1.08662	862.509	0.79376	0.64264	520.347	0.8097	0.32138	264.366	0.82259
2.55048	1636.47	0.64163	1.0899	864.114	0.79284	0.64472	521.636	0.80909	0.32257	265.142	0.82197
2.55727	1637.69	0.6404	1.09253	865.528	0.79222	0.647	522.884	0.80817	0.3239	265.942	0.82105
2.56406	1638.89	0.63918	1.09713	868.164	0.7913	0.65504	528.98	0.80756	0.32513	266.65	0.82013
2.57086	1640.86	0.63826	1.10129	870.781	0.79069	0.65175	525.727	0.80664	0.32647	267.546	0.81952
2.57787	1642.18	0.63703	1.1037	871.672	0.78977	0.65285	526.21	0.80602	0.32774	268.286	0.8186
2.58466	1644.12	0.63611	1.10918	875.317	0.78916	0.65482	526.996	0.8048	0.32896	269.088	0.81799
2.59167	1646.2	0.63519	1.11291	877.232	0.78824	0.65701	528.356	0.80418	0.33032	269.895	0.81707
2.59802	1647.05	0.63396	1.11597	878.965	0.78762	0.6592	529.713	0.80357	0.33157	270.712	0.81645
2.60503	1648.3	0.63274	1.11904	880.351	0.7867	0.66139	530.865	0.80265	0.33289	271.479	0.81553
2.61204	1649.53	0.63151	1.11882	879.492	0.78609	0.66292	531.486	0.80173	0.33418	272.226	0.81461
2.61861	1650.46	0.63028	1.12298	882.075	0.78548	0.66555	533.186	0.80112	0.33554	273.024	0.81369
2.62497	1652.05	0.62936	1.12715	883.962	0.78425	0.66818	534.677	0.8002	0.33683	273.869	0.81308
2.6322	1654.18	0.62844	1.12977	885.331	0.78363	0.66993	535.668	0.79958	0.33812	274.712	0.81247
2.63921	1654.54	0.62691	1.13328	887.035	0.78271	0.67256	537.152	0.79866	0.33944	275.364	0.81124
2.646	1656.36	0.62599	1.13635	888.738	0.7821	0.67497	538.455	0.79774	0.34077	276.239	0.81062
2.65279	1657.36	0.62476	1.13985	890.431	0.78118	0.67716	539.788	0.79713	0.34198	276.901	0.8097
2.65958	1659.16	0.62384	1.14511	893.836	0.78057	0.67979	541.257	0.79621	0.34338	277.825	0.80909
2.66637	1660.94	0.62292	1.14818	895.173	0.77965	0.68176	542.2	0.79529	0.34458	278.378	0.80786
2.67295	1661.75	0.62169	1.15146	897.029	0.77903	0.68439	543.871	0.79468	0.34596	279.387	0.80756
2.67974	1662.69	0.62047	1.15409	898.369	0.77842	0.68636	545.227	0.79437	0.34732	280.164	0.80664
2.68609	1663.33	0.61924	1.15716	899.692	0.7775	0.68856	546.123	0.79314	0.34864	280.903	0.80572
2.6931	1665.2	0.61832	1.16001	901.195	0.77689	0.69097	547.611	0.79253	0.34995	281.64	0.8048
2.70011	1667.05	0.6174	1.16329	903.034	0.77627	0.69316	548.922	0.79192	0.35129	282.5	0.80418
2.70646	1667.65	0.61617	1.16702	904.851	0.77535	0.69535	549.803	0.79069	0.35258	283.324	0.80357
2.71348	1668.64	0.61495	1.17096	906.831	0.77443	0.69754	551.108	0.79008	0.35398	284.125	0.80265
2.72005	1670.18	0.61403	1.17469	908.635	0.77351	0.69995	552.582	0.78946	0.35525	284.818	0.80173
2.72684	1671	0.6128	1.17819	910.985	0.77321	0.70214	553.881	0.78885	0.35659	285.67	0.80112
2.73363	1671.81	0.61157	1.1817	912.608	0.77229	0.70455	554.918	0.78762	0.35795	286.429	0.8002
2.7402	1673.31	0.61065	1.18498	914.419	0.77167	0.70674	556.21	0.78701	0.35928	287.168	0.79928
2.74677	1673.95	0.60943	1.19024	917.381	0.77075	0.70893	557.282	0.78609	0.36069	287.957	0.79836
2.75357	1675.56	0.60851	1.19265	918.507	0.77014	0.71134	558.521	0.78517	0.36198	288.767	0.79774
2.76036	1676.31	0.60728	1.19594	919.937	0.76922	0.71353	559.804	0.78455	0.36332	289.498	0.79682
2.76737	1677.17	0.60605	1.20054	922.371	0.7683	0.71594	561.255	0.78394	0.36467	290.357	0.79621
2.77394	1678.6	0.60513	1.20382	924.158	0.76769	0.71813	562.092	0.78271	0.36603	290.989	0.79498
2.78073	1679.3	0.6039	1.20711	925.94	0.76707	0.7201	563.193	0.7821	0.36737	291.826	0.79437
2.78708	1680.57	0.60298	1.20952	927.046	0.76646	0.72251	564.635	0.78149	0.36877	292.601	0.79345
2.79388	1681.24	0.60176	1.21061	926.772	0.76554	0.7247	565.902	0.78087	0.36998	293.33	0.79284
2.80067	1682.75	0.60084	1.21412	928.338	0.76462	0.72711	567.115	0.77995	0.37142	294.134	0.79192
2.80724	1683.25	0.59961	1.21719	929.564	0.7637	0.7293	568.153	0.77903	0.3728	294.999	0.7913
2.81403	1684.73	0.59869	1.22069	931.866	0.76339	0.73171	569.357	0.77811	0.37414	295.712	0.79038
2.82016	1684.95	0.59746	1.22288	932.413	0.76247	0.73412	570.782	0.7775	0.37554	296.475	0.78946
2.82674	1685.41	0.59624	1.22726	934.625	0.76155	0.7361	571.411	0.77627	0.37685	297.281	0.78885
2.83397	1687.11	0.59532	1.23099	936.706	0.76094	0.73829	572.659	0.77566	0.37823	298.022	0.78793
2.84054	1688.41	0.5944	1.23405	937.904	0.76002	0.7407	574.074	0.77505	0.37972	298.963	0.78732
2.84711	1688.82	0.59317	1.2369	939.31	0.7594	0.74289	575.316	0.77443	0.38099	299.613	0.7864
2.85346	1689.09	0.59194	1.24063	940.997	0.75848	0.74508	576.327	0.77351	0.38242	300.381	0.78548
2.86026	1690.48	0.59102	1.24391	942.726	0.75787	0.74749	577.504	0.77259	0.3838	301.229	0.78486
2.8734	1691.2	0.58857	1.24742	944.235	0.75695	0.7499	578.675	0.77167	0.38516	301.941	0.78394
2.87997	1691.53	0.58734	1.25114	946.287	0.75634	0.75209	579.905	0.77106	0.38658	302.701	0.78302
2.88633	1692.61	0.58642	1.25421	947.452	0.75542	0.75428	580.9	0.77014	0.38796	303.544	0.78241
2.89334	1693.17	0.5852	1.2575	948.778	0.7545	0.75669	582.291	0.76953	0.38936	304.283	0.78149
2.89991	1694.35	0.58428	1.26078	950.484	0.75388	0.75888	583.512	0.76891	0.39074	305.002	0.78057
2.9067	1694.75	0.58305	1.26451	952.128	0.75296	0.76129	584.664	0.76799	0.39208	305.805	0.77995
2.91305	1695.77	0.58213	1.26757	953.66	0.75235	0.76348	585.644	0.76707	0.39355	306.708	0.77934
2.91963	1696.02	0.5809	1.27108	955.127	0.75143	0.76567	586.855	0.76646	0.39497	307.454	0.77842
2.92642	1696.37	0.57968	1.27502	957.308	0.75082	0.77049	589.368	0.76493	0.39629	308.113	0.7775
2.93277	1697.35	0.57875	1.27831	958.992	0.7502	0.77246	590.165	0.76401	0.39775	309.01	0.77689
2.93912	1697.43	0.57753	1.28138	960.506	0.74959	0.77487	591.293	0.76309	0.39909	309.559	0.77566
2.94548	1698.38	0.57661	1.28444	961.23	0.74836	0.77728	592.655	0.76247	0.40054	310.435	0.77505
2.95227	1698.68	0.57538	1.28773	962.899	0.74775	0.77947	593.847	0.76186	0.402	311.202	0.77413
2.95906	1698.96	0.57415	1.29123	964.332	0.74683	0.78188	594.724	0.76063	0.40338	312.023	0.77351
2.96563	1700	0.57323	1.2943	965.829	0.74622	0.78407	595.91	0.76002	0.40619	313.445	0.77167
2.97242	1700.25	0.57201	1.29781	967.648	0.7456	0.78648	597.018	0.7591	0.40761	314.294	0.77106
2.97878	1701.14	0.57109	1.30131	969.463	0.74499	0.78889	598.363	0.75848	0.40912	315.083	0.77014
2.98513	1701.11	0.56986	1.30416	970.385	0.74407	0.79108	599.297	0.75756	0.41048	315.751	0.76922
2.99148	1701.97	0.56894	1.30547	970.162	0.74315	0.79349	600.392	0.75664	0.41199	316.535	0.7683
2.99827	1702.16	0.56771	1.30898	971.964	0.74254	0.79568	601.562	0.75603	0.41335	317.325	0.76769
3.00485	1702.2	0.56649	1.3127	973.522	0.74162	0.79809	602.894	0.75542	0.4148	318.181	0.76707
3.01098	1702.91	0.56557	1.31314	973.041	0.741	0.8005	603.978	0.7545	0.41624	318.907	0.76615
3.01733	1702.8	0.56434	1.31906	976.21	0.74008	0.80269	605.139	0.75388	0.41765	319.597	0.76523
3.02412	1702.92	0.56311	1.32475	979.207	0.73916	0.80488	606.049	0.75296	0.41914	320.479	0.76462
3.0307	1703.84	0.56219	1.32782	980.252	0.73824	0.80708	606.956	0.75204	0.4206	321.215	0.7637
3.03705	1703.68	0.56097	1.32716	978.953	0.73763	0.8097	608.188	0.75112	0.42201	321.897	0.76278
3.04318	1704.32	0.56005	1.33242	982.014	0.73702	0.8119	609.336	0.75051	0.42352	322.66	0.76186
3.04998	1705.32	0.55913	1.33877	985.875	0.7364	0.79459	595.616	0.74959	0.4249	323.451	0.76125
3.05633	1705.12	0.5579	1.34162	986.738	0.73548	0.79612	596.277	0.74898	0.42634	324.29	0.76063
3.0629	1705.03	0.55667	1.346	989.135	0.73487	0.81672	610.949	0.74806	0.42786	325.047	0.75971
3.06904	1704.68	0.55545	1.34973	990.63	0.73395	0.8211	613.723	0.74744	0.42924	325.7	0.75879
3.07561	1705.5	0.55453	1.35279	992.051	0.73333	0.82351	615.019	0.74683	0.43077	326.6	0.75818
3.08196	1705.24	0.5533	1.35652	993.534	0.73241	0.8257	615.896	0.74591	0.43217	327.265	0.75726
3.08853	1706.04	0.55238	1.36002	995.267	0.7318	0.82789	617.022	0.7453	0.43366	327.994	0.75634
3.09511	1705.87	0.55115	1.36309	996.257	0.73088	0.83052	618.217	0.74438	0.43511	328.821	0.75572
3.10124	1706.4	0.55023	1.36638	997.821	0.73027	0.83271	619.082	0.74346	0.43662	329.427	0.7545
3.10759	1706.08	0.549	1.36922	998.641	0.72935	0.83512	620.105	0.74254	0.43804	330.233	0.75388
3.11395	1706.7	0.54808	1.37317	1000.67	0.72873	0.83753	621.381	0.74192	0.43958	331.12	0.75327
3.1203	1705.4	0.54655	1.37689	1002.54	0.72812	0.83972	622.233	0.741	0.44104	331.684	0.75204
3.12709	1705.28	0.54532	1.38062	1003.56	0.72689	0.84213	623.244	0.74008	0.44253	332.669	0.75174
3.13322	1706.7	0.54471	1.38346	1004.78	0.72628	0.84454	624.769	0.73978	0.44398	333.211	0.75051
3.1398	1706.43	0.54348	1.38675	1006.32	0.72567	0.84695	625.512	0.73855	0.44543	334.16	0.7502
3.14637	1707.1	0.54256	1.39069	1007.9	0.72475	0.84914	626.349	0.73763	0.44696	334.899	0.74928
3.1525	1706.57	0.54134	1.39398	1009.43	0.72413	0.85133	627.704	0.73732	0.44843	335.586	0.74836
3.15908	1706.25	0.54011	1.39749	1010.68	0.72321	0.85396	628.595	0.7361	0.44996	336.32	0.74744
3.16543	1705.8	0.53888	1.40077	1012.2	0.7226	0.85615	629.682	0.73548	0.45149	337.189	0.74683
3.17156	1705.21	0.53766	1.40472	1013.75	0.72168	0.85856	630.928	0.73487	0.45292	337.836	0.74591
3.17792	1706.68	0.53704	1.40778	1015.1	0.72107	0.86075	631.745	0.73395	0.45439	338.512	0.74499
3.18405	1706.06	0.53582	1.4126	1017.28	0.72015	0.86338	633.145	0.73333	0.45594	339.252	0.74407
3.19084	1705.79	0.53459	1.41414	1017.08	0.71923	0.86579	634.116	0.73241	0.45745	340.096	0.74346
3.19719	1705.26	0.53336	1.41611	1018.07	0.71892	0.86798	634.922	0.73149	0.45903	340.846	0.74254
3.20311	1705.47	0.53244	1.41961	1019.28	0.718	0.87061	636.311	0.73088	0.4605	341.654	0.74192
3.20968	1706.02	0.53152	1.42224	1019.86	0.71708	0.8728	636.841	0.72965	0.46201	342.35	0.741
3.2156	1704.23	0.52999	1.42618	1021.38	0.71616	0.87499	637.903	0.72904	0.4635	343.027	0.74008
3.22239	1704.86	0.52907	1.42969	1023.45	0.71585	0.87762	639.012	0.72812	0.46497	343.829	0.73947
3.22852	1705.14	0.52815	1.43341	1024.35	0.71463	0.88003	640.497	0.72781	0.4665	344.39	0.73824
3.23466	1705.4	0.52723	1.43736	1026.73	0.71432	0.88244	641.439	0.72689	0.46808	345.267	0.73763
3.24101	1703.78	0.52569	1.44042	1027.6	0.7134	0.88463	642.217	0.72597	0.46955	345.918	0.73671
3.24714	1704.02	0.52477	1.44262	1027.83	0.71248	0.88726	643.309	0.72505	0.47112	346.791	0.7361
3.25328	1704.24	0.52385	1.44612	1029.44	0.71187	0.88945	644.352	0.72444	0.47261	347.598	0.73548
3.25941	1703.46	0.52263	1.44984	1030.76	0.71095	0.89186	645.278	0.72352	0.47417	348.16	0.73426
3.26533	1702.54	0.5214	1.45313	1032.21	0.71033	0.89405	646.04	0.7226	0.47572	349.011	0.73364
3.27146	1701.73	0.52017	1.45817	1034.44	0.70941	0.89668	647.39	0.72199	0.47724	349.68	0.73272
3.27803	1702.13	0.51925	1.41961	1006.22	0.7088	0.89909	648.578	0.72137	0.47881	350.543	0.73211
3.28417	1702.29	0.51833	1.42312	1006.96	0.70757	0.90128	649.329	0.72045	0.48032	351.354	0.73149
3.29074	1700.66	0.5168	1.42684	1009.15	0.70726	0.90391	650.391	0.71953	0.48188	351.901	0.73027
3.29687	1701.8	0.51619	1.43429	1013.1	0.70634	0.9061	651.412	0.71892	0.48348	352.772	0.72965
3.30301	1700.92	0.51496	1.44502	1019.8	0.70573	0.90873	652.466	0.718	0.48497	353.413	0.72873
3.30892	1700.92	0.51404	1.44897	1021.25	0.70481	0.91114	653.637	0.71739	0.48659	354.147	0.72781
3.31528	1699.1	0.51251	1.45379	1023.75	0.7042	0.91311	654.211	0.71647	0.48812	354.964	0.7272
3.32141	1698.17	0.51128	1.45795	1026.24	0.70389	0.91574	655.533	0.71585	0.48959	355.58	0.72628
3.3282	1698.58	0.51036	1.48577	1044	0.70266	0.91815	656.413	0.71493	0.49123	356.472	0.72567
3.33412	1698.53	0.50944	1.48906	1045.4	0.70205	0.92056	657.572	0.71432	0.49275	357.116	0.72475
3.34025	1697.56	0.50821	1.49278	1046.64	0.70113	0.92297	658.443	0.7134	0.49435	357.82	0.72383
3.34617	1697.48	0.50729	1.49695	1048.64	0.70052	0.92538	659.311	0.71248	0.49594	358.674	0.72321
3.35208	1695.34	0.50576	1.50045	1049.71	0.6996	0.92779	660.175	0.71156	0.4975	359.341	0.72229
3.35843	1695.47	0.50484	1.50461	1051.7	0.69898	0.9302	661.319	0.71095	0.4991	360.19	0.72168
3.36457	1695.47	0.50392	1.5079	1052.61	0.69806	0.93283	662.616	0.71033	0.50065	360.852	0.72076
3.3707	1694.42	0.50269	1.51469	1055.03	0.69653	0.93502	663.311	0.70941	0.50221	361.51	0.71984
3.37684	1694.4	0.50177	1.51929	1057.3	0.69592	0.93743	664.159	0.70849	0.50385	362.384	0.71923
3.38297	1692.29	0.50024	1.51622	1053.77	0.695	0.94005	665.444	0.70788	0.50539	363.022	0.71831
3.38889	1693.17	0.49962	1.51294	1050.56	0.69438	0.94225	666.128	0.70696	0.50699	363.705	0.71739
3.39502	1692.07	0.4984	1.52959	1061.18	0.69377	0.94466	667.252	0.70634	0.50858	364.384	0.71647
3.40094	1690.85	0.49717	1.53287	1061.58	0.69254	0.94728	668.238	0.70542	0.51021	365.232	0.71585
3.40707	1690.76	0.49625	1.53638	1063.07	0.69193	0.94969	669.064	0.7045	0.51176	365.875	0.71493
3.4132	1690.66	0.49533	1.53945	1063.77	0.69101	0.9521	670.47	0.7042	0.51338	366.719	0.71432
3.4189	1688.24	0.4938	1.54273	1065.1	0.6904	0.95429	670.842	0.70297	0.51498	367.387	0.7134
3.42481	1686.96	0.49257	1.54602	1066.42	0.68978	0.95692	672.103	0.70236	0.5166	368.227	0.71279
3.43095	1687.88	0.49196	1.55084	1069.27	0.68948	0.95933	672.912	0.70144	0.51825	368.921	0.71187
3.43708	1685.63	0.49042	1.55456	1069.93	0.68825	0.96174	674.013	0.70082	0.51987	369.757	0.71125
3.44322	1685.47	0.4895	1.55807	1071.38	0.68764	0.96415	674.814	0.6999	0.52144	370.239	0.71003
3.44913	1684.13	0.48828	1.56179	1072.51	0.68672	0.96656	675.908	0.69929	0.523	371.022	0.70941
3.45527	1683.95	0.48736	1.56464	1073.5	0.6861	0.96897	676.999	0.69868	0.52471	371.752	0.70849
3.46118	1683.64	0.48644	1.56771	1074.16	0.68518	0.97138	677.491	0.69745	0.52635	372.593	0.70788
3.4671	1681.2	0.4849	1.57143	1075.27	0.68426	0.97379	678.574	0.69684	0.52791	373.37	0.70726
3.47323	1680.98	0.48398	1.57516	1076.37	0.68334	0.9762	679.655	0.69622	0.52957	373.898	0.70604
3.47915	1679.58	0.48276	1.578	1077.35	0.68273	0.97883	680.585	0.6953	0.53108	374.64	0.70542
3.48528	1679.33	0.48184	1.58129	1078.62	0.68211	0.98146	681.51	0.69438	0.53279	375.355	0.7045
3.49098	1677.79	0.48061	1.58545	1080.49	0.6815	0.98365	682.427	0.69377	0.53444	376.184	0.70389
3.49711	1677.52	0.47969	1.58918	1082.05	0.68089	0.98628	683.344	0.69285	0.53604	376.817	0.70297
3.50324	1676.17	0.47846	1.59246	1082.34	0.67966	0.98847	684.255	0.69224	0.5377	377.823	0.70266
3.50894	1674.59	0.47724	1.59509	1083.14	0.67905	0.9911	685.163	0.69132	0.53934	378.316	0.70144
3.51442	1675.05	0.47662	1.5986	1084.54	0.67843	0.99351	685.915	0.6904	0.54101	378.986	0.70052
3.52055	1673.65	0.47539	1.60232	1085.6	0.67751	0.99592	686.968	0.68978	0.54274	379.699	0.6996
3.52647	1672.14	0.47417	1.6067	1087.09	0.67659	0.99877	688.013	0.68886	0.54429	380.453	0.69898
3.5326	1670.71	0.47294	1.61043	1088.12	0.67567	1.00096	688.909	0.68825	0.546	381.145	0.69806
3.53808	1670.05	0.47202	1.6124	1088.96	0.67537	1.00337	689.644	0.68733	0.54762	381.941	0.69745
3.54399	1668.49	0.47079	1.61569	1089.2	0.67414	1.00578	690.683	0.68672	0.54929	382.597	0.69653
3.54991	1668.01	0.46987	1.61963	1091.36	0.67383	1.00819	691.41	0.6858	0.55098	383.264	0.69561
3.5556	1667.41	0.46895	1.62226	1091.64	0.67291	1.01038	692.293	0.68518	0.55262	384.068	0.695
3.56152	1664.73	0.46742	1.62598	1092.65	0.67199	1.01323	693.312	0.68426	0.55431	384.731	0.69408
3.56721	1663.01	0.46619	1.62949	1094.01	0.67138	1.01586	694.176	0.68334	0.55601	385.576	0.69346
3.57247	1663.27	0.46558	1.63321	1095	0.67046	1.01826	695.198	0.68273	0.55761	386.172	0.69254
3.57904	1660.84	0.46405	1.6365	1096.2	0.66985	1.02089	695.741	0.6815	0.55939	386.886	0.69162
3.58496	1660.29	0.46313	1.59422	1066.41	0.66893	1.0233	697.069	0.68119	0.56101	387.663	0.69101
3.59044	1658.42	0.4619	1.60013	1069.88	0.66862	1.02571	697.767	0.68027	0.5627	388.311	0.69009
3.59613	1657.74	0.46098	1.64658	1098.91	0.66739	1.02812	698.776	0.67966	0.56445	389.001	0.68917
3.60205	1654.95	0.45945	1.64986	1100.09	0.66678	1.03053	699.465	0.67874	0.56609	389.612	0.68825
3.60774	1654.24	0.45853	1.65315	1100.76	0.66586	1.03316	699.982	0.67751	0.5678	390.44	0.68764
3.61344	1653.53	0.45761	1.65797	1102.96	0.66525	1.03579	701.446	0.67721	0.56953	391.106	0.68672
3.61935	1652.91	0.45669	1.66147	1103.76	0.66433	1.03798	701.974	0.67629	0.57122	391.739	0.6858
3.62505	1649.95	0.45515	1.66498	1105.07	0.66371	1.04061	702.795	0.67537	0.57295	392.399	0.68488
3.63096	1649.3	0.45423	1.66848	1105.86	0.66279	1.04302	703.782	0.67475	0.57459	393.348	0.68457
3.63688	1648.64	0.45331	1.67243	1106.93	0.66187	1.04565	704.594	0.67383	0.57637	394.032	0.68365
3.64257	1646.75	0.45209	1.67418	1107.58	0.66157	1.04784	705.428	0.67322	0.5781	394.861	0.68304
3.64827	1644.85	0.45086	1.67768	1107.84	0.66034	1.05047	705.909	0.67199	0.57976	395.465	0.68211
3.65397	1642.94	0.44963	1.68097	1108.98	0.65973	1.05288	706.882	0.67138	0.58152	396.125	0.68119
3.65966	1642.13	0.44871	1.68426	1110.11	0.65911	1.05529	707.853	0.67077	0.5832	396.559	0.67997
3.66536	1640.19	0.44748	1.68754	1110.73	0.65819	1.05792	708.643	0.66985	0.58498	397.586	0.67966
3.67149	1639.56	0.44656	1.69083	1111.85	0.65758	1.06033	709.606	0.66923	0.58671	398.222	0.67874
3.67719	1637.59	0.44534	1.69433	1113.12	0.65697	1.06318	710.86	0.66862	0.58842	398.841	0.67782
3.68245	1636.54	0.44442	1.69784	1113.86	0.65604	1.06559	711.491	0.6677	0.59017	399.486	0.6769
3.68814	1634.55	0.44319	1.70069	1114.16	0.65512	1.068	712.118	0.66678	0.59197	400.339	0.67629
3.69362	1632.45	0.44196	1.70375	1115.13	0.65451	1.07041	713.068	0.66617	0.59367	400.948	0.67537
3.69954	1630.52	0.44074	1.70726	1115.85	0.65359	1.07325	713.978	0.66525	0.59545	401.599	0.67445
3.70523	1630.76	0.44012	1.71054	1116.95	0.65298	1.07566	714.591	0.66433	0.59718	402.4	0.67383
3.71071	1628.62	0.4389	1.71383	1118.04	0.65236	1.07807	715.53	0.66371	0.59895	403.228	0.67322
3.7164	1626.56	0.43767	1.71756	1118.89	0.65144	1.08048	716.136	0.66279	0.60068	403.84	0.6723
3.72166	1625.44	0.43675	1.7215	1119.88	0.65052	1.08289	717.069	0.66218	0.60246	404.664	0.67169
3.7278	1623.54	0.43552	1.72522	1121.24	0.64991	1.08552	718.144	0.66157	0.60419	405.27	0.67077
3.73349	1621.44	0.4343	1.72873	1121.93	0.64899	1.08771	718.592	0.66065	0.60594	405.702	0.66954
3.73897	1620.38	0.43338	1.73311	1124.24	0.64868	1.09056	719.47	0.65973	0.60769	406.503	0.66893
3.74445	1618.16	0.43215	1.73552	1123.67	0.64746	1.09297	720.054	0.65881	0.60953	407.173	0.66801
3.74949	1615.74	0.43092	1.73903	1124.88	0.64684	1.0956	721.114	0.65819	0.61131	407.796	0.66709
3.75496	1614.64	0.43	1.74297	1125.82	0.64592	1.09823	721.497	0.65697	0.61308	408.604	0.66647
3.76044	1613.54	0.42908	1.74669	1127.69	0.64562	1.10042	722.599	0.65666	0.61488	409.424	0.66586
3.76614	1611.36	0.42786	1.74998	1127.67	0.64439	1.10327	723.454	0.65574	0.61663	410.024	0.66494
3.77183	1610.33	0.42694	1.75348	1128.85	0.64378	1.10568	724.017	0.65482	0.61841	410.824	0.66433
3.77752	1608.12	0.42571	1.75721	1129.63	0.64286	1.10809	724.575	0.6539	0.62025	411.286	0.6631
3.783	1605.82	0.42448	1.76115	1131.09	0.64224	1.11071	725.613	0.65328	0.62193	412.023	0.66249
3.78848	1603.49	0.42325	1.76488	1131.86	0.64132	1.11313	726.505	0.65267	0.62382	412.697	0.66157
3.79396	1602.32	0.42233	1.76838	1133.02	0.64071	1.11575	726.852	0.65144	0.62562	413.502	0.66095
3.79944	1599.97	0.42111	1.77167	1134.04	0.6401	1.11838	727.878	0.65083	0.62741	414.304	0.66034
3.80447	1598.59	0.42019	1.77517	1134.65	0.63918	1.12101	728.901	0.65022	0.62927	414.762	0.65911
3.81039	1596.4	0.41896	1.77868	1135.8	0.63856	1.12386	729.719	0.6493	0.63105	415.544	0.6585
3.81565	1595.1	0.41804	1.78284	1136.81	0.63764	1.12605	730.105	0.64838	0.63291	416.188	0.65758
3.8209	1593.78	0.41712	1.78635	1137.95	0.63703	1.12846	730.63	0.64746	0.63471	416.785	0.65666
3.82572	1589.92	0.41559	1.78963	1138.4	0.63611	1.13109	731.985	0.64715	0.63655	417.603	0.65604
3.83207	1587.86	0.41436	1.79358	1139.81	0.6355	1.13372	732.643	0.64623	0.63839	418.223	0.65512
3.83711	1586.42	0.41344	1.79708	1140.38	0.63458	1.13613	733.503	0.64562	0.64018	419.007	0.65451
3.84238	1585.06	0.41252	1.80059	1141.5	0.63396	1.13898	734.294	0.6447	0.64198	419.593	0.65359
3.84785	1582.59	0.41129	1.80387	1141.93	0.63304	1.14117	734.656	0.64378	0.64389	420.246	0.65267
3.85333	1581.3	0.41037	1.80847	1143.73	0.63243	1.1438	735.296	0.64286	0.64573	421.051	0.65206
3.85859	1579.91	0.40945	1.8122	1144.42	0.63151	1.14621	736.494	0.64255	0.64761	421.683	0.65114
3.86384	1577.32	0.40823	1.81526	1144.68	0.63059	1.14905	736.914	0.64132	0.65504	425.917	0.65022
3.86932	1574.81	0.407	1.81899	1145.92	0.62997	1.15146	737.4	0.6404	0.65219	423.665	0.6496
3.8748	1572.29	0.40577	1.82249	1147.01	0.62936	1.15431	738.87	0.6401	0.6535	423.917	0.64868
3.88005	1569.66	0.40455	1.82622	1147.67	0.62844	1.15672	739.348	0.63918	0.65482	424.167	0.64776
3.88531	1567.02	0.40332	1.8295	1148.61	0.62783	1.15935	739.962	0.63826	0.65657	424.9	0.64715
3.89057	1565.56	0.4024	1.83345	1149.4	0.62691	1.16176	740.787	0.63764	0.65876	425.51	0.64592
3.89561	1562.81	0.40117	1.83651	1149.63	0.62599	1.16417	741.253	0.63672	0.66029	426.298	0.64562
3.90109	1561.42	0.40025	1.83958	1150.99	0.62568	1.16658	742.429	0.63642	0.66227	426.961	0.6447
3.90612	1558.64	0.39902	1.84265	1150.65	0.62445	1.16965	742.946	0.63519	0.66424	427.621	0.64378
3.91138	1557.14	0.3981	1.84637	1151.84	0.62384	1.17206	743.758	0.63458	0.66599	428.137	0.64286
3.91686	1555.72	0.39718	1.85032	1153.17	0.62323	1.17469	743.985	0.63335	0.66796	428.994	0.64224
3.92212	1552.99	0.39596	1.85404	1154.35	0.62261	1.17753	745.067	0.63274	0.66972	429.709	0.64163
3.92738	1550.26	0.39473	1.85776	1154.96	0.62169	1.17972	745.729	0.63212	0.67169	430.356	0.64071
3.93241	1548.63	0.39381	1.86105	1155.29	0.62077	1.18257	746.441	0.6312	0.67344	430.86	0.63979
3.93789	1545.95	0.39258	1.85119	1148.04	0.62016	1.18476	747.097	0.63059	0.67541	431.499	0.63887
3.94315	1543.18	0.39136	1.86806	1157.35	0.61955	1.18761	747.801	0.62967	0.67738	432.344	0.63826
3.94797	1541.43	0.39044	1.85404	1146.96	0.61863	1.19024	748.361	0.62875	0.67935	432.977	0.63734
3.95301	1539.76	0.38952	1.87485	1158.68	0.61801	1.19287	749.282	0.62813	0.68133	433.816	0.63672
3.95848	1537.04	0.38829	1.87792	1158.85	0.61709	1.1955	750.2	0.62752	0.68308	434.094	0.6355
3.96374	1534.22	0.38706	1.88164	1160	0.61648	1.19791	750.243	0.62629	0.68505	434.926	0.63488
3.96878	1532.52	0.38614	1.88493	1159.71	0.61525	1.20054	751.153	0.62568	0.68702	435.546	0.63396
3.97404	1529.67	0.38492	1.88843	1160.71	0.61464	1.20317	751.691	0.62476	0.68877	436.235	0.63335
3.9793	1528.04	0.384	1.89172	1161.57	0.61403	1.20558	752.457	0.62415	0.69097	436.986	0.63243
3.98411	1526.22	0.38308	1.89566	1162.24	0.61311	1.20842	753.122	0.62323	0.69294	437.596	0.63151
3.98915	1523.26	0.38185	1.89939	1163.36	0.61249	1.21061	753.745	0.62261	0.69491	438.415	0.6309
3.99441	1520.36	0.38062	1.90289	1163.76	0.61157	1.21346	754.402	0.62169	0.69666	438.879	0.62997
3.99967	1517.46	0.3794	1.90684	1165	0.61096	1.21609	754.917	0.62077	0.69885	439.616	0.62905
4.00449	1515.6	0.37848	1.9099	1165.7	0.61035	1.21872	755.801	0.62016	0.70082	440.212	0.62813
4.00975	1513.9	0.37756	1.91363	1165.63	0.60912	1.22135	756.308	0.61924	0.70258	440.882	0.62752
4.01479	1510.88	0.37633	1.91735	1166.72	0.60851	1.22398	757.185	0.61863	0.70477	441.824	0.62691
4.01982	1506.61	0.3748	1.92086	1167.67	0.60789	1.22639	757.547	0.61771	0.70652	442.273	0.62599
4.02508	1504.88	0.37387	1.92436	1168.03	0.60697	1.22902	758.04	0.61679	0.70849	443.072	0.62537
4.03012	1504.29	0.37326	1.92765	1168.85	0.60636	1.23165	759.284	0.61648	0.71068	443.789	0.62445
4.03516	1499.98	0.37173	1.93115	1169.79	0.60575	1.23427	759.391	0.61525	0.71244	444.227	0.62353
4.03998	1498.06	0.37081	1.93488	1170.26	0.60482	1.2369	760.249	0.61464	0.71463	445.155	0.62292
4.04546	1495.12	0.36958	1.93795	1170.33	0.6039	1.23953	760.725	0.61372	0.71682	446.08	0.62231
4.0505	1492.02	0.36835	1.94167	1171.39	0.60329	1.24216	761.576	0.61311	0.71857	446.289	0.62108
4.05531	1490.06	0.36743	1.9443	1171.19	0.60237	1.24479	762.043	0.61219	0.72076	446.987	0.62016
4.0597	1487.94	0.36651	1.94868	1172.63	0.60176	1.2472	762.37	0.61127	0.72273	447.766	0.61955
4.06474	1484.8	0.36529	1.95219	1172.95	0.60084	1.24983	763.594	0.61096	0.7247	448.543	0.61893
4.06999	1481.72	0.36406	1.95613	1174.12	0.60022	1.25246	763.663	0.60973	0.72667	448.872	0.61771
4.07438	1479.57	0.36314	1.9592	1174.15	0.5993	1.25531	764.245	0.60881	0.72887	449.778	0.61709
4.07897	1476.24	0.36191	1.9627	1175.05	0.59869	1.25793	765.46	0.60851	0.73062	450.187	0.61617
4.08423	1473.13	0.36069	1.96621	1175.34	0.59777	1.26056	765.9	0.60759	0.73281	451.088	0.61556
4.08883	1471.02	0.35977	1.96949	1176.1	0.59716	1.26319	765.947	0.60636	0.73478	451.851	0.61495
4.09431	1467.97	0.35854	1.97344	1176.64	0.59624	1.26582	766.765	0.60575	0.73675	452.159	0.61372
4.09935	1466.01	0.35762	1.97716	1178.25	0.59593	1.26845	767.579	0.60513	0.73894	453.051	0.61311
4.10395	1462.62	0.35639	1.98067	1177.91	0.5947	1.27108	768.39	0.60452	0.74113	453.484	0.61188
4.10899	1460.63	0.35547	1.98395	1178.65	0.59409	1.27634	769.611	0.60298	0.74311	454.235	0.61127
4.11403	1457.38	0.35425	1.98746	1179.51	0.59348	1.27897	770.02	0.60206	0.7453	454.888	0.61035
4.11863	1453.95	0.35302	1.99118	1179.89	0.59256	1.28159	770.03	0.60084	0.74705	455.5	0.60973
4.12323	1451.78	0.3521	1.99447	1180	0.59164	1.28444	770.953	0.60022	0.74924	456.146	0.60881
4.12849	1447.3	0.35057	1.99315	1178	0.59102	1.28707	771.347	0.5993	0.75121	456.886	0.6082
4.13309	1445.11	0.34965	2.00104	1180.82	0.5901	1.28948	772	0.59869	0.7534	457.525	0.60728
4.13835	1443.15	0.34873	2.00455	1181.66	0.58949	1.29233	772.913	0.59808	0.75537	458.259	0.60667
4.14316	1439.74	0.3475	2.00783	1182.36	0.58888	1.29496	773.293	0.59716	0.75735	458.758	0.60575
4.1482	1437.68	0.34658	2.00389	1178.2	0.58796	1.29737	773.539	0.59624	0.75954	459.387	0.60482
4.15259	1434.1	0.34535	2.0098	1180.44	0.58734	1.30022	774.439	0.59562	0.76392	460.865	0.60329
4.1574	1431.94	0.34443	2.01879	1183.86	0.58642	1.30284	775.206	0.59501	0.76589	461.35	0.60237
4.162	1428.42	0.3432	2.02229	1184.06	0.5855	1.30547	775.969	0.5944	0.76808	462.198	0.60176
4.16661	1423.61	0.34167	2.02558	1184.12	0.58458	1.30788	776.198	0.59348	0.77027	462.572	0.60053
4.17164	1421.49	0.34075	2.02886	1184.79	0.58397	1.31073	776.683	0.59256	0.77246	463.413	0.59992
4.17602	1419.14	0.33983	2.03302	1185.98	0.58336	1.31336	777.032	0.59164	0.77465	464.015	0.599
4.18106	1415.72	0.3386	2.03653	1186.15	0.58244	1.31621	777.506	0.59072	0.77662	464.958	0.59869
4.18545	1413.36	0.33768	2.03982	1186.81	0.58182	1.31884	778.654	0.59041	0.77881	465.553	0.59777
4.19049	1411.2	0.33676	2.02141	1174.24	0.5809	1.32147	778.585	0.58918	0.78101	466.144	0.59685
4.19509	1407.61	0.33554	2.03171	1178.98	0.58029	1.32431	779.451	0.58857	0.7832	466.731	0.59593
4.19969	1404	0.33431	2.04967	1187.52	0.57937	1.32694	779.777	0.58765	0.78517	467.665	0.59562
4.20429	1400.38	0.33308	2.0523	1187.78	0.57875	1.32957	780.099	0.58673	0.78736	468.004	0.5944
4.20889	1398.04	0.33216	2.05581	1187.92	0.57783	1.3322	781.232	0.58642	0.78955	468.579	0.59348
4.21349	1395.69	0.33124	2.05997	1189.06	0.57722	1.33483	781.137	0.5852	0.79196	469.524	0.59286
4.21809	1390.74	0.32971	2.06348	1189.82	0.57661	1.33768	781.573	0.58428	0.79415	470.092	0.59194
4.22247	1389.6	0.3291	2.06654	1189.68	0.57569	1.34031	782.286	0.58366	0.79612	470.527	0.59102
4.22707	1385.93	0.32787	2.06917	1189.93	0.57507	1.34272	782.869	0.58305	0.79831	471.087	0.5901
4.23233	1381.16	0.32634	2.0683	1186.89	0.57385	1.34578	783.006	0.58182	0.8005	471.889	0.58949
4.23627	1378.55	0.32542	2.07662	1191.03	0.57354	1.34841	784.122	0.58152	0.80269	472.688	0.58888
4.24065	1374.77	0.32419	2.07969	1190.87	0.57262	1.35082	784.281	0.5806	0.8051	473.119	0.58765
4.24481	1372.21	0.32327	2.08319	1190.96	0.5717	1.35345	784.562	0.57968	0.80708	473.783	0.58704
4.24964	1369.86	0.32235	2.08779	1192.31	0.57109	1.3563	785.381	0.57906	0.80905	474.444	0.58642
4.25424	1366.13	0.32112	2.09108	1192.91	0.57047	1.35871	785.526	0.57814	0.81146	475.11	0.5855
4.25928	1362.52	0.31989	2.0948	1193.1	0.56955	1.36156	786.338	0.57753	0.81365	475.644	0.58458
4.26366	1360	0.31897	2.09721	1193.19	0.56894	1.36441	786.727	0.57661	0.81584	476.425	0.58397
4.26848	1356.3	0.31775	2.10094	1194.02	0.56833	1.36725	787.53	0.57599	0.81825	477.33	0.58336
4.27242	1353.62	0.31683	2.10444	1193.43	0.5671	1.36944	787.532	0.57507	0.82022	477.474	0.58213
4.27636	1349.62	0.3156	2.10773	1194.65	0.56679	1.37251	788.033	0.57415	0.82263	478.372	0.58152
4.28118	1347.21	0.31468	2.11124	1194.69	0.56587	1.37514	788.699	0.57354	0.82482	478.887	0.5806
4.28622	1344.85	0.31376	2.11518	1194.98	0.56495	1.37799	789.487	0.57293	0.82723	479.525	0.57968
4.29016	1339.51	0.31223	2.11868	1195.01	0.56403	1.38062	789.723	0.57201	0.82942	480.032	0.57875
4.29476	1335.67	0.311	2.12175	1196.09	0.56373	1.38325	789.954	0.57109	0.83161	480.79	0.57814
4.29893	1333.01	0.31008	2.12504	1195.98	0.56281	1.38587	790.18	0.57017	0.8338	481.289	0.57722
4.30353	1329.16	0.30885	2.12898	1196.24	0.56189	1.38872	790.526	0.56925	0.83599	482.041	0.57661
4.30769	1326.48	0.30793	2.13227	1196.13	0.56097	1.39157	791.294	0.56863	0.8384	482.659	0.57569
4.31229	1323.93	0.30701	2.13643	1197.15	0.56035	1.3942	791.933	0.56802	0.84038	483.021	0.57477
4.31624	1319.85	0.30579	2.13993	1197.8	0.55974	1.39683	792.141	0.5671	0.84279	483.63	0.57385
4.32061	1317.21	0.30487	2.14322	1197.67	0.55882	1.39705	791.409	0.56649	0.84498	484.369	0.57323
4.32522	1311.98	0.30333	2.14716	1198.56	0.55821	1.40252	793.221	0.56557	0.84739	485.231	0.57262
4.32938	1309.26	0.30241	2.13358	1189.01	0.55729	1.40493	793.722	0.56495	0.8498	485.829	0.5717
4.33398	1306.66	0.30149	2.15461	1198.75	0.55637	1.40778	793.604	0.56373	0.85221	486.422	0.57078
4.33814	1302.59	0.30027	2.15045	1195.12	0.55575	1.41063	794.344	0.56311	0.85462	487.274	0.57017
4.34252	1298.58	0.29904	2.14935	1192.53	0.55483	1.41326	794.524	0.56219	0.85659	487.61	0.56925
			2.16469	1199.71	0.55422	1.41589	795.568	0.56189	0.85878	488.33	0.56863
			2.16863	1201.23	0.55391	1.41852	795.74	0.56097	0.86119	488.908	0.56771
			2.17192	1201.05	0.55299	1.42137	796.029	0.56005	0.8636	489.481	0.56679
			2.17608	1200.69	0.55176	1.42421	796.314	0.55913	0.86601	490.05	0.56587
			2.17937	1201.83	0.55146	1.42684	797.346	0.55882	0.8682	490.491	0.56495
			2.18331	1202	0.55054	1.42969	797.184	0.55759	0.87039	491.462	0.56465
			2.18682	1201.91	0.54962	1.43254	797.893	0.55698	0.8728	492.019	0.56373
			2.18966	1202.14	0.549	1.43517	798.037	0.55606	0.87499	492.449	0.56281
			2.19317	1202.04	0.54808	1.4378	798.176	0.55514	0.8774	492.998	0.56189
			2.19689	1202.06	0.54716	1.44064	798.873	0.55453	0.87981	493.813	0.56127
			2.2004	1202.63	0.54655	1.44349	799.124	0.55361	0.882	494.231	0.56035
			2.2039	1203.19	0.54594	1.44612	800.136	0.5533	0.88463	495.161	0.55974
			2.20763	1203.87	0.54532	1.44897	799.934	0.55207	0.88682	495.571	0.55882
			2.21091	1203.63	0.5444	1.45182	800.17	0.55115	0.88923	496.1	0.5579
			2.21398	1203.94	0.54379	1.45445	800.727	0.55054	0.89164	496.898	0.55729
			2.21749	1203.81	0.54287	1.45707	801.281	0.54992	0.89405	497.144	0.55606
			2.22143	1203.9	0.54195	1.45992	801.504	0.549	0.89646	498.209	0.55575
			2.22515	1204.56	0.54134	1.46255	801.601	0.54808	0.89865	498.324	0.55453
			2.22844	1204.29	0.54042	1.4654	802.263	0.54747	0.90128	499.229	0.55391
			2.23195	1204.81	0.5398	1.46825	802.472	0.54655	0.90347	499.611	0.55299
			2.23479	1204.98	0.53919	1.47088	803.006	0.54594	0.90588	500.11	0.55207
			2.23808	1204.69	0.53827	1.47372	803.205	0.54502	0.90829	500.883	0.55146
			2.24202	1204.75	0.53735	1.47657	803.851	0.5444	0.91048	501.254	0.55054
			2.24334	1204.08	0.53674	1.4792	803.922	0.54348	0.91289	502.02	0.54992
			2.24684	1204.58	0.53612	1.48205	804.56	0.54287	0.91552	502.624	0.549
			2.25057	1204.51	0.5352	1.4849	804.74	0.54195	0.91793	503.384	0.54839
			2.25385	1204.89	0.53459	1.48731	804.221	0.54072	0.92056	503.978	0.54747
			2.25692	1204.45	0.53367	1.49037	804.965	0.54011	0.92275	504.328	0.54655
			2.26064	1205.05	0.53306	1.49322	805.588	0.5395	0.92538	504.914	0.54563
			2.26415	1204.83	0.53214	1.49585	806.088	0.53888	0.92757	505.54	0.54502
			2.26766	1205.31	0.53152	1.49892	806.362	0.53796	0.9302	506.117	0.5441
			2.2716	1204.62	0.5303	1.50133	806.277	0.53704	0.93217	506.618	0.54348
			2.27532	1205.89	0.52999	1.50418	806.884	0.53643	0.9348	506.9	0.54226
			2.27883	1205.66	0.52907	1.5068	807.37	0.53582	0.93721	507.632	0.54164
			2.28211	1205.99	0.52846	1.50965	807.044	0.53459	0.93962	508.073	0.54072
			2.28584	1206.56	0.52784	1.5125	807.638	0.53398	0.94203	508.798	0.54011
			2.28956	1206.42	0.52692	1.51557	808.347	0.53336	0.94466	509.349	0.53919
			2.2911	1205.82	0.52631	1.5182	808.352	0.53244	0.94728	509.894	0.53827
			2.29701	1206.82	0.52539	1.52104	808.935	0.53183	0.94969	510.609	0.53766
			2.29964	1206.09	0.52447	1.52367	808.931	0.53091	0.95189	510.911	0.53674
			2.30358	1206.74	0.52385	1.52674	809.155	0.52999	0.95451	511.444	0.53582
			2.30709	1206.46	0.52293	1.52937	809.141	0.52907	0.95714	512.265	0.5352
			2.31388	1207.17	0.52171	1.53244	809.824	0.52846	0.95955	512.967	0.53459
			2.31717	1206.75	0.52079	1.53528	810.858	0.52815	0.96196	513.37	0.53367
			2.32089	1206.55	0.51987	1.53769	810.244	0.52692	0.96437	513.768	0.53275
			2.3244	1206.95	0.51925	1.54076	810.915	0.52631	0.96678	514.459	0.53214
			2.3279	1207.34	0.51864	1.54361	810.52	0.52508	0.96963	515.082	0.53122
			2.33141	1207.02	0.51772	1.54646	811.541	0.52477	0.97182	515.65	0.5306
			2.33469	1207.29	0.51711	1.54909	811.02	0.52355	0.97445	515.85	0.52938
			2.33798	1206.83	0.51619	1.55193	811.56	0.52293	0.97686	516.526	0.52876
			2.3417	1206.6	0.51527	1.55478	812.095	0.52232	0.97927	517.2	0.52815
			2.34477	1206.74	0.51465	1.55741	812.035	0.5214	0.9819	517.685	0.52723
			2.34937	1207.67	0.51404	1.5607	812.313	0.52048	0.98431	518.049	0.52631
			2.35309	1207.42	0.51312	1.56354	812.836	0.51987	0.98694	518.828	0.52569
			2.35616	1206.83	0.5122	1.56617	812.761	0.51895	0.98935	519.184	0.52477
			2.36011	1207.4	0.51159	1.56771	812.115	0.51803	0.99198	519.651	0.52385
			2.36339	1206.9	0.51067	1.57165	813.194	0.51741	0.99439	519.998	0.52293
			2.3669	1207.24	0.51005	1.57472	813.815	0.5168	0.99701	520.762	0.52232
			2.37018	1207.46	0.50944	1.57494	812.479	0.51588	0.99964	521.215	0.5214
			2.37018	1205.28	0.50852	1.57844	813.319	0.51527	1.00205	521.857	0.52079
			2.37522	1206.39	0.50791	1.58217	813.782	0.51435	1.00424	521.766	0.51956
			2.37916	1206.2	0.50699	1.58501	813.788	0.51343	1.00709	522.936	0.51925
			2.38048	1204.68	0.50607	1.58808	813.902	0.51251	1.0095	523.259	0.51833
			2.38114	1202.82	0.50515	1.59093	814.386	0.51189	1.01213	523.69	0.51741
			2.39056	1206.85	0.50484	1.59378	814.866	0.51128	1.01454	524.315	0.5168
			2.39516	1206.96	0.50392	1.59663	814.853	0.51036	1.01695	524.625	0.51588
			2.39844	1207.15	0.50331	1.59947	814.835	0.50944	1.0198	525.155	0.51496
			2.40217	1206.81	0.50239	1.60232	815.794	0.50913	1.02199	525.343	0.51404
			2.40567	1206.36	0.50146	1.60517	815.275	0.50791	1.0244	525.954	0.51343
			2.40918	1206.64	0.50085	1.6078	815.131	0.50699	1.02725	526.471	0.51251
			2.41312	1206.4	0.49993	1.61087	815.698	0.50637	1.02966	527.074	0.51189
			2.41641	1206.56	0.49932	1.61393	815.765	0.50545	1.03207	527.358	0.51097
			2.41969	1205.97	0.4984	1.61678	816.213	0.50484	1.0347	528.067	0.51036
			2.42298	1206.12	0.49778	1.61963	816.161	0.50392	1.03732	528.454	0.50944
			2.42714	1205.96	0.49686	1.62226	815.993	0.503	1.03995	528.836	0.50852
			2.43065	1206.21	0.49625	1.62532	816.539	0.50239	1.04236	529.103	0.5076
			2.43437	1205.82	0.49533	1.62817	816.471	0.50146	1.04499	529.796	0.50699
			2.43788	1206.06	0.49472	1.63102	816.899	0.50085	1.04784	530.276	0.50607
			2.4416	1205.66	0.4938	1.63387	816.822	0.49993	1.05025	530.851	0.50545
			2.44511	1205.89	0.49318	1.63694	817.351	0.49932	1.05244	530.99	0.50453
			2.44883	1206.22	0.49257	1.63978	817.265	0.4984	1.05507	531.346	0.50361
			2.45212	1205.58	0.49165	1.63255	812.66	0.49778	1.0577	531.696	0.50269
			2.45518	1205.59	0.49104	1.64548	817.58	0.49686	1.06011	532.257	0.50208
			2.45847	1205.69	0.49042	1.64811	816.864	0.49564	1.06274	532.6	0.50116
			2.46176	1205.04	0.4895	1.65118	817.878	0.49533	1.06537	533.264	0.50054
			2.46044	1202.13	0.48858	1.65118	816.359	0.49441	1.06778	533.487	0.49962
			2.46373	1202.22	0.48797	1.64986	814.697	0.4938	1.07041	534.144	0.49901
			2.46986	1202.19	0.48674	1.65205	814.765	0.49318	1.07281	534.36	0.49809
			2.47271	1202.82	0.48644	1.65797	815.648	0.49196	1.07544	534.68	0.49717
			2.47775	1202.23	0.48521	1.66103	816.138	0.49134	1.07785	535.216	0.49656
			2.48125	1203.17	0.4849	1.66454	816.329	0.49042	1.08048	535.196	0.49533
			2.48498	1202.69	0.48398	1.67111	818.527	0.48981	1.08311	535.502	0.49441
			2.48892	1203.07	0.48337	1.67418	818.489	0.48889	1.08552	535.694	0.49349
			2.49352	1203	0.48245	1.67703	818.853	0.48828	1.08771	536.442	0.49318
			2.49703	1202.39	0.48153	1.67987	818.182	0.48705	1.09034	536.735	0.49226
			2.49725	1200.96	0.48092	1.68272	819.053	0.48674	1.09297	537.359	0.49165
			2.50448	1202.91	0.4803	1.68579	818.995	0.48582	1.0956	537.643	0.49073
			2.50776	1201.41	0.47908	1.68864	818.825	0.4849	1.09823	537.923	0.48981
			2.51214	1201.97	0.47846	1.69149	818.649	0.48398	1.10064	538.428	0.4892
			2.51521	1201.12	0.47754	1.69433	818.469	0.48306	1.10305	538.592	0.48828
			2.51915	1202.23	0.47724	1.6974	818.909	0.48245	1.10568	539.198	0.48766
			2.52266	1201.58	0.47631	1.70025	819.24	0.48184	1.10787	538.907	0.48644
			2.52573	1200.72	0.47539	1.7031	819.568	0.48122	1.11071	539.27	0.48552
			2.53011	1201.25	0.47478	1.70638	819.579	0.4803	1.11313	539.757	0.4849
			2.53318	1200.37	0.47386	1.70901	819.793	0.47969	1.11553	540.241	0.48429
			2.5369	1199.8	0.47294	1.71208	820.215	0.47908	1.11816	540.486	0.48337
			2.54041	1200.68	0.47263	1.71493	819.475	0.47785	1.12079	541.413	0.48306
			2.5358	1196.95	0.47202	1.71799	819.36	0.47693	1.12298	541.093	0.48184
			2.53142	1191.78	0.47079	1.72062	819.558	0.47631	1.12561	541.324	0.48092
			2.5507	1200.07	0.47049	1.72369	819.433	0.47539	1.12824	541.551	0.48
			2.55464	1199.58	0.46957	1.72632	819.624	0.47478	1.13043	541.909	0.47938
			2.55815	1198.87	0.46865	1.72939	819.489	0.47386	1.13306	541.779	0.47816
			2.56187	1199.04	0.46803	1.73048	818.416	0.47294	1.13547	542.235	0.47754
			2.56472	1198.02	0.46711	1.73377	818.906	0.47233	1.1381	542.792	0.47693
			2.5691	1197.7	0.46619	1.73705	819.393	0.47171	1.14051	542.892	0.47601
			2.57239	1197.65	0.46558	1.74012	819.239	0.47079	1.14292	543.338	0.47539
			2.5748	1197.99	0.46527	1.74275	818.873	0.46987	1.14533	543.43	0.47447
			2.57918	1196.86	0.46405	1.74691	820.293	0.46957	1.14774	543.517	0.47355
			2.57633	1193.96	0.46343	1.74976	819.483	0.46834	1.15015	543.953	0.47294
			2.58641	1196.25	0.46251	1.75283	819.307	0.46742	1.15256	543.678	0.47171
			2.5748	1188.51	0.46159	1.75589	819.664	0.46681	1.15519	544.918	0.47171
			2.59276	1196.01	0.46129	1.75874	819.375	0.46589	1.1576	544.635	0.47049
			2.59649	1195.34	0.46037	1.76181	819.723	0.46527	1.16001	544.702	0.46957
			2.59999	1194.56	0.45945	1.76444	818.782	0.46405	1.16242	545.12	0.46895
			2.60109	1193.46	0.45883	1.76729	819.561	0.46374	1.16483	544.821	0.46773
			2.60635	1194.28	0.45822	1.77013	819.253	0.46282	1.16724	545.232	0.46711
			2.6081	1192.68	0.4573	1.77342	819.686	0.46221	1.16987	545.743	0.4665
			2.61336	1192.68	0.45638	1.77649	820.014	0.46159	1.17184	545.584	0.46558
			2.61708	1191.97	0.45546	1.77912	819.045	0.46037	1.17447	546.088	0.46497
			2.62103	1192.16	0.45485	1.78218	819.364	0.45975	1.17688	545.764	0.46374
			2.62475	1192.25	0.45423	1.78525	819.131	0.45883	1.17929	546.159	0.46313
			2.62782	1191.22	0.45331	1.7881	819.341	0.45822	1.18191	546.289	0.46221
			2.63132	1190.39	0.45239	1.79116	819.098	0.4573	1.18411	546.575	0.46159
			2.63548	1190.65	0.45178	1.79379	818.65	0.45638	1.18673	546.696	0.46067
			2.63877	1190.52	0.45116	1.79708	819.047	0.45577	1.18914	546.712	0.45975
			2.64206	1190.38	0.45055	1.79971	818.59	0.45485	1.19133	546.989	0.45914
			2.64512	1189.33	0.44963	1.80278	818.879	0.45423	1.19396	547.097	0.45822
			2.64885	1189.38	0.44902	1.80562	819.065	0.45362	1.19637	547.468	0.45761
			2.65213	1188.42	0.4481	1.80869	818.237	0.45239	1.19878	547.1	0.45638
			2.65586	1187.64	0.44718	1.81154	818.414	0.45178	1.20119	547.831	0.45607
			2.65936	1187.58	0.44656	1.81461	818.13	0.45086	1.2036	547.823	0.45515
			2.66331	1186.89	0.44564	1.81745	818.299	0.45024	1.20601	547.81	0.45423
			2.66659	1186.72	0.44503	1.82052	818.005	0.44932	1.20864	547.892	0.45331
			2.66966	1185.62	0.44411	1.82359	818.265	0.44871	1.21105	548.241	0.4527
			2.67338	1184.82	0.44319	1.82666	817.96	0.44779	1.21346	548.216	0.45178
			2.67711	1185.65	0.44288	1.82928	817.454	0.44687	1.21565	548.46	0.45116
			2.68039	1183.82	0.44166	1.83235	817.701	0.44626	1.21828	548.151	0.44994
			2.68412	1184.64	0.44135	1.83542	817.944	0.44564	1.22047	548.388	0.44932
			2.68521	1181.83	0.44012	1.83827	817.522	0.44472	1.22288	548.721	0.44871
			2.685	1180.08	0.43951	1.84111	817.094	0.4438	1.22529	548.675	0.44779
			2.69113	1181.13	0.4389	1.8444	816.855	0.44288	1.22792	548.722	0.44687
			2.69726	1182.17	0.43828	1.84725	817.55	0.44258	1.23033	549.045	0.44626
			2.70055	1181.12	0.43736	1.85229	815.803	0.44043	1.23252	548.51	0.44503
			2.69814	1177.58	0.43644	1.85557	816.112	0.43982	1.23515	548.544	0.44411
			2.708	1181.06	0.43614	1.85842	816.225	0.4392	1.23756	549.234	0.4438
			2.7115	1180.09	0.43522	1.86127	815.763	0.43828	1.23975	549.066	0.44288
			2.71172	1177.69	0.4343	1.86412	816.44	0.43798	1.24238	549.468	0.44227
			2.71676	1178.21	0.43368	1.86718	814.92	0.43644	1.24501	549.485	0.44135
			2.72049	1177.32	0.43276	1.87025	815.111	0.43583	1.2472	549.304	0.44043
			2.72333	1176.89	0.43215	1.87354	815.394	0.43522	1.24961	549.216	0.43951
			2.72662	1175.8	0.43123	1.87639	815.482	0.4346	1.25224	549.603	0.4389
			2.73012	1175.63	0.43062	1.87814	814.516	0.43368	1.25443	549.411	0.43798
			2.72355	1171.13	0.43	1.88055	813.831	0.43276	1.25706	550.176	0.43767
			2.72443	1168.17	0.42878	1.88405	814.192	0.43215	1.25947	549.686	0.43644
			2.72837	1168.19	0.42816	1.88865	814.443	0.43123	1.26429	549.463	0.4346
			2.7448	1173.54	0.42755	1.89172	814.605	0.43062	1.2667	549.733	0.43399
			2.74896	1171.94	0.42632	1.89435	813.994	0.4297	1.26889	549.516	0.43307
			2.75247	1172.59	0.42602	1.89742	814.148	0.42908	1.2713	549.39	0.43215
			2.75641	1171.74	0.42509	1.90027	813.621	0.42816	1.27371	549.65	0.43154
			2.7597	1170.6	0.42417	1.90333	813.183	0.42724	1.27634	549.61	0.43062
			2.7632	1170.39	0.42356	1.9064	812.739	0.42632	1.27875	549.472	0.4297
			2.76671	1169.33	0.42264	1.90859	812.503	0.42571	1.28116	549.721	0.42908
			2.77	1169.02	0.42203	1.91231	812.329	0.42479	1.28357	549.181	0.42786
			2.77328	1168.7	0.42141	1.9099	810.133	0.42417	1.2862	549.516	0.42724
			2.77701	1168.57	0.4208	1.9167	811.25	0.42325	1.2886	549.755	0.42663
			2.78095	1167.67	0.41988	1.92064	811.152	0.42233	1.2908	549.502	0.42571
			2.78402	1166.39	0.41896	1.92458	811.637	0.42172	1.29321	549.735	0.42509
			2.78774	1165.39	0.41804	1.92765	811.157	0.4208	1.29583	549.263	0.42387
			2.79125	1165.14	0.41743	1.93072	811.263	0.42019	1.29803	549.395	0.42325
			2.79453	1164.8	0.41681	1.93356	810.681	0.41927	1.30043	549.219	0.42233
			2.79848	1163.87	0.41589	1.93663	810.779	0.41865	1.30306	549.53	0.42172
			2.80176	1163.52	0.41528	1.93948	810.186	0.41773	1.30547	549.345	0.4208
			2.80483	1162.21	0.41436	1.93641	807.717	0.41712	1.30788	549.557	0.42019
			2.80855	1161.17	0.41344	1.94211	808.306	0.4162	1.31029	549.363	0.41927
			2.81228	1160.98	0.41283	1.94693	809.118	0.41559	1.31292	549.66	0.41865
			2.81578	1160.7	0.41221	1.94978	808.508	0.41467	1.31533	549.459	0.41773
			2.81951	1159.64	0.41129	1.95372	808.345	0.41375	1.31774	549.657	0.41712
			2.82323	1158.58	0.41037	1.95679	807.814	0.41283	1.32015	549.448	0.4162
			2.82674	1158.28	0.40976	1.95985	807.277	0.41191	1.32256	549.234	0.41528
			2.8298	1157.8	0.40915	1.9627	807.246	0.41129	1.32519	549.513	0.41467
			2.83331	1157.5	0.40853	1.96621	808.084	0.41099	1.32782	549.381	0.41375
			2.83725	1156.5	0.40761	1.96971	807.108	0.40976	1.32979	548.973	0.41283
			2.84076	1154.44	0.40639	1.97278	807.155	0.40915	1.33264	548.514	0.4116
			2.84426	1155	0.40608	1.97563	807.109	0.40853	1.33483	549.416	0.4116
			2.84733	1153.62	0.40516	1.97409	804.06	0.40731	1.33746	549.267	0.41068
			2.85062	1153.2	0.40455	1.96424	798.237	0.40639	1.34009	549.114	0.40976
			2.85412	1152	0.40363	1.96708	798.791	0.40608	1.3425	548.866	0.40884
			2.85763	1150.78	0.40271	1.97015	798.224	0.40516	1.34491	548.614	0.40792
			2.86091	1150.35	0.40209	1.97322	798.256	0.40455	1.34732	548.77	0.40731
			2.86464	1150.09	0.40148	1.9765	797.767	0.40363	1.34973	548.51	0.40639
			2.86836	1148.95	0.40056	1.97935	797.096	0.40271	1.35257	548.423	0.40547
			2.87099	1148.24	0.39995	1.9822	796.419	0.40179	1.35455	547.976	0.40455
			2.8745	1147.88	0.39933	1.98483	796.866	0.40148	1.35718	548.207	0.40393
			2.878	1146.63	0.39841	1.98833	796.444	0.40056	1.3598	548.018	0.40301
			2.87187	1141.54	0.39749	1.99118	795.142	0.39933	1.36221	548.153	0.4024
			2.88479	1144.91	0.39688	1.99534	795.58	0.39872	1.36484	547.955	0.40148
			2.88808	1143.56	0.39596	1.99929	795.313	0.3978	1.36725	547.665	0.40056
			2.89049	1143.63	0.39565	2.00279	795.479	0.39718	1.36944	547.702	0.39995
			2.89487	1141.81	0.39442	2.00564	794.764	0.39626	1.37207	547.491	0.39902
			2.89246	1139.08	0.39381	2.00849	794.661	0.39565	1.3747	547.697	0.39841
			2.90057	1140.5	0.3932	2.01177	794.11	0.39473	1.37733	547.899	0.3978
			2.90495	1140.44	0.39258	2.01835	794.847	0.39381	1.37952	547.502	0.39688
			2.90582	1137.22	0.39136	2.02163	795.521	0.3935	1.38193	547.186	0.39596
			2.9113	1137.57	0.39074	2.02645	794.932	0.39228	1.38456	546.954	0.39504
			2.90692	1134.08	0.39013	2.03127	795.576	0.39166	1.38697	546.629	0.39412
			2.90845	1132	0.38921	2.03872	797.243	0.39105	1.38938	546.727	0.3935
			2.91919	1134.39	0.3886	2.04551	797.389	0.38982	1.39201	546.48	0.39258
			2.91743	1130.13	0.38737	2.04836	797.243	0.38921	1.39442	546.571	0.39197
			2.92883	1133.64	0.38706	2.05143	797.178	0.3886	1.39705	546.316	0.39105
			2.91393	1125.19	0.38614	2.05427	797.025	0.38798	1.39946	546.4	0.39044
			2.91086	1121.33	0.38522	2.0569	796.152	0.38706	1.40187	545.621	0.38921
			2.91349	1119.66	0.3843	2.06019	795.529	0.38614	1.4045	545.783	0.3886
			2.92401	1122.81	0.384	2.06326	794.815	0.38522	1.40691	545.856	0.38798
			2.94416	1127.84	0.38308	2.06632	794.729	0.38461	1.40953	545.579	0.38706
			2.94832	1127.62	0.38246	2.06917	794.555	0.384	1.41194	545.213	0.38614
			2.95095	1125.91	0.38154	2.07224	793.826	0.38308	1.41457	545.36	0.38553
			2.95709	1126.44	0.38093	2.07553	793.175	0.38216	1.41698	544.986	0.38461
			2.96081	1126.04	0.38032	2.07859	793.072	0.38154	1.41961	544.69	0.38369
			2.96432	1123.74	0.37909	2.08144	792.243	0.38062	1.42202	544.743	0.38308
			2.9676	1123.17	0.37848	2.08429	792.049	0.38001	1.42465	544.439	0.38216
			2.97111	1121.76	0.37756	2.08757	791.377	0.37909	1.42706	544.047	0.38124
			2.97439	1121.17	0.37694	2.09064	790.616	0.37817	1.42969	543.734	0.38032
			2.97746	1120.5	0.37633	2.09371	790.491	0.37756	1.43232	543.855	0.3797
			2.98097	1119.08	0.37541	2.09656	789.638	0.37664	1.43495	543.973	0.37909
			2.98447	1118.57	0.3748	2.0994	788.778	0.37572	1.43714	543.481	0.37817
			2.98798	1117.13	0.37387	2.10269	788.723	0.3751	1.43977	543.15	0.37725
			2.99104	1116.44	0.37326	2.10598	788.664	0.37449	1.4424	542.815	0.37633
			2.99455	1115	0.37234	2.10861	787.708	0.37357	1.44481	542.393	0.37541
			2.99805	1113.54	0.37142	2.11167	786.264	0.37234	1.44722	542.409	0.3748
			3.00178	1113.08	0.37081	2.11474	786.757	0.37203	1.44984	542.505	0.37418
			3.00506	1112.46	0.37019	2.11759	785.868	0.37111	1.45225	542.071	0.37326
			3.00857	1111.91	0.36958	2.12109	785.217	0.37019	1.45488	541.713	0.37234
			3.01186	1111.28	0.36897	2.12372	784.236	0.36927	1.45707	541.635	0.37173
			3.01514	1108.79	0.36774	2.12701	785.45	0.36927	1.4597	541.27	0.37081
			3.01843	1107.22	0.36682	2.12986	783.889	0.36805	1.46233	540.899	0.36989
			3.02215	1106.73	0.36621	2.13292	783.055	0.36713	1.46496	540.973	0.36927
			3.02588	1106.24	0.36559	2.13577	782.79	0.36651	1.46759	540.593	0.36835
			3.02873	1105.43	0.36498	2.13906	782.683	0.3659	1.47	540.579	0.36774
			3.03179	1102.83	0.36375	2.14191	781.754	0.36498	1.47285	539.82	0.36651
			3.03595	1103.41	0.36345	2.14519	780.979	0.36406	1.4746	540.01	0.36621
			3.03946	1101.89	0.36253	2.14804	780.699	0.36345	1.47745	539.693	0.36529
			3.04318	1100.44	0.36161	2.15133	779.914	0.36253	1.47986	539.212	0.36437
			3.04625	1099.68	0.36099	2.15439	779.043	0.36161	1.48249	539.26	0.36375
			3.04932	1098.91	0.36038	2.15746	778.829	0.36099	1.48512	538.85	0.36283
			3.05195	1096.12	0.35915	2.16031	777.869	0.36007	1.48753	538.356	0.36191
			3.04647	1093.21	0.35885	2.16338	777.646	0.35946	1.49015	538.393	0.3613
			3.05961	1094.18	0.35762	2.16644	776.756	0.35854	1.49256	537.433	0.36007
			3.06268	1093.4	0.35701	2.16929	775.781	0.35762	1.49497	537.383	0.35946
			3.06597	1092.69	0.35639	2.17214	775.467	0.35701	1.49782	537.029	0.35854
			3.05173	1084.81	0.35547	2.17542	774.638	0.35609	1.50023	536.512	0.35762
			3.07254	1090.32	0.35486	2.17827	774.316	0.35547	1.50264	536.453	0.35701
			3.07605	1089.68	0.35425	2.18134	772.73	0.35425	1.50527	536.006	0.35609
			3.07911	1087.93	0.35333	2.18441	772.477	0.35363	1.5079	536.017	0.35547
			3.08284	1086.41	0.35241	2.18769	772.297	0.35302	1.51031	535.484	0.35455
			3.08612	1085.67	0.35179	2.19032	771.21	0.3521	1.51272	535.411	0.35394
			3.08963	1085.01	0.35118	2.19317	770.867	0.35149	1.51535	534.947	0.35302
			3.08437	1080.33	0.35026	2.19667	770.752	0.35087	1.51798	534.478	0.3521
			3.09335	1081.58	0.34965	2.19952	769.727	0.34995	1.52039	533.928	0.35118
			3.09752	1079.23	0.34842	2.20259	768.774	0.34903	1.5228	533.84	0.35057
			3.10124	1077.68	0.3475	2.20544	767.739	0.34811	1.52543	533.358	0.34965
			3.10759	1076.07	0.34627	2.2085	767.452	0.3475	1.52784	533.263	0.34903
			3.11044	1075.15	0.34566	2.21135	766.407	0.34658	1.53025	532.696	0.34811
			3.11351	1073.34	0.34474	2.21398	765.96	0.34596	1.53287	532.671	0.3475
			3.11986	1073.62	0.34412	2.21727	765.056	0.34504	1.53528	532.096	0.34658
			3.12293	1071.8	0.3432	2.22033	764.752	0.34443	1.53791	531.592	0.34566
			3.12621	1071.01	0.34259	2.2234	763.763	0.34351	1.54032	531.008	0.34474
			3.12994	1070.37	0.34198	2.22647	762.768	0.34259	1.54317	530.57	0.34382
			3.13322	1068.61	0.34106	2.22997	762.601	0.34198	1.54558	530.924	0.34351
			3.13651	1066.84	0.34014	2.2326	761.446	0.34106	1.54821	529.928	0.34228
			3.14002	1065.15	0.33922	2.23589	761.195	0.34044	1.55062	529.802	0.34167
			3.14089	1063.52	0.3386	2.23874	760.105	0.33952	1.55303	529.196	0.34075
			3.14484	1061.96	0.33768	2.24159	759.009	0.3386	1.55566	528.66	0.33983
			3.14856	1062.25	0.33738	2.24487	758.745	0.33799	1.55829	528.598	0.33922
			3.15163	1060.39	0.33646	2.24772	758.329	0.33738	1.5607	527.979	0.3383
			3.15623	1060	0.33584	2.25057	757.219	0.33646	1.56333	527.91	0.33768
			3.15754	1057.53	0.33492	2.25385	756.251	0.33554	1.56552	527.209	0.33676
			3.16061	1055.65	0.334	2.25692	755.203	0.33462	1.56793	527.059	0.33615
			3.16236	1054.3	0.33339	2.25999	755.536	0.33431	1.57034	526.424	0.33523
			3.16696	1052.92	0.33247	2.26284	754.406	0.33339	1.57297	525.858	0.33431
			3.17156	1052.5	0.33186	2.2659	752.649	0.33216	1.57559	525.287	0.33339
			3.17353	1051.21	0.33124	2.26875	752.899	0.33186	1.578	525.123	0.33278
			3.15382	1041.78	0.33032	2.27182	751.13	0.33063	1.58041	524.47	0.33186
			3.1639	1042.2	0.3294	2.2751	750.821	0.33002	1.58282	524.299	0.33124
			3.16828	1042.67	0.3291	2.27795	750.363	0.3294	1.58545	523.711	0.33032
			3.16039	1037.16	0.32818	2.2808	749.902	0.32879	1.5883	522.703	0.3291
			3.16083	1035.37	0.32756	2.28387	748.809	0.32787	1.59049	522.449	0.32848
			3.17091	1036.72	0.32695	2.28671	747.639	0.32695	1.5929	522.263	0.32787
			3.17813	1035.19	0.32572	2.28956	746.464	0.32603	1.59531	521.585	0.32695
			3.18558	1034.68	0.3248	2.29263	745.354	0.32511	1.59794	521.465	0.32634
			3.20574	1039.26	0.32419	2.29548	744.872	0.3245	1.60035	520.779	0.32542
			3.20924	1038.43	0.32358	2.29854	743.752	0.32358	1.60298	520.159	0.3245
			3.21253	1036.54	0.32266	2.30161	743.333	0.32296	1.60539	519.956	0.32388
			3.2156	1034.57	0.32173	2.30424	742.768	0.32235	1.6078	518.764	0.32266
			3.21954	1032.88	0.32081	2.30775	742.483	0.32173	1.61021	518.554	0.32204
			3.22305	1033.01	0.32051	2.31038	741.202	0.32081	1.61262	518.341	0.32143
			3.22633	1031.1	0.31959	2.31322	739.988	0.31989	1.61525	517.7	0.32051
			3.22962	1030.17	0.31897	2.31651	738.908	0.31897	1.61788	517.054	0.31959
			3.2329	1028.24	0.31805	2.31936	737.682	0.31805	1.62007	516.76	0.31897
			3.23641	1027.37	0.31744	2.32242	737.233	0.31744	1.62248	516.036	0.31805
			3.23926	1025.29	0.31652	2.32505	735.928	0.31652	1.62489	515.806	0.31744
			3.24298	1024.48	0.31591	2.32812	735.471	0.31591	1.6273	515.073	0.31652
			3.24649	1022.6	0.31499	2.33097	734.226	0.31499	1.62992	514.406	0.3156
			3.24912	1021.44	0.31437	2.33404	733.76	0.31437	1.63234	514.165	0.31499
			3.2524	1020.48	0.31376	2.3371	732.574	0.31345	1.63474	513.42	0.31407
			3.25547	1018.44	0.31284	2.33995	731.314	0.31253	1.63715	513.173	0.31345
			3.25875	1016.47	0.31192	2.34324	730.903	0.31192	1.63978	511.985	0.31223
			3.26226	1015.56	0.31131	2.34587	729.565	0.311	1.64197	511.661	0.31161
			3.26577	1014.65	0.31069	2.34871	729.01	0.31039	1.6446	511.472	0.311
			3.26905	1011.66	0.30947	2.35178	728.519	0.30977	1.64701	510.706	0.31008
			3.27234	1011.68	0.30916	2.35485	726.58	0.30855	1.64942	509.936	0.30916
			3.27431	1009.27	0.30824	2.3577	726.013	0.30793	1.65183	509.667	0.30855
			3.27913	1007.74	0.30732	2.36054	724.718	0.30701	1.65402	508.821	0.30763
			3.28132	1006.4	0.30671	2.36361	724.209	0.3064	1.65665	508.614	0.30701
			3.28132	1004.39	0.30609	2.36646	722.905	0.30548	1.65906	507.827	0.30609
			3.28899	1003.71	0.30517	2.36953	722.388	0.30487	1.66169	506.593	0.30487
			3.29271	1001.82	0.30425	2.37281	721.207	0.30395	1.6641	506.307	0.30425
			3.29162	999.464	0.30364	2.37544	719.82	0.30303	1.66673	506.085	0.30364
			3.2914	996.369	0.30272	2.37851	719.29	0.30241	1.66914	505.28	0.30272
			3.29446	994.266	0.3018	2.38136	718.691	0.3018	1.67155	504.472	0.3018
			3.29841	993.433	0.30119	2.3842	717.357	0.30088	1.67396	504.172	0.30119
			3.30629	993.78	0.30057	2.38749	716.881	0.30027	1.67637	503.356	0.30027
			3.30761	991.132	0.29965	2.39012	715.471	0.29935	1.67856	502.469	0.29935
			3.31506	991.33	0.29904

## Sheet: Fig. 3d
	650 ℃		600 ℃		550 ℃		500 ℃
Ω cm2	Ω cm2	Ω cm2	Ω cm2	Ω cm2	Ω cm2	Ω cm2	Ω cm2
0.07717	-0.24906	0.08542	-0.24791	0.11859	-0.24884	0.16425	-0.25264
0.07854	-0.18718	0.10313	-0.19773	0.10325	-0.17815	0.14602	-0.18237
0.07261	-0.14136	0.09556	-0.15056	0.11666	-0.1424	0.16009	-0.14652
0.0764	-0.11169	0.09981	-0.11821	0.12719	-0.11278	0.17125	-0.11233
0.079	-0.08884	0.10319	-0.09357	0.13405	-0.08907	0.18103	-0.08734
0.08185	-0.07033	0.10716	-0.07353	0.13924	-0.06917	0.18905	-0.06551
0.08379	-0.05561	0.10995	-0.05747	0.14333	-0.0529	0.19487	-0.0476
0.08511	-0.04356	0.11219	-0.04426	0.14655	-0.03944	0.19931	-0.03262
0.08613	-0.03399	0.1139	-0.03362	0.14916	-0.02823	0.20446	-0.02053
0.08687	-0.02645	0.11535	-0.02512	0.15135	-0.01944	0.20727	-0.01052
0.08777	-0.02018	0.11679	-0.01808	0.15359	-0.0119	0.2101	-0.00183
0.08846	-0.01465	0.1182	-0.01165	0.1558	-0.00489	0.2134	0.00635
0.08906	-0.0106	0.11941	-0.00695	0.15788	0.000293161	0.21697	0.01271
0.08979	-0.00714	0.12082	-0.00279	0.16018	0.00511	0.22094	0.01874
0.09053	-0.00436	0.12227	0.00069512	0.16251	0.00933	0.22492	0.0243
0.09127	-0.00219	0.12369	0.00347	0.16502	0.01291	0.22929	0.02933
0.09211	-0.000167849	0.12551	0.00627	0.16789	0.01666	0.23442	0.03489
0.09293	0.00123	0.12715	0.00838	0.17077	0.01983	0.23928	0.03973
0.09389	0.00259	0.12916	0.01056	0.17422	0.02331	0.24527	0.04547
0.09489	0.0037	0.13133	0.01252	0.17793	0.02675	0.25178	0.05138
0.0959	0.00468	0.13363	0.01433	0.18183	0.03015	0.25848	0.05738
0.097	0.00546	0.13608	0.016	0.18634	0.03373	0.26635	0.06409
0.09816	0.00617	0.1389	0.01768	0.19155	0.03758	0.27547	0.07166
0.09927	0.00671	0.14167	0.01914	0.19687	0.04127	0.28482	0.07911
0.10045	0.00726	0.14474	0.02057	0.20293	0.04526	0.29668	0.08789
0.10176	0.00777	0.14819	0.02206	0.21	0.04968	0.30848	0.09723
0.10295	0.0082	0.1514	0.02337	0.21687	0.05366	0.32107	0.10634
0.10425	0.00888	0.15522	0.02478	0.22531	0.05821	0.33673	0.11715
0.10582	0.00907	0.15942	0.02613	0.23492	0.06295	0.35443	0.12874
0.10722	0.00936	0.16314	0.02719	0.24362	0.06705	0.37193	0.13977
0.10878	0.00963	0.16752	0.02833	0.25415	0.07152	0.39292	0.15205
0.11036	0.00989	0.17208	0.02939	0.26536	0.07585	0.41574	0.16453
0.11181	0.00999	0.17662	0.03024	0.27662	0.07973	0.43922	0.1765
0.11344	0.01023	0.18154	0.03101	0.29139	0.08445	0.46596	0.18937
0.11515	0.01035	0.18684	0.03152	0.30333	0.08772	0.4968	0.20265
0.11676	0.01031	0.19169	0.03178	0.31671	0.09087	0.52615	0.21437
0.11847	0.01022	0.19676	0.03181	0.33154	0.09381	0.55971	0.22652
0.12036	0.01016	0.20222	0.03168	0.34794	0.09605	0.59735	0.23888
0.12203	0.00978	0.20707	0.03148	0.36294	0.09736	0.63295	0.24923
0.1234	0.0092	0.21245	0.03087	0.37905	0.09812	0.67298	0.25936
0.12478	0.00872	0.21773	0.02987	0.39529	0.09758	0.71476	0.26862
0.12628	0.00833	0.22289	0.02833	0.41126	0.09675	0.75939	0.27565
0.12735	0.00797	0.22756	0.02634	0.42757	0.09532	0.80532	0.28083
0.1285	0.00745	0.23161	0.02424	0.44365	0.09284	0.85203	0.2832
0.12966	0.00688	0.23535	0.02171	0.46018	0.08884	0.89926	0.28308
0.13065	0.00643	0.23827	0.01922	0.47571	0.08349	0.94635	0.28047
0.13156	0.00594	0.24077	0.01708	0.48924	0.07635	0.99323	0.27584
0.13251	0.00529	0.24274	0.01483	0.50097	0.06762	1.03944	0.26836
0.13278	0.00499	0.2445	0.01298	0.51098	0.05963	1.08624	0.25684
0.13392	0.00467	0.24581	0.01124	0.51936	0.05173	1.13088	0.24051
0.13463	0.00423	0.24691	0.01	0.52523	0.04453	1.16981	0.2196
0.1345	0.00376	0.24783	0.00848	0.53836	0.03541	1.2041	0.19591
0.13504	0.00305	0.24873	0.00732	0.53451	0.03015	1.23193	0.17012
0.13528	0.00346	0.24985	0.00603	0.53749	0.02796	1.25413	0.14588
0.13509	0.00255	0.25001	0.00445	0.54041	0.02322	1.2703	0.1227
0.13635	0.00196			0.54317	0.01994	1.28183	0.10262
0.13763	0.000960347	0.25064	0.00313	0.54515	0.01699	1.29061	0.08547
				0.54784	0.01476	1.29725	0.07122
				0.54947	0.01209	1.30248	0.05954
				0.55211	0.0108	1.30546	0.05034
				0.55372	0.00877	1.30687	0.04181

## Sheet: Fig. 3e
650℃	1.707	650	1.61	650	1.4	650	1.1	650	1.62	750	1.71	650	0.98	700	2.1	600	0.61	600	0.75	650	1.3	650	0.72	600	0.65
600℃	1.207	600	1.3	600	1.098	600	0.81			700	1.37	600	0.743			550	0.42	550	0.58	600	1.1	600	0.5	550	0.52
550℃	0.82	550	0.92	550	0.8	550	0.6			650	1.05	550	0.508			500	0.28	500	0.48	550	0.8	550	0.31	500	0.38
500℃	0.55			500	0.548					600	0.69	500	0.319

## Sheet: Fig. 3f
Time/h	Voltage/V
0.01668	0.9168
0.03335	0.91588
0.05002	0.91524
0.06669	0.91496
0.08336	0.91425
0.10003	0.91418
0.1167	0.91453
0.13337	0.91389
0.15004	0.91546
0.16671	0.91553
0.18338	0.91531
0.20004	0.9156
0.21671	0.91531
0.23338	0.91574
0.25005	0.91567
0.26672	0.91531
0.28339	0.91531
0.30006	0.91524
0.31673	0.91489
0.3334	0.91446
0.35007	0.91482
0.36674	0.91453
0.38341	0.91475
0.40007	0.9151
0.41674	0.91482
0.43341	0.91524
0.45008	0.91489
0.46675	0.91482
0.48342	0.91496
0.50009	0.91439
0.51676	0.91482
0.53343	0.91425
0.5501	0.91375
0.56677	0.9151
0.58344	0.91489
0.60011	0.91446
0.61677	0.9146
0.63344	0.91503
0.65011	0.91482
0.66678	0.91475
0.68345	0.91489
0.70012	0.91468
0.71679	0.91489
0.73346	0.91489
0.75013	0.91453
0.7668	0.91432
0.78347	0.9146
0.80014	0.91432
0.8168	0.91482
0.83347	0.91446
0.85014	0.9146
0.86681	0.91446
0.88348	0.91496
0.90015	0.91489
0.91682	0.91496
0.93349	0.91496
0.95016	0.91496
0.96683	0.91489
0.9835	0.91446
1.00017	0.91496
1.01683	0.91489
1.0335	0.9151
1.05017	0.91489
1.06684	0.91468
1.08351	0.9146
1.10018	0.91439
1.11685	0.91425
1.13352	0.91404
1.15019	0.91475
1.16686	0.91468
1.18353	0.91411
1.2002	0.91468
1.21687	0.91475
1.23353	0.91475
1.2502	0.91453
1.26687	0.91446
1.28354	0.91446
1.30021	0.91446
1.31688	0.91283
1.33355	0.91411
1.35022	0.9124
1.36689	0.91162
1.38356	0.91176
1.40023	0.91468
1.4169	0.91368
1.43356	0.91432
1.45023	0.91184
1.4669	0.91446
1.48357	0.91432
1.50024	0.91439
1.51691	0.91475
1.53358	0.9146
1.55025	0.9134
1.56692	0.91439
1.58359	0.91411
1.60026	0.91297
1.61693	0.91361
1.6336	0.91354
1.65026	0.91389
1.66693	0.91326
1.6836	0.91418
1.70027	0.91453
1.71694	0.91468
1.73361	0.91446
1.75028	0.91439
1.76695	0.91446
1.78362	0.91439
1.80029	0.91425
1.81696	0.91418
1.83363	0.91432
1.85029	0.91453
1.86696	0.91453
1.88363	0.91453
1.9003	0.91446
1.91697	0.91446
1.93364	0.91432
1.95031	0.91389
1.96698	0.91347
1.98365	0.91333
2.00032	0.91382
2.01699	0.9134
2.03366	0.91233
2.05033	0.91318
2.06699	0.91361
2.08366	0.91411
2.10033	0.91418
2.117	0.91432
2.13367	0.91141
2.15034	0.91418
2.16701	0.9146
2.18368	0.91439
2.20035	0.91425
2.21702	0.91418
2.23369	0.91425
2.25036	0.91439
2.26702	0.91411
2.28369	0.91418
2.30036	0.91425
2.31703	0.91411
2.3337	0.91411
2.35037	0.91418
2.36704	0.91425
2.38371	0.91397
2.40038	0.91418
2.41705	0.91439
2.43372	0.91432
2.45039	0.91425
2.46705	0.91411
2.48372	0.91397
2.50039	0.91404
2.51706	0.91425
2.53373	0.91404
2.5504	0.91389
2.56707	0.91326
2.58374	0.9129
2.60041	0.91382
2.61708	0.91347
2.63375	0.91411
2.65042	0.91425
2.66709	0.91347
2.68375	0.91361
2.70042	0.91397
2.71709	0.91375
2.73376	0.91382
2.75043	0.91375
2.7671	0.91397
2.78377	0.91382
2.80044	0.91375
2.81711	0.91361
2.83378	0.91368
2.85045	0.91361
2.86712	0.91304
2.88378	0.91347
2.90045	0.91318
2.91712	0.91311
2.93379	0.91382
2.95046	0.91361
2.96713	0.91347
2.9838	0.91318
3.00047	0.91347
3.01714	0.91326
3.03381	0.91297
3.05048	0.91382
3.06715	0.91333
3.08382	0.9134
3.10048	0.91375
3.11715	0.91347
3.13382	0.9134
3.15049	0.91191
3.16716	0.91297
3.18383	0.9129
3.2005	0.91326
3.21717	0.9129
3.23384	0.91304
3.25051	0.9134
3.26718	0.9124
3.28385	0.91247
3.30051	0.91283
3.31718	0.91311
3.33385	0.9134
3.35052	0.9129
3.36719	0.91247
3.38386	0.91162
3.40053	0.91283
3.4172	0.91326
3.43387	0.91311
3.45054	0.9129
3.46721	0.91311
3.48388	0.91326
3.50055	0.91304
3.51721	0.91269
3.53388	0.91283
3.55055	0.91304
3.56722	0.91148
3.58389	0.91262
3.60056	0.91198
3.61723	0.91276
3.6339	0.91311
3.65057	0.9129
3.66724	0.91276
3.68391	0.91262
3.70058	0.91269
3.71724	0.9124
3.73391	0.91255
3.75058	0.91269
3.76725	0.91262
3.78392	0.91262
3.80059	0.91219
3.81726	0.91219
3.83393	0.9129
3.8506	0.9124
3.86727	0.9124
3.88394	0.91219
3.90061	0.91233
3.91728	0.91255
3.93394	0.91226
3.95061	0.91198
3.96728	0.91269
3.98395	0.91219
4.00062	0.91247
4.01729	0.9124
4.03396	0.91233
4.05063	0.91056
4.0673	0.9124
4.08397	0.91226
4.10064	0.91219
4.11731	0.9124
4.13397	0.91233
4.15064	0.91226
4.16731	0.91162
4.18398	0.91155
4.20065	0.91155
4.21732	0.91162
4.23399	0.91219
4.25066	0.91219
4.26733	0.91191
4.284	0.91198
4.30067	0.91233
4.31734	0.91148
4.334	0.91134
4.35067	0.91198
4.36734	0.91205
4.38401	0.91205
4.40068	0.91212
4.41735	0.91212
4.43402	0.91191
4.45069	0.91176
4.46736	0.91148
4.48403	0.91176
4.5007	0.91113
4.51737	0.9112
4.53404	0.90971
4.5507	0.91205
4.56737	0.91176
4.58404	0.91198
4.60071	0.91184
4.61738	0.91212
4.63405	0.91226
4.65072	0.91212
4.66739	0.91212
4.68406	0.91226
4.70073	0.91212
4.7174	0.91148
4.73407	0.91219
4.75073	0.91205
4.7674	0.91176
4.78407	0.91191
4.80074	0.91205
4.81741	0.91198
4.83408	0.91191
4.85075	0.91205
4.86742	0.91176
4.88409	0.91184
4.90076	0.91077
4.91743	0.91063
4.9341	0.91042
4.95077	0.91212
4.96743	0.91184
4.9841	0.91169
5.00077	0.91184
5.01744	0.91176
5.03411	0.91141
5.05078	0.91169
5.06745	0.91205
5.08412	0.91191
5.10079	0.91077
5.11746	0.91155
5.13413	0.91169
5.1508	0.91162
5.16746	0.90871
5.18413	0.90573
5.2008	0.91056
5.21747	0.91056
5.23414	0.91148
5.25081	0.91184
5.26748	0.91148
5.28415	0.91184
5.30082	0.91141
5.31749	0.90914
5.33416	0.91049
5.35083	0.90928
5.3675	0.91127
5.38416	0.9112
5.40083	0.90843
5.4175	0.90885
5.43417	0.91042
5.45084	0.91084
5.46751	0.91105
5.48418	0.91105
5.50085	0.91127
5.51752	0.91091
5.53419	0.91127
5.55086	0.9112
5.56753	0.91113
5.58419	0.91105
5.60086	0.91098
5.61753	0.9112
5.6342	0.91105
5.65087	0.91091
5.66754	0.91006
5.68421	0.91155
5.70088	0.91105
5.71755	0.91042
5.73422	0.91113
5.75089	0.91113
5.76756	0.91105
5.78423	0.9107
5.80089	0.91084
5.81756	0.91063
5.83423	0.91091
5.8509	0.91098
5.86757	0.91034
5.88424	0.91042
5.90091	0.91084
5.91758	0.91063
5.93425	0.90772
5.95092	0.90921
5.96759	0.90814
5.98426	0.90971
6.00092	0.91034
6.01759	0.91063
6.03426	0.91077
6.05093	0.9102
6.0676	0.9107
6.08427	0.91034
6.10094	0.90985
6.11761	0.91006
6.13428	0.90814
6.15095	0.90992
6.16762	0.90878
6.18429	0.90992
6.20095	0.91006
6.21762	0.91042
6.23429	0.90978
6.25096	0.90907
6.26763	0.9102
6.2843	0.91034
6.30097	0.9102
6.31764	0.91027
6.33431	0.91034
6.35098	0.90992
6.36765	0.90985
6.38432	0.91034
6.40099	0.91049
6.41765	0.90971
6.43432	0.90985
6.45099	0.91034
6.46766	0.90949
6.48433	0.90793
6.501	0.9102
6.51767	0.91013
6.53434	0.90978
6.55101	0.90985
6.56768	0.9102
6.58435	0.90978
6.60102	0.90942
6.61768	0.90992
6.63435	0.90864
6.65102	0.90779
6.66769	0.90907
6.68436	0.90857
6.70103	0.90786
6.7177	0.90971
6.73437	0.90956
6.75104	0.90935
6.76771	0.90921
6.78438	0.90921
6.80105	0.90935
6.81772	0.90892
6.83438	0.90878
6.85105	0.90857
6.86772	0.909
6.88439	0.909
6.90106	0.90878
6.91773	0.909
6.9344	0.90878
6.95107	0.909
6.96774	0.90829
6.98441	0.90821
7.00108	0.90892
7.01775	0.90878
7.03441	0.90857
7.05108	0.90885
7.06775	0.90864
7.08442	0.90857
7.10109	0.90814
7.11776	0.90885
7.13443	0.90836
7.1511	0.90779
7.16777	0.90786
7.18444	0.908
7.20111	0.90793
7.21778	0.90807
7.23445	0.90779
7.25111	0.908
7.26778	0.90807
7.28445	0.90758
7.30112	0.90821
7.31779	0.90793
7.33446	0.90814
7.35113	0.90814
7.3678	0.90786
7.38447	0.908
7.40114	0.90765
7.41781	0.90772
7.43448	0.90751
7.45114	0.90765
7.46781	0.90729
7.48448	0.90765
7.50115	0.90786
7.51782	0.90729
7.53449	0.90658
7.55116	0.90637
7.56783	0.90722
7.5845	0.90701
7.60117	0.90701
7.61784	0.90701
7.63451	0.90701
7.65117	0.9068
7.66784	0.90687
7.68451	0.90694
7.70118	0.90672
7.71785	0.90651
7.73452	0.90665
7.75119	0.90658
7.76786	0.90523
7.78453	0.90672
7.8012	0.90658
7.81787	0.90658
7.83454	0.90687
7.85121	0.90708
7.86787	0.90644
7.88454	0.90665
7.90121	0.90623
7.91788	0.9063
7.93455	0.90637
7.95122	0.90658
7.96789	0.90651
7.98456	0.9063
8.00123	0.9058
8.0179	0.90601
8.03457	0.9063
8.05124	0.90637
8.0679	0.9063
8.08457	0.90601
8.10124	0.90587
8.11791	0.90573
8.13458	0.90552
8.15125	0.90523
8.16792	0.90594
8.18459	0.90601
8.20126	0.90559
8.21793	0.90545
8.2346	0.90587
8.25127	0.90552
8.26794	0.90616
8.2846	0.90637
8.30127	0.9063
8.31794	0.90594
8.33461	0.90587
8.35128	0.90609
8.36795	0.90609
8.38462	0.90609
8.40129	0.90566
8.41796	0.9053
8.43463	0.90573
8.4513	0.9058
8.46797	0.90573
8.48463	0.90566
8.5013	0.90623
8.51797	0.90509
8.53464	0.90523
8.55131	0.90609
8.56798	0.90552
8.58465	0.90587
8.60132	0.90594
8.61799	0.90601
8.63466	0.9058
8.65133	0.9058
8.668	0.90573
8.68467	0.9058
8.70133	0.90559
8.718	0.90552
8.73467	0.90552
8.75134	0.9053
8.76801	0.90388
8.78468	0.90538
8.80135	0.9058
8.81802	0.9041
8.83469	0.90488
8.85136	0.9058
8.86803	0.90587
8.8847	0.90616
8.90136	0.90502
8.91803	0.90552
8.9347	0.90545
8.95137	0.9058
8.96804	0.90502
8.98471	0.90502
9.00138	0.90502
9.01805	0.90545
9.03472	0.90552
9.05139	0.90566
9.06806	0.90488
9.08473	0.90516
9.1014	0.90523
9.11806	0.90374
9.13473	0.90424
9.1514	0.90509
9.16807	0.90417
9.18474	0.90545
9.20141	0.90474
9.21808	0.90403
9.23475	0.90509
9.25142	0.9053
9.26809	0.90488
9.28476	0.90438
9.30143	0.90509
9.31809	0.90538
9.33476	0.90545
9.35143	0.90538
9.3681	0.90552
9.38477	0.90545
9.40144	0.90559
9.41811	0.9058
9.43478	0.90566
9.45145	0.90552
9.46812	0.90566
9.48479	0.90502
9.50146	0.90601
9.51812	0.90481
9.53479	0.90502
9.55146	0.90481
9.56813	0.90481
9.5848	0.90438
9.60147	0.90523
9.61814	0.90367
9.63481	0.90467
9.65148	0.90566
9.66815	0.90495
9.68482	0.90396
9.70149	0.90516
9.71816	0.90495
9.73482	0.90481
9.75149	0.90445
9.76816	0.90396
9.78483	0.90417
9.8015	0.90481
9.81817	0.90452
9.83484	0.90417
9.85151	0.90516
9.86818	0.90445
9.88485	0.90488
9.90152	0.90481
9.91819	0.90481
9.93485	0.90459
9.95152	0.90459
9.96819	0.90431
9.98486	0.90467
10.0015	0.90452
10.0182	0.90197
10.0349	0.90467
10.0515	0.90467
10.0682	0.90374
10.0849	0.90452
10.1015	0.90417
10.1182	0.90396
10.1349	0.90403
10.1516	0.9041
10.1682	0.9041
10.1849	0.90417
10.2016	0.90417
10.2182	0.90388
10.2349	0.90417
10.2516	0.90431
10.2682	0.90445
10.2849	0.90459
10.3016	0.90246
10.3183	0.90459
10.3349	0.90445
10.3516	0.90474
10.3682	0.9041
10.3849	0.90381
10.4016	0.90424
10.4183	0.90452
10.4349	0.90452
10.4516	0.9041
10.4683	0.90431
10.4849	0.90438
10.5016	0.90431
10.5183	0.90474
10.535	0.90481
10.5516	0.90346
10.5683	0.90403
10.5849	0.90317
10.6016	0.90353
10.6183	0.90396
10.635	0.90388
10.6516	0.90431
10.6683	0.90403
10.685	0.90381
10.7016	0.90424
10.7183	0.90381
10.735	0.90353
10.7516	0.9031
10.7683	0.9036
10.785	0.90381
10.8017	0.90261
10.8183	0.9036
10.835	0.9031
10.8517	0.90374
10.8683	0.90367
10.885	0.89835
10.9017	0.90388
10.9183	0.90367
10.935	0.90346
10.9517	0.90367
10.9683	0.90381
10.985	0.90339
11.0017	0.90261
11.0183	0.9036
11.035	0.90367
11.0517	0.90346
11.0684	0.90211
11.085	0.90261
11.1017	0.90396
11.1184	0.90353
11.135	0.90381
11.1517	0.90381
11.1684	0.90346
11.185	0.90346
11.2017	0.90346
11.2184	0.90353
11.235	0.90289
11.2517	0.9031
11.2684	0.90346
11.2851	0.90325
11.3017	0.90303
11.3184	0.90332
11.3351	0.90254
11.3517	0.90296
11.3684	0.90275
11.3851	0.90296
11.4017	0.90275
11.4184	0.90268
11.4351	0.90289
11.4518	0.90254
11.4684	0.90261
11.4851	0.90183
11.5018	0.90232
11.5184	0.90296
11.5351	0.90296
11.5518	0.90303
11.5684	0.90296
11.5851	0.90268
11.6018	0.90275
11.6184	0.89984
11.6351	0.89998
11.6518	0.90261
11.6684	0.90246
11.6851	0.90246
11.7018	0.90289
11.7185	0.90254
11.7351	0.90282
11.7518	0.90218
11.7685	0.90268
11.7851	0.90254
11.8018	0.90119
11.8185	0.9014
11.8351	0.90154
11.8518	0.90104
11.8685	0.90232
11.8851	0.9014
11.9018	0.89849
11.9185	0.90197
11.9352	0.90147
11.9518	0.90232
11.9685	0.90218
11.9852	0.90225
12.0018	0.90232
12.0185	0.90211
12.0352	0.90275
12.0518	0.90218
12.0685	0.90275
12.0852	0.90232
12.1019	0.90225
12.1185	0.90204
12.1352	0.9019
12.1519	0.90133
12.1685	0.90168
12.1852	0.90119
12.2019	0.90062
12.2185	0.90154
12.2352	0.9014
12.2519	0.90055
12.2685	0.9014
12.2852	0.90154
12.3019	0.90048
12.3186	0.90168
12.3352	0.90183
12.3519	0.90175
12.3686	0.9014
12.3852	0.90034
12.4019	0.90183
12.4186	0.90175
12.4352	0.90147
12.4519	0.9019
12.4686	0.90204
12.4852	0.90154
12.5019	0.90175
12.5186	0.90161
12.5352	0.90083
12.5519	0.90119
12.5686	0.90097
12.5853	0.90161
12.6019	0.9014
12.6186	0.9014
12.6353	0.90069
12.6519	0.90147
12.6686	0.90083
12.6853	0.9014
12.7019	0.90154
12.7186	0.90041
12.7353	0.90126
12.752	0.9014
12.7686	0.90062
12.7853	0.89955
12.802	0.90112
12.8186	0.90168
12.8353	0.8997
12.852	0.90168
12.8686	0.90126
12.8853	0.89977
12.902	0.8992
12.9186	0.89963
12.9353	0.90161
12.952	0.90126
12.9687	0.90119
12.9853	0.90112
13.002	0.90119
13.0187	0.90133
13.0353	0.90112
13.052	0.90104
13.0687	0.90083
13.0853	0.90133
13.102	0.90076
13.1187	0.90119
13.1353	0.90133
13.152	0.90161
13.1687	0.90126
13.1853	0.89991
13.202	0.90097
13.2187	0.90147
13.2354	0.90041
13.252	0.9009
13.2687	0.90133
13.2854	0.90104
13.302	0.9009
13.3187	0.90083
13.3354	0.9014
13.3521	0.90083
13.3687	0.9014
13.3854	0.90083
13.4021	0.90133
13.4188	0.90112
13.4355	0.90041
13.4521	0.90112
13.4688	0.90104
13.4855	0.90062
13.5022	0.90048
13.5189	0.90076
13.5356	0.90019
13.5522	0.9009
13.5689	0.9009
13.5856	0.90069
13.6022	0.89991
13.6189	0.90076
13.6356	0.90147
13.6522	0.90083
13.6689	0.90097
13.6856	0.90083
13.7022	0.90062
13.7189	0.90069
13.7356	0.90147
13.7523	0.90083
13.7689	0.89934
13.7856	0.90076
13.8023	0.90055
13.8189	0.90012
13.8356	0.89984
13.8523	0.90055
13.8689	0.90012
13.8856	0.90055
13.9023	0.89963
13.9189	0.89998
13.9356	0.89984
13.9523	0.90005
13.9689	0.90076
13.9856	0.89863
14.0023	0.90005
14.019	0.90041
14.0356	0.89948
14.0523	0.90034
14.069	0.90026
14.0856	0.90019
14.1023	0.90026
14.119	0.90062
14.1356	0.90005
14.1523	0.89991
14.169	0.89991
14.1857	0.90012
14.2023	0.89941
14.219	0.90026
14.2356	0.90055
14.2523	0.89941
14.269	0.89991
14.2857	0.90012
14.3023	0.90026
14.319	0.89984
14.3357	0.8997
14.3523	0.8992
14.369	0.89955
14.3857	0.90012
14.4024	0.89906
14.419	0.8987
14.4357	0.89998
14.4523	0.90019
14.469	0.89998
14.4857	0.89955
14.5024	0.89998
14.519	0.89877
14.5357	0.89657
14.5524	0.89977
14.569	0.89955
14.5857	0.89828
14.6024	0.89984
14.619	0.90041
14.6357	0.89984
14.6524	0.89714
14.6691	0.89728
14.6857	0.89977
14.7024	0.89998
14.7191	0.89948
14.7357	0.89913
14.7524	0.89892
14.7691	0.89941
14.7857	0.89955
14.8024	0.8997
14.8191	0.89984
14.8358	0.89977
14.8524	0.89948
14.8691	0.89927
14.8857	0.89955
14.9024	0.89757
14.9191	0.89977
14.9358	0.89835
14.9524	0.89764
14.9691	0.89934
14.9858	0.8987
15.0024	0.89941
15.0191	0.89941
15.0358	0.89913
15.0525	0.89927
15.0691	0.89955
15.0858	0.89955
15.1024	0.89941
15.1191	0.89927
15.1358	0.89899
15.1525	0.89934
15.1691	0.8992
15.1858	0.89906
15.2025	0.89877
15.2191	0.8992
15.2358	0.89835
15.2525	0.89927
15.2691	0.89913
15.2858	0.8992
15.3025	0.89934
15.3192	0.8997
15.3358	0.89955
15.3525	0.89906
15.3692	0.89948
15.3858	0.89977
15.4025	0.89892
15.4192	0.89863
15.4358	0.89849
15.4525	0.89955
15.4692	0.89849
15.4858	0.89849
15.5025	0.89714
15.5192	0.89771
15.5358	0.89913
15.5525	0.89764
15.5692	0.89892
15.5859	0.89906
15.6025	0.89955
15.6192	0.89906
15.6359	0.89892
15.6525	0.89813
15.6692	0.8987
15.6859	0.8992
15.7025	0.89799
15.7192	0.89863
15.7359	0.8987
15.7525	0.89927
15.7692	0.89863
15.7859	0.89899
15.8026	0.89884
15.8192	0.89913
15.8359	0.89927
15.8526	0.8992
15.8692	0.8987
15.8859	0.89785
15.9026	0.89913
15.9192	0.89892
15.9359	0.89764
15.9526	0.89863
15.9693	0.89799
15.9859	0.89799
16.0026	0.89721
16.0193	0.89835
16.0359	0.89778
16.0526	0.89863
16.0693	0.89884
16.0859	0.89849
16.1026	0.89679
16.1193	0.89515
16.1359	0.89778
16.1526	0.89806
16.1693	0.89735
16.1859	0.89785
16.2026	0.89842
16.2193	0.89813
16.236	0.8965
16.2526	0.89686
16.2693	0.89778
16.286	0.89806
16.3026	0.89728
16.3193	0.89785
16.336	0.89785
16.3526	0.89799
16.3693	0.89792
16.386	0.897
16.4027	0.89522
16.4193	0.89849
16.436	0.89806
16.4527	0.89806
16.4693	0.89806
16.486	0.89785
16.5027	0.897
16.5193	0.89778
16.536	0.89849
16.5527	0.89806
16.5693	0.89799
16.586	0.89771
16.6027	0.89806
16.6194	0.89806
16.636	0.89799
16.6527	0.89806
16.6694	0.89643
16.686	0.89778
16.7027	0.89764
16.7194	0.8975
16.736	0.89806
16.7527	0.89757
16.7694	0.89714
16.786	0.89721
16.8027	0.89764
16.8194	0.89487
16.8361	0.89792
16.8527	0.8975
16.8694	0.89828
16.8861	0.89728
16.9027	0.89742
16.9194	0.89757
16.9361	0.897
16.9527	0.89728
16.9694	0.89608
16.9861	0.89735
17.0027	0.89643
17.0194	0.89686
17.0361	0.89728
17.0527	0.89728
17.0694	0.89785
17.0861	0.89728
17.1028	0.89721
17.1194	0.89742
17.1361	0.89813
17.1528	0.89764
17.1694	0.89742
17.1861	0.89771
17.2028	0.89764
17.2194	0.89735
17.2361	0.89764
17.2528	0.89785
17.2694	0.89771
17.2861	0.89742
17.3028	0.89799
17.3194	0.89714
17.3361	0.89757
17.3528	0.8975
17.3695	0.89735
17.3861	0.89537
17.4028	0.89742
17.4195	0.89757
17.4361	0.89757
17.4528	0.89764
17.4695	0.8975
17.4861	0.89799
17.5028	0.89806
17.5195	0.89792
17.5361	0.89785
17.5528	0.89792
17.5695	0.89778
17.5861	0.89813
17.6028	0.89842
17.6195	0.89821
17.6362	0.89842
17.6528	0.89849
17.6695	0.89863
17.6862	0.89842
17.7028	0.89828
17.7195	0.89842
17.7362	0.89863
17.7528	0.89821
17.7695	0.89877
17.7862	0.89913
17.8028	0.89813
17.8195	0.89934
17.8362	0.89899
17.8529	0.89899
17.8695	0.8987
17.8862	0.89892
17.9029	0.89856
17.9195	0.89884
17.9362	0.89892
17.9529	0.89877
17.9695	0.89899
17.9862	0.89927
18.0029	0.8992
18.0195	0.89913
18.0362	0.89927
18.0529	0.8992
18.0695	0.89884
18.0862	0.8987
18.1029	0.8987
18.1196	0.89913
18.1362	0.89927
18.1529	0.89941
18.1696	0.89941
18.1862	0.89948
18.2029	0.89948
18.2196	0.89941
18.2362	0.89899
18.2529	0.89593
18.2696	0.89913
18.2862	0.89913
18.3029	0.8992
18.3196	0.89877
18.3363	0.89877
18.3529	0.89892
18.3696	0.89856
18.3863	0.89771
18.4029	0.89899
18.4196	0.89622
18.4363	0.89629
18.4529	0.89856
18.4696	0.89877
18.4863	0.89941
18.5029	0.8992
18.5196	0.8992
18.5363	0.89927
18.553	0.89941
18.5696	0.89863
18.5863	0.89877
18.603	0.8992
18.6196	0.89899
18.6363	0.89913
18.653	0.89948
18.6696	0.89899
18.6863	0.8997
18.703	0.89906
18.7197	0.89913
18.7363	0.89906
18.753	0.8987
18.7697	0.8987
18.7863	0.89813
18.803	0.8987
18.8197	0.89835
18.8363	0.89934
18.853	0.89842
18.8697	0.8992
18.8863	0.89927
18.903	0.8987
18.9197	0.89934
18.9364	0.89877
18.953	0.89927
18.9697	0.8987
18.9864	0.896
19.003	0.89892
19.0197	0.89913
19.0364	0.89892
19.053	0.89835
19.0697	0.89828
19.0864	0.89806
19.103	0.89877
19.1197	0.89934
19.1364	0.89941
19.1531	0.89977
19.1697	0.89963
19.1864	0.89955
19.2031	0.89984
19.2197	0.8992
19.2364	0.8992
19.2531	0.89963
19.2697	0.89991
19.2864	0.89984
19.3031	0.89927
19.3197	0.89963
19.3364	0.89906
19.3531	0.89934
19.3697	0.89984
19.3864	0.8992
19.4031	0.89934
19.4198	0.89977
19.4364	0.89934
19.4531	0.89913
19.4698	0.8987
19.4864	0.8987
19.5031	0.89813
19.5198	0.89906
19.5364	0.89792
19.5531	0.8992
19.5698	0.89963
19.5864	0.89927
19.6031	0.89941
19.6198	0.89913
19.6365	0.89977
19.6531	0.89991
19.6698	0.89913
19.6865	0.89963
19.7031	0.90019
19.7198	0.89941
19.7365	0.89963
19.7531	0.89927
19.7698	0.89913
19.7865	0.89955
19.8031	0.89877
19.8198	0.89963
19.8365	0.90012
19.8532	0.89955
19.8698	0.90026
19.8865	0.90012
19.9032	0.90048
19.9198	0.90026
19.9365	0.90019
19.9532	0.89977
19.9698	0.89849
19.9865	0.89934
20.0032	0.8997
20.0199	0.89955
20.0365	0.90034
20.0532	0.90026
20.0698	0.89892
20.0865	0.89856
20.1032	0.90026
20.1199	0.8997
20.1365	0.89948
20.1532	0.90019
20.1699	0.89984
20.1865	0.89913
20.2032	0.89991
20.2199	0.89963
20.2365	0.90034
20.2532	0.90005
20.2699	0.89991
20.2865	0.89991
20.3032	0.89998
20.3199	0.89984
20.3366	0.8997
20.3532	0.89934
20.3699	0.88905
20.3866	0.89806
20.4032	0.8987
20.4199	0.89934
20.4366	0.8992
20.4532	0.8992
20.4699	0.89899
20.4866	0.89927
20.5033	0.89877
20.5199	0.89899
20.5366	0.89487
20.5533	0.89529
20.5699	0.89892
20.5866	0.89906
20.6033	0.89615
20.6199	0.89828
20.6366	0.89906
20.6533	0.89963
20.6699	0.89955
20.6866	0.90012
20.7033	0.8997
20.72	0.89927
20.7366	0.89984
20.7533	0.89963
20.77	0.89977
20.7866	0.89991
20.8033	0.89955
20.82	0.89977
20.8366	0.89977
20.8533	0.89927
20.87	0.89991
20.8866	0.89906
20.9033	0.89998
20.92	0.89984
20.9367	0.90005
20.9533	0.8997
20.97	0.8997
20.9867	0.89963
21.0033	0.89955
21.02	0.89927
21.0367	0.89998
21.0533	0.89977
21.07	0.90026
21.0867	0.90048
21.1033	0.89963
21.12	0.90005
21.1367	0.89977
21.1533	0.89934
21.17	0.90019
21.1867	0.90041
21.2034	0.90062
21.22	0.90026
21.2367	0.89955
21.2534	0.89998
21.27	0.89991
21.2867	0.89934
21.3034	0.89948
21.32	0.90012
21.3367	0.89998
21.3534	0.89948
21.37	0.89977
21.3867	0.90019
21.4034	0.89906
21.4201	0.89991
21.4367	0.89899
21.4534	0.89877
21.4701	0.89941
21.4867	0.89991
21.5034	0.89955
21.5201	0.89998
21.5367	0.89884
21.5534	0.8975
21.5701	0.89281
21.5867	0.8904
21.6034	0.89899
21.6201	0.89955
21.6368	0.89331
21.6534	0.89842
21.6701	0.89884
21.6868	0.89913
21.7034	0.89551
21.7201	0.8987
21.7368	0.89934
21.7534	0.89892
21.7701	0.89884
21.7868	0.89913
21.8035	0.89955
21.8201	0.89934
21.8368	0.8997
21.8534	0.89984
21.8701	0.89948
21.8868	0.89984
21.9035	0.89948
21.9201	0.89948
21.9368	0.89877
21.9535	0.8992
21.9701	0.89977
21.9868	0.89906
22.0035	0.89955
22.0202	0.89927
22.0368	0.8992
22.0535	0.89941
22.0702	0.89892
22.0868	0.89906
22.1035	0.89927
22.1202	0.89948
22.1368	0.89927
22.1535	0.89842
22.1702	0.89977
22.1868	0.89899
22.2035	0.89948
22.2202	0.89906
22.2369	0.89948
22.2535	0.89863
22.2702	0.89828
22.2869	0.8987
22.3035	0.89828
22.3202	0.89877
22.3369	0.89821
22.3535	0.89849
22.3702	0.8992
22.3869	0.89863
22.4035	0.89792
22.4202	0.89828
22.4369	0.89863
22.4535	0.89892
22.4702	0.89906
22.4869	0.89721
22.5036	0.89707
22.5202	0.89842
22.5369	0.89735
22.5536	0.89835
22.5702	0.89856
22.5869	0.89835
22.6036	0.89856
22.6202	0.89785
22.6369	0.8987
22.6536	0.89899
22.6702	0.89849
22.6869	0.89906
22.7036	0.8987
22.7203	0.89622
22.7369	0.89941
22.7536	0.89913
22.7703	0.89906
22.7869	0.89806
22.8036	0.89913
22.8203	0.89849
22.8369	0.89813
22.8536	0.89849
22.8703	0.89877
22.8869	0.89884
22.9036	0.89863
22.9203	0.89899
22.9369	0.89906
22.9536	0.89778
22.9703	0.89842
22.987	0.89799
23.0036	0.89863
23.0203	0.8987
23.037	0.89778
23.0536	0.89799
23.0703	0.89586
23.087	0.89899
23.1036	0.89849
23.1203	0.89899
23.137	0.89821
23.1536	0.89785
23.1703	0.89572
23.187	0.8987
23.2037	0.8965
23.2203	0.89899
23.237	0.89813
23.2537	0.8987
23.2703	0.89884
23.287	0.89863
23.3037	0.89813
23.3203	0.89785
23.337	0.89821
23.3537	0.89863
23.3703	0.8987
23.387	0.89849
23.4037	0.89849
23.4204	0.89892
23.437	0.89835
23.4537	0.89835
23.4704	0.89728
23.487	0.89842
23.5037	0.89778
23.5204	0.89813
23.537	0.89771
23.5537	0.89842
23.5704	0.89849
23.5871	0.89828
23.6037	0.89778
23.6204	0.89806
23.6371	0.89856
23.6537	0.89821
23.6704	0.89863
23.6871	0.89842
23.7037	0.89842
23.7204	0.89856
23.7371	0.89849
23.7537	0.89792
23.7704	0.89806
23.7871	0.89813
23.8038	0.89735
23.8204	0.89664
23.8371	0.89671
23.8538	0.89643
23.8704	0.89636
23.8871	0.89721
23.9038	0.89877
23.9204	0.89828
23.9371	0.89728
23.9538	0.89686
23.9704	0.89735
23.9871	0.896
24.0038	0.89821
24.0205	0.8965
24.0371	0.89608
24.0538	0.89679
24.0705	0.89785
24.0871	0.89657
24.1038	0.89657
24.1205	0.89813
24.1371	0.89835
24.1538	0.89828
24.1705	0.89849
24.1871	0.89828
24.2038	0.89799
24.2205	0.89764
24.2371	0.89757
24.2538	0.89693
24.2705	0.8975
24.2872	0.8965
24.3038	0.89643
24.3205	0.89544
24.3372	0.89551
24.3538	0.8965
24.3705	0.89636
24.3872	0.89671
24.4038	0.89451
24.4205	0.89686
24.4372	0.89693
24.4538	0.89643
24.4705	0.89771
24.4872	0.89721
24.5038	0.8943
24.5205	0.89679
24.5372	0.89707
24.5539	0.89735
24.5705	0.89714
24.5872	0.89686
24.6039	0.89757
24.6205	0.89721
24.6372	0.89764
24.6539	0.89721
24.6705	0.89728
24.6872	0.89778
24.7039	0.89764
24.7205	0.89764
24.7372	0.89721
24.7539	0.89735
24.7706	0.89785
24.7872	0.89714
24.8039	0.89771
24.8206	0.89757
24.8372	0.89728
24.8539	0.8975
24.8706	0.89742
24.8873	0.89735
24.9039	0.89728
24.9206	0.89735
24.9372	0.89735
24.9539	0.89742
24.9706	0.8975
24.9873	0.89799
25.0039	0.89771
25.0206	0.89778
25.0373	0.89721
25.0539	0.8975
25.0706	0.89771
25.0873	0.89771
25.104	0.89735
25.1206	0.89721
25.1373	0.89771
25.1539	0.89537
25.1706	0.89742
25.1873	0.89707
25.204	0.89622
25.2206	0.89686
25.2373	0.89742
25.254	0.89679
25.2706	0.89686
25.2873	0.89693
25.304	0.89671
25.3207	0.89742
25.3373	0.89728
25.354	0.89764
25.3707	0.8975
25.3873	0.89742
25.404	0.89735
25.4207	0.89735
25.4373	0.89771
25.454	0.89579
25.4707	0.897
25.4873	0.89764
25.504	0.89501
25.5207	0.89615
25.5373	0.89671
25.554	0.89686
25.5707	0.89757
25.5874	0.89593
25.604	0.89664
25.6207	0.89735
25.6374	0.89728
25.654	0.89664
25.6707	0.89721
25.6874	0.89757
25.704	0.89735
25.7207	0.89714
25.7374	0.89657
25.754	0.89643
25.7707	0.89565
25.7874	0.89593
25.8041	0.89714
25.8207	0.89686
25.8374	0.89671
25.8541	0.89693
25.8707	0.89686
25.8874	0.89686
25.9041	0.89615
25.9207	0.89522
25.9374	0.89721
25.9541	0.89693
25.9707	0.89742
25.9874	0.89679
26.0041	0.89714
26.0207	0.89629
26.0374	0.89721
26.0541	0.89593
26.0708	0.89714
26.0874	0.89657
26.1041	0.89501
26.1208	0.89643
26.1374	0.89721
26.1541	0.89714
26.1708	0.89707
26.1874	0.8965
26.2041	0.89664
26.2208	0.89721
26.2374	0.89721
26.2541	0.89707
26.2708	0.89742
26.2875	0.89735
26.3041	0.89679
26.3208	0.89714
26.3375	0.89693
26.3541	0.89757
26.3708	0.89757
26.3875	0.89721
26.4041	0.8975
26.4208	0.89735
26.4375	0.89728
26.4541	0.89373
26.4708	0.8975
26.4875	0.89771
26.5042	0.89735
26.5208	0.89679
26.5375	0.89679
26.5542	0.89572
26.5708	0.89544
26.5875	0.89735
26.6042	0.89643
26.6208	0.89664
26.6375	0.89572
26.6542	0.89728
26.6709	0.89742
26.6875	0.89593
26.7042	0.89764
26.7209	0.89686
26.7375	0.89622
26.7542	0.89714
26.7709	0.89643
26.7875	0.89693
[truncated: 5,130 more rows]

## Sheet: Fig. 4a
650 ℃		600 ℃		550 ℃		500 ℃
[truncated: 992 more rows]

[truncated: 25 more sheets: Fig. 4b, Fig. 4c, Fig. 4d, Fig. 4e, Fig. 5b, Fig. 5c, Fig. 5e, Supplementary Figure 1, Supplementary Figure 2, Supplementary Figure 3, Supplementary Figure 7c, Supplementary Figure 8a, Supplementary Figure 8b, Supplementary Figure 9a, Supplementary Figure 9b, Supplementary Figure 9c, Supplementary Figure 9d, Supplementary Figure 10, Supplementary Figure 11a, Supplementary Figure 11b …]
